# Supplementary material for: Kinetics and mapping of Ca-driven calmodulin conformations on skeletal and cardiac muscle ryanodine receptors
Source: Nat Commun. 2024 Jun 15;15:5120. doi: 10.1038/s41467-024-48951-5 (PMC11180167; doi:10.1038/s41467-024-48951-5)
Supplement: Supplementary file 4 — Source Data [file 41467_2024_48951_MOESM4_ESM.zip]

Archive with 12 entries (12 files):
- Fig3.xlsx
- Fig5.xlsx
- Fig6.xlsx
- SupplFig1.xlsx
- SupplFig12.xlsx
- SupplFig13.xlsx
- SupplFig15.xlsx
- SupplFig2.xlsx
- SupplFig3.xlsx
- SupplFig4.xlsx
- SupplFig5.xlsx
- SupplFig6.xlsx
