# Supplementary material for: Kinetics and mapping of Ca-driven calmodulin conformations on skeletal and cardiac muscle ryanodine receptors
Source: Nat Commun. 2024 Jun 15;15:5120. doi: 10.1038/s41467-024-48951-5 (PMC11180167; doi:10.1038/s41467-024-48951-5)
Supplement: Supplementary file 4 — Source Data [file 41467_2024_48951_MOESM4_ESM.zip › Fig3.xlsx]

## Sheet: Fig3A
Fig. 3A FLT-FRET, AF488-X-FKBP12.6 plus AF568-35-CaM
time (ns)	AF488-FKBP12.6 only	1	6	14	32	44	49	65	85
0	0.04336	0.079967	0.0644993	0.06074	0.06032	0.04408	0.04932	0.236898	0.07022
0.1171	0.19228	0.272351	0.233697	0.24472	0.2697	0.21475	0.23645	0.481162	0.29709
0.2342	0.40484	0.529352	0.474873	0.48589	0.5368	0.4629	0.49585	0.704872	0.5794
0.35129	0.60554	0.751148	0.696885	0.69788	0.75559	0.69101	0.72288	0.866332	0.79944
0.46839	0.76799	0.901479	0.858933	0.85791	0.90119	0.8546	0.88347	0.961541	0.93827
0.58549	0.88927	0.980099	0.956554	0.94822	0.98	0.95624	0.97658	1	1.00199
0.70259	0.95708	1	0.998569	0.99366	1	1.00444	1.01157	0.997393	1
0.81968	0.99222	0.979597	1	1	0.97215	1	1	0.970322	0.97322
0.93678	1	0.937131	0.976929	0.97689	0.93034	0.97069	0.96229	0.931905	0.91402
1.05388	0.99347	0.886251	0.942144	0.94077	0.87424	0.92966	0.90525	0.890332	0.85907
1.17098	0.97603	0.834988	0.903703	0.89878	0.81441	0.88467	0.85169	0.849274	0.79978
1.28807	0.95474	0.786507	0.865271	0.85507	0.76888	0.83553	0.80071	0.809755	0.75037
1.40517	0.93406	0.741348	0.827937	0.81694	0.72234	0.79351	0.75188	0.771715	0.70291
1.52227	0.90739	0.699073	0.791715	0.7851	0.68438	0.75218	0.70992	0.735078	0.66756
1.63937	0.88309	0.659366	0.756591	0.74351	0.64564	0.71222	0.67171	0.699815	0.63077
1.75647	0.86266	0.621988	0.72258	0.71237	0.60868	0.6741	0.63416	0.66595	0.60007
1.87356	0.8383	0.586815	0.689741	0.68039	0.57658	0.64057	0.60175	0.633643	0.56773
1.99066	0.8109	0.553896	0.658262	0.64939	0.54321	0.60849	0.56985	0.603015	0.5369
2.10776	0.78703	0.523227	0.628285	0.62133	0.51731	0.57889	0.53672	0.574015	0.51673
2.22486	0.76509	0.494646	0.599782	0.59004	0.49622	0.54785	0.51304	0.546609	0.48995
2.34195	0.74504	0.468039	0.572739	0.56286	0.46967	0.52134	0.48471	0.520731	0.4699
2.45905	0.72199	0.443263	0.547108	0.53966	0.44616	0.50041	0.46309	0.49628	0.44955
2.57615	0.70343	0.420152	0.522803	0.5163	0.42582	0.47534	0.43925	0.473173	0.42587
2.69325	0.68244	0.398573	0.499754	0.48942	0.40682	0.45231	0.42039	0.451314	0.41502
2.81034	0.66219	0.378383	0.477875	0.473	0.39042	0.43405	0.40078	0.430621	0.39205
2.92744	0.64448	0.359468	0.457098	0.45152	0.37019	0.41181	0.38307	0.411004	0.37971
3.04454	0.6226	0.341705	0.437339	0.43186	0.35298	0.39315	0.36286	0.39241	0.36466
3.16164	0.6051	0.325025	0.418554	0.41496	0.33985	0.37498	0.34793	0.374796	0.35254
3.27874	0.58756	0.309361	0.400705	0.39592	0.32629	0.3606	0.3343	0.358084	0.33675
3.39583	0.57043	0.294615	0.38372	0.38068	0.31309	0.34432	0.32055	0.342224	0.32695
3.51293	0.55286	0.280727	0.367554	0.36261	0.29871	0.33053	0.30478	0.327173	0.31015
3.63003	0.53651	0.267642	0.35217	0.34943	0.28712	0.31636	0.2921	0.312867	0.30351
3.74713	0.52143	0.255283	0.337508	0.33431	0.2743	0.30162	0.28097	0.299259	0.29121
3.86422	0.50483	0.243597	0.323523	0.31996	0.26388	0.28967	0.27088	0.286317	0.28203
3.98132	0.4887	0.232549	0.310186	0.3078	0.2515	0.28001	0.25847	0.274001	0.26858
4.09842	0.47642	0.222091	0.297463	0.29398	0.24474	0.26487	0.2491	0.262283	0.2573
4.21552	0.46083	0.212195	0.285325	0.28379	0.23423	0.2564	0.23847	0.251134	0.24877
4.33261	0.44753	0.202826	0.273747	0.27104	0.22406	0.24806	0.23206	0.240524	0.24395
4.44971	0.43534	0.193952	0.2627	0.26132	0.21525	0.23415	0.21967	0.230418	0.23401
4.56681	0.42042	0.185535	0.252152	0.25281	0.20855	0.22578	0.21392	0.220789	0.22519
4.68391	0.40934	0.177549	0.242076	0.24179	0.19912	0.21603	0.20351	0.211612	0.21746
4.80101	0.39495	0.169965	0.23245	0.23103	0.19221	0.20948	0.19574	0.202869	0.2051
4.9181	0.38421	0.16277	0.223257	0.22303	0.18513	0.19981	0.18901	0.194552	0.2055
5.0352	0.3739	0.155953	0.21449	0.21415	0.17918	0.19351	0.18164	0.18663	0.19651
5.1523	0.36272	0.149482	0.206118	0.20719	0.17187	0.18684	0.17521	0.179084	0.19176
5.2694	0.35156	0.143339	0.198124	0.19811	0.16628	0.17902	0.16943	0.171903	0.18465
5.38649	0.3415	0.137515	0.190498	0.19123	0.16252	0.17237	0.16343	0.165064	0.17537
5.50359	0.33144	0.131985	0.183218	0.18438	0.15434	0.16714	0.1572	0.158551	0.17358
5.62069	0.32201	0.126735	0.176268	0.17738	0.15	0.16029	0.15078	0.152328	0.16684
5.73779	0.3148	0.121725	0.169613	0.17153	0.14515	0.15349	0.14819	0.146381	0.1615
5.85488	0.30247	0.116948	0.163239	0.16253	0.14116	0.14959	0.14283	0.140701	0.15618
5.97198	0.2944	0.112393	0.157139	0.15956	0.13437	0.14368	0.13587	0.135265	0.15389
6.08908	0.28421	0.108038	0.151289	0.1529	0.13083	0.1371	0.1328	0.130062	0.14831
6.20618	0.27603	0.103876	0.145678	0.14685	0.12365	0.13239	0.12826	0.125077	0.14192
6.32328	0.26969	0.0998912	0.140293	0.14196	0.1214	0.12943	0.12328	0.120292	0.13925
6.44037	0.25975	0.0960659	0.135114	0.13705	0.11638	0.12421	0.11928	0.115702	0.13577
6.55747	0.25541	0.0924004	0.130138	0.13347	0.11243	0.11959	0.11612	0.111304	0.13059
6.67457	0.24558	0.0888907	0.12536	0.12684	0.10848	0.11414	0.11162	0.107093	0.12805
6.79167	0.24099	0.085535	0.120777	0.12359	0.10509	0.11087	0.10951	0.103045	0.12155
6.90876	0.23479	0.0823071	0.116365	0.11971	0.10263	0.10867	0.10524	0.0991493	0.11733
7.02586	0.22761	0.0792	0.112112	0.11559	0.09936	0.10515	0.10259	0.0954172	0.11418
7.14296	0.22013	0.076228	0.10803	0.11164	0.09561	0.10045	0.09847	0.0918337	0.11059
7.26006	0.21296	0.0733739	0.104104	0.10809	0.09293	0.0988	0.09406	0.0883918	0.10692
7.37715	0.20658	0.0706342	0.100327	0.10293	0.09046	0.09386	0.09262	0.0850979	0.10369
7.49425	0.19921	0.0680174	0.0967054	0.09989	0.08725	0.09019	0.08909	0.0819458	0.09922
7.61135	0.19472	0.0655155	0.0932327	0.09647	0.08401	0.08736	0.08566	0.0789049	0.09744
7.72845	0.1892	0.0630964	0.0898786	0.0928	0.08021	0.08407	0.08191	0.0759771	0.09582
7.84555	0.18338	0.0607681	0.0866452	0.08912	0.07639	0.08228	0.08086	0.0731717	0.09086
7.96264	0.17866	0.0585402	0.0835413	0.08538	0.07539	0.07813	0.07776	0.070477	0.08817
8.07974	0.17184	0.0563996	0.080555	0.08355	0.07105	0.07564	0.0761	0.067888	0.08702
8.19684	0.16767	0.0543438	0.0776814	0.08081	0.07097	0.07314	0.07367	0.0654038	0.0819
8.31394	0.16219	0.0523725	0.0749197	0.07844	0.06888	0.07075	0.07231	0.0630146	0.07995
8.43103	0.15703	0.0504755	0.0722597	0.07631	0.06448	0.0691	0.06877	0.0607173	0.07791
8.54813	0.15195	0.0486515	0.0696985	0.0723	0.06341	0.06575	0.06517	0.0585056	0.07739
8.66523	0.14889	0.0468942	0.0672297	0.07038	0.06221	0.06466	0.06388	0.056373	0.0738
8.78233	0.14382	0.045198	0.0648466	0.06905	0.06006	0.06201	0.06179	0.054319	0.07043
8.89942	0.14088	0.0435642	0.0625486	0.06654	0.05834	0.06118	0.05993	0.0523453	0.06777
9.01652	0.13674	0.0419948	0.0603371	0.06347	0.05613	0.05753	0.0586	0.0504482	0.06759
9.13362	0.13268	0.040487	0.0582084	0.06135	0.05398	0.05653	0.05667	0.0486303	0.06588
9.25072	0.12855	0.039044	0.056165	0.05979	0.05217	0.05408	0.05405	0.0468768	0.06319
9.36782	0.12421	0.0376494	0.0541919	0.05712	0.04993	0.05165	0.05286	0.0451889	0.06162
9.48491	0.12174	0.0363077	0.0522903	0.05541	0.04772	0.05059	0.0508	0.0435734	0.05998
9.60201	0.11867	0.0350262	0.0504668	0.05357	0.04651	0.04871	0.04958	0.0420209	0.05809
9.71911	0.11385	0.0337933	0.0487119	0.05273	0.04567	0.04685	0.04846	0.0405144	0.05537
9.83621	0.11128	0.0325927	0.0470087	0.04971	0.04419	0.04482	0.04612	0.0390648	0.05353
9.9533	0.10717	0.0314389	0.045368	0.04849	0.04261	0.04389	0.04517	0.037671	0.05306
10.0704	0.10484	0.0303295	0.0437881	0.04616	0.04025	0.04237	0.04387	0.0363342	0.0504
10.1875	0.10043	0.0292669	0.0422705	0.04505	0.03961	0.04149	0.04296	0.0350463	0.04951
10.3046	0.09808	0.0282419	0.0408066	0.04424	0.03808	0.03949	0.04106	0.0338071	0.04756
10.4217	0.09575	0.0272559	0.0393966	0.04122	0.03791	0.03928	0.04011	0.0326108	0.0455
10.5388	0.09263	0.0263023	0.0380342	0.04116	0.03583	0.03746	0.03764	0.031459	0.04514
10.6559	0.09026	0.0253845	0.036721	0.03991	0.03448	0.03571	0.03717	0.0303458	0.04356
10.773	0.08702	0.0244954	0.0354511	0.03772	0.03472	0.03535	0.03628	0.0292684	0.04199
10.8901	0.08405	0.0236338	0.0342216	0.03624	0.03308	0.03362	0.03493	0.028235	0.04025
11.0072	0.08187	0.0228096	0.0330403	0.03585	0.03236	0.03282	0.03389	0.0272472	0.04046
11.1243	0.07946	0.0220231	0.0319087	0.03485	0.03116	0.03152	0.03305	0.026293	0.03717
11.2414	0.07738	0.0212614	0.0308148	0.03385	0.02953	0.03061	0.03117	0.025372	0.03792
11.3585	0.07505	0.020526	0.0297583	0.03307	0.02816	0.03045	0.03047	0.0244863	0.03593
11.4756	0.07343	0.0198191	0.028741	0.03157	0.02807	0.02845	0.03014	0.0236348	0.03561
11.5927	0.07049	0.0191396	0.0277617	0.03077	0.02669	0.02879	0.02844	0.0228127	0.0328
11.7098	0.06962	0.0184824	0.0268156	0.02894	0.02548	0.02708	0.02718	0.022015	0.03351
11.8269	0.06733	0.0178429	0.0258976	0.02887	0.02492	0.02641	0.02723	0.021246	0.03192
11.944	0.06447	0.0172269	0.0250119	0.02769	0.02403	0.02549	0.0268	0.0205065	0.03109
12.0611	0.06303	0.016635	0.024159	0.02648	0.02354	0.02442	0.0258	0.0198016	0.03003
12.1782	0.06075	0.0160732	0.023344	0.02557	0.02307	0.02302	0.02423	0.0191249	0.02969
12.2953	0.05959	0.0155333	0.0225603	0.02472	0.02178	0.02317	0.02452	0.0184713	0.02822
12.4124	0.05802	0.0150109	0.021803	0.02371	0.02134	0.02246	0.02336	0.0178416	0.02733
12.5295	0.05577	0.0145078	0.0210728	0.0237	0.02042	0.02105	0.02322	0.0172354	0.02751
12.6465	0.05431	0.0140231	0.020369	0.02296	0.01978	0.02059	0.02192	0.0166459	0.02564
12.7637	0.05235	0.0135495	0.019685	0.0213	0.01929	0.02008	0.02119	0.0160737	0.02527
12.8808	0.05051	0.0130892	0.0190212	0.02077	0.01773	0.01965	0.02089	0.015522	0.0247
12.9978	0.04933	0.0126456	0.0183807	0.01935	0.01864	0.01924	0.02028	0.0149916	0.02372
13.1149	0.04753	0.0122195	0.017764	0.01969	0.01799	0.01843	0.0192	0.0144828	0.02401
13.232	0.04687	0.0118114	0.0171715	0.01942	0.01648	0.01801	0.01926	0.0139917	0.02155
13.3491	0.04516	0.0114166	0.0165991	0.01861	0.01638	0.01702	0.01845	0.0135175	0.02202
13.4662	0.04446	0.0110355	0.0160463	0.01782	0.01584	0.01628	0.01787	0.0130615	0.02102
13.5833	0.04297	0.0106692	0.0155139	0.01758	0.01559	0.01636	0.01724	0.0126195	0.0192
13.7004	0.04137	0.010313	0.0149979	0.01637	0.01508	0.01533	0.01624	0.0121952	0.01991
13.8175	0.04029	0.0099723	0.0145018	0.01582	0.01417	0.01552	0.01616	0.01179	0.01772
13.9346	0.03864	0.00964711	0.014027	0.01627	0.01426	0.015	0.01594	0.0113911	0.01881
14.0517	0.03732	0.00932422	0.0135607	0.01534	0.0137	0.01388	0.01507	0.0110136	0.01744
14.1688	0.03694	0.00902201	0.0131177	0.01499	0.01379	0.01372	0.01462	0.0106489	0.01736
14.2859	0.03548	0.00872805	0.0126896	0.01439	0.01258	0.01315	0.0141	0.0102927	0.01673
14.403	0.03523	0.00844018	0.012272	0.01395	0.01177	0.01292	0.01413	0.00995224	0.01597
14.5201	0.03408	0.00816624	0.0118719	0.01357	0.01217	0.01223	0.01321	0.00962279	0.01579
14.6372	0.03296	0.00789999	0.0114847	0.01275	0.01167	0.01225	0.01331	0.00930216	0.01483
14.7543	0.03148	0.00764036	0.0111082	0.01252	0.0115	0.01166	0.01302	0.00899566	0.01514
14.8714	0.03107	0.00739328	0.0107474	0.01262	0.01042	0.01183	0.01275	0.00870036	0.01369
14.9885	0.02994	0.00715465	0.0103995	0.01184	0.01049	0.01081	0.01171	0.00841148	0.01345
15.1056	0.02918	0.00691987	0.0100597	0.01138	0.01131	0.01082	0.01118	0.00813218	0.01395
15.2227	0.02836	0.00669346	0.00973104	0.01161	0.00962	0.01049	0.01112	0.00786879	0.01315
15.3398	0.02722	0.0064818	0.00941972	0.01101	0.00952	0.01049	0.01075	0.00761911	0.01322
15.4569	0.0267	0.00628191	0.00912348	0.01037	0.00941	0.00977	0.0106	0.00738255	0.0122
15.574	0.02627	0.00609327	0.00884178	0.00998	0.00874	0.00987	0.00962	0.0071539	0.01214
15.6911	0.02558	0.00591	0.00856941	0.01031	0.00857	0.00946	0.01037	0.00692884	0.01206
15.8082	0.02441	0.00572779	0.00830217	0.00938	0.00825	0.00872	0.01003	0.0067091	0.0118
15.9253	0.02363	0.00554988	0.00804155	0.00943	0.00783	0.0086	0.0092	0.00650065	0.01172
16.0424	0.02324	0.00538163	0.00779354	0.00905	0.00768	0.00859	0.00924	0.00628574	0.01066
16.1595	0.02258	0.00520315	0.00754039	0.00933	0.00774	0.00841	0.0086	0.00607712	0.01032
16.2766	0.02126	0.00503199	0.00729485	0.00854	0.00723	0.00813	0.00863	0.00588408	0.00964
16.3937	0.02129	0.00487608	0.00706575	0.00808	0.00707	0.00779	0.00854	0.00570547	0.01013
16.5108	0.02043	0.00473305	0.00685208	0.00856	0.00715	0.00789	0.00833	0.00552588	0.00985
16.6279	0.01954	0.00458578	0.0066386	0.00805	0.00671	0.00745	0.00803	0.0053478	0.0095
16.745	0.01962	0.00443963	0.00642783	0.00815	0.00644	0.00717	0.00779	0.00517968	0.00952
16.8621	0.01857	0.00430316	0.00622795	0.00751	0.00658	0.00691	0.00741	0.00501963	0.0089
16.9792	0.01868	0.00417319	0.00603707	0.00755	0.00601	0.00668	0.00703	0.00486321	0.00876
17.0963	0.01833	0.00404548	0.00585078	0.00683	0.0057	0.00659	0.00751	0.00471282	0.00801
17.2134	0.01727	0.00392299	0.00567147	0.0072	0.00572	0.00614	0.00695	0.00456333	0.00833
17.3305	0.01686	0.00379946	0.00549401	0.00682	0.0053	0.0061	0.00677	0.00441508	0.00773
17.4476	0.01635	0.00367653	0.00531871	0.00672	0.00547	0.00596	0.00652	0.00427154	0.00725
17.5647	0.01592	0.00355784	0.00514896	0.00678	0.00571	0.00586	0.00662	0.00413774	0.00716
17.6818	0.0156	0.00344917	0.00498961	0.00655	0.00499	0.00573	0.00631	0.0040178	0.00746
17.7989	0.01512	0.00335373	0.00484476	0.00617	0.00576	0.00539	0.00585	0.00389566	0.0067
17.9159	0.01437	0.0032529	0.00469855	0.0062	0.00492	0.00485	0.00547	0.00376958	0.0064
18.033	0.01446	0.0031476	0.00454936	0.00555	0.00511	0.00531	0.00562	0.00364872	0.00671
18.1501	0.01335	0.00304793	0.0044061	0.00543	0.00444	0.00496	0.00531	0.00354178	0.0069
18.2672	0.01355	0.00296281	0.00427721	0.00525	0.00423	0.00448	0.00525	0.00344583	0.00575
18.3843	0.01315	0.00288724	0.0041599	0.00521	0.00458	0.00493	0.00529	0.00334964	0.00616
18.5014	0.01251	0.00280963	0.00404305	0.00488	0.00415	0.00468	0.00516	0.00325846	0.00567
18.6185	0.01212	0.00273705	0.00393197	0.00485	0.00348	0.00463	0.00471	0.00317247	0.00577
18.7356	0.01201	0.00266902	0.00382665	0.00494	0.00394	0.00419	0.00449	0.00310132	0.00623
18.8527	0.01176	0.00261684	0.00373668	0.00472	0.00421	0.00442	0.0048	0.00304535	0.00568
18.9698	0.01113	0.00257903	0.0036623	0.00471	0.0038	0.00388	0.00457	0.00299918	0.00496
19.0869	0.01131	0.00254972	0.00359833	0.00469	0.00361	0.00385	0.00439	0.00296076	0.00498
19.204	0.0106	0.00252746	0.00354275	0.00465	0.00384	0.00407	0.00452	0.00293941	0.0054
19.3211	0.01047	0.00252309	0.00350478	0.00461	0.0034	0.00414	0.00458	0.00294317	0.00506
19.4382	0.01054	0.00254419	0.00349225	0.00476	0.00371	0.00405	0.00421	0.00297093	0.00584
19.5553	0.01034	0.00258805	0.00350417	0.005	0.00336	0.00374	0.00424	0.00300824	0.00583
19.6724	0.01011	0.00263821	0.00352639	0.00493	0.00392	0.00379	0.00454	0.00304841	0.00537
19.7895	0.01009	0.00268924	0.00355238	0.00544	0.00394	0.00407	0.00431	0.00309639	0.00594
19.9066	0.00977	0.00274701	0.00358693	0.00529	0.00372	0.00417	0.00445	0.00314348	0.00622
20.0237	0.01006	0.00280032	0.00362145	0.0055	0.00474	0.00454	0.00485	0.00317474	0.00595

## Sheet: Fig3B
Fig. 3B AF488-X-FKBP to AF568-26-CaM distance distribution
Distance (Ang)	1	6	14	32	44	49	65	85
0	5.87536e-19	3.77972e-10	1.32777e-17	3.49461e-09	5.18278e-16	1.95519e-05	1.11251e-14	4.27536e-05
0.1	6.76003e-19	3.99404e-10	1.50129e-17	3.7042e-09	5.59908e-16	1.97006e-05	1.22495e-14	4.36909e-05
0.2	7.7758e-19	4.22011e-10	1.6971e-17	3.92589e-09	6.04821e-16	1.98502e-05	1.34852e-14	4.46462e-05
0.3	8.94179e-19	4.45854e-10	1.91801e-17	4.16033e-09	6.53269e-16	2.00008e-05	1.48428e-14	4.56198e-05
0.4	1.02798e-18	4.70999e-10	2.16719e-17	4.40824e-09	7.05527e-16	2.01524e-05	1.63343e-14	4.66121e-05
0.5	1.18149e-18	4.97513e-10	2.44816e-17	4.67035e-09	7.61887e-16	2.03049e-05	1.79724e-14	4.76233e-05
0.6	1.35756e-18	5.25469e-10	2.76494e-17	4.94745e-09	8.22665e-16	2.04585e-05	1.97713e-14	4.86538e-05
0.7	1.55944e-18	5.54943e-10	3.12198e-17	5.24034e-09	8.882e-16	2.06131e-05	2.17465e-14	4.97038e-05
0.8	1.79085e-18	5.86013e-10	3.52432e-17	5.54991e-09	9.58859e-16	2.07686e-05	2.39147e-14	5.07736e-05
0.9	2.05606e-18	6.18762e-10	3.9776e-17	5.87704e-09	1.03503e-15	2.09252e-05	2.62944e-14	5.18635e-05
1	2.35989e-18	6.53279e-10	4.48814e-17	6.2227e-09	1.11714e-15	2.10828e-05	2.89059e-14	5.29739e-05
1.1	2.7079e-18	6.89654e-10	5.06306e-17	6.58788e-09	1.20565e-15	2.12414e-05	3.17711e-14	5.4105e-05
1.2	3.10639e-18	7.27985e-10	5.7103e-17	6.97365e-09	1.30103e-15	2.1401e-05	3.49141e-14	5.52572e-05
1.3	3.56255e-18	7.68371e-10	6.43881e-17	7.3811e-09	1.40381e-15	2.15617e-05	3.83612e-14	5.64308e-05
1.4	4.0846e-18	8.1092e-10	7.2586e-17	7.81142e-09	1.51456e-15	2.17234e-05	4.21412e-14	5.76262e-05
1.5	4.68188e-18	8.55742e-10	8.18088e-17	8.26581e-09	1.63387e-15	2.18861e-05	4.62856e-14	5.88435e-05
1.6	5.36504e-18	9.02953e-10	9.21823e-17	8.74557e-09	1.76241e-15	2.20499e-05	5.08285e-14	6.00833e-05
1.7	6.14624e-18	9.52678e-10	1.03847e-16	9.25205e-09	1.90086e-15	2.22148e-05	5.58074e-14	6.13457e-05
1.8	7.03927e-18	1.00504e-09	1.16962e-16	9.78667e-09	2.04999e-15	2.23807e-05	6.12632e-14	6.26312e-05
1.9	8.05989e-18	1.06018e-09	1.31702e-16	1.03509e-08	2.21058e-15	2.25476e-05	6.72404e-14	6.394e-05
2	9.22599e-18	1.11824e-09	1.48266e-16	1.09464e-08	2.38352e-15	2.27157e-05	7.37878e-14	6.52726e-05
2.1	1.05579e-17	1.17937e-09	1.66874e-16	1.15747e-08	2.56972e-15	2.28847e-05	8.09584e-14	6.66292e-05
2.2	1.20789e-17	1.24371e-09	1.87775e-16	1.22375e-08	2.77018e-15	2.30549e-05	8.88101e-14	6.80103e-05
2.3	1.38153e-17	1.31144e-09	2.11246e-16	1.29368e-08	2.98597e-15	2.32262e-05	9.74061e-14	6.9416e-05
2.4	1.5797e-17	1.38272e-09	2.37595e-16	1.36743e-08	3.21825e-15	2.33985e-05	1.06815e-13	7.08469e-05
2.5	1.80581e-17	1.45774e-09	2.6717e-16	1.44522e-08	3.46824e-15	2.3572e-05	1.17112e-13	7.23033e-05
2.6	2.06372e-17	1.53668e-09	3.00357e-16	1.52724e-08	3.73726e-15	2.37465e-05	1.2838e-13	7.37855e-05
2.7	2.35784e-17	1.61973e-09	3.3759e-16	1.61372e-08	4.02675e-15	2.39221e-05	1.40706e-13	7.52939e-05
2.8	2.69314e-17	1.70711e-09	3.7935e-16	1.70489e-08	4.33821e-15	2.40989e-05	1.54189e-13	7.68288e-05
2.9	3.07529e-17	1.79903e-09	4.26178e-16	1.80099e-08	4.67329e-15	2.42767e-05	1.68933e-13	7.83907e-05
3	3.51072e-17	1.89572e-09	4.78677e-16	1.90228e-08	5.03373e-15	2.44557e-05	1.85055e-13	7.99799e-05
3.1	4.00672e-17	1.9974e-09	5.3752e-16	2.00902e-08	5.42142e-15	2.46358e-05	2.0268e-13	8.15967e-05
3.2	4.57156e-17	2.10434e-09	6.03457e-16	2.12149e-08	5.83837e-15	2.48171e-05	2.21943e-13	8.32416e-05
3.3	5.21462e-17	2.21679e-09	6.77328e-16	2.23998e-08	6.28675e-15	2.49995e-05	2.42995e-13	8.49149e-05
3.4	5.94653e-17	2.33503e-09	7.60067e-16	2.3648e-08	6.76887e-15	2.5183e-05	2.65997e-13	8.6617e-05
3.5	6.77933e-17	2.45933e-09	8.52716e-16	2.49628e-08	7.28722e-15	2.53677e-05	2.91124e-13	8.83483e-05
3.6	7.72668e-17	2.59e-09	9.5644e-16	2.63474e-08	7.84446e-15	2.55535e-05	3.18569e-13	9.01092e-05
3.7	8.80403e-17	2.72734e-09	1.07253e-15	2.78055e-08	8.44346e-15	2.57405e-05	3.48539e-13	9.19001e-05
3.8	1.00289e-16	2.87169e-09	1.20244e-15	2.93407e-08	9.08726e-15	2.59286e-05	3.81261e-13	9.37213e-05
3.9	1.14211e-16	3.02339e-09	1.34778e-15	3.09568e-08	9.77915e-15	2.61179e-05	4.16982e-13	9.55734e-05
4	1.3003e-16	3.1828e-09	1.51034e-15	3.2658e-08	1.05226e-14	2.63084e-05	4.55968e-13	9.74566e-05
4.1	1.48e-16	3.35029e-09	1.69211e-15	3.44485e-08	1.13215e-14	2.65001e-05	4.98512e-13	9.93713e-05
4.2	1.68408e-16	3.52625e-09	1.89532e-15	3.63328e-08	1.21798e-14	2.66929e-05	5.44929e-13	0.000101318
4.3	1.91579e-16	3.71109e-09	2.12245e-15	3.83154e-08	1.31018e-14	2.6887e-05	5.95562e-13	0.000103297
4.4	2.17879e-16	3.90524e-09	2.37626e-15	4.04013e-08	1.40921e-14	2.70822e-05	6.50785e-13	0.000105309
4.5	2.47722e-16	4.10915e-09	2.6598e-15	4.25956e-08	1.51558e-14	2.72787e-05	7.11002e-13	0.000107354
4.6	2.81577e-16	4.32329e-09	2.9765e-15	4.49036e-08	1.6298e-14	2.74764e-05	7.76654e-13	0.000109433
4.7	3.19972e-16	4.54815e-09	3.33014e-15	4.73309e-08	1.75246e-14	2.76752e-05	8.48218e-13	0.000111546
4.8	3.63504e-16	4.78425e-09	3.72493e-15	4.98833e-08	1.88416e-14	2.78753e-05	9.26212e-13	0.000113693
4.9	4.12847e-16	5.03211e-09	4.16558e-15	5.25669e-08	2.02555e-14	2.80766e-05	1.0112e-12	0.000115875
5	4.68761e-16	5.2923e-09	4.65728e-15	5.53882e-08	2.17732e-14	2.82792e-05	1.10379e-12	0.000118092
5.1	5.32105e-16	5.56541e-09	5.20583e-15	5.83538e-08	2.34023e-14	2.8483e-05	1.20464e-12	0.000120346
5.2	6.03844e-16	5.85204e-09	5.81766e-15	6.14707e-08	2.51506e-14	2.8688e-05	1.31448e-12	0.000122635
5.3	6.85071e-16	6.15285e-09	6.49989e-15	6.47463e-08	2.70269e-14	2.88943e-05	1.43408e-12	0.000124961
5.4	7.77014e-16	6.46848e-09	7.26046e-15	6.8188e-08	2.90401e-14	2.91018e-05	1.56428e-12	0.000127324
5.5	8.81059e-16	6.79966e-09	8.10817e-15	7.18039e-08	3.12002e-14	2.93106e-05	1.70601e-12	0.000129724
5.6	9.98765e-16	7.14709e-09	9.05278e-15	7.56024e-08	3.35174e-14	2.95207e-05	1.86024e-12	0.000132162
5.7	1.13189e-15	7.51156e-09	1.01051e-14	7.95922e-08	3.60031e-14	2.9732e-05	2.02806e-12	0.000134639
5.8	1.28241e-15	7.89384e-09	1.12772e-14	8.37823e-08	3.86692e-14	2.99446e-05	2.21063e-12	0.000137154
5.9	1.45256e-15	8.29478e-09	1.25823e-14	8.81822e-08	4.15285e-14	3.01585e-05	2.40921e-12	0.000139709
6	1.64484e-15	8.71524e-09	1.40353e-14	9.2802e-08	4.45946e-14	3.03737e-05	2.62516e-12	0.000142303
6.1	1.86207e-15	9.15612e-09	1.56524e-14	9.76518e-08	4.78822e-14	3.05902e-05	2.85996e-12	0.000144937
6.2	2.10741e-15	9.61838e-09	1.74518e-14	1.02743e-07	5.14069e-14	3.0808e-05	3.11521e-12	0.000147612
6.3	2.38444e-15	1.0103e-08	1.94537e-14	1.08086e-07	5.51855e-14	3.10271e-05	3.39264e-12	0.000150328
6.4	2.69715e-15	1.0611e-08	2.16802e-14	1.13693e-07	5.92357e-14	3.12475e-05	3.69413e-12	0.000153085
6.5	3.05006e-15	1.11435e-08	2.4156e-14	1.19576e-07	6.35768e-14	3.14692e-05	4.02169e-12	0.000155884
6.6	3.4482e-15	1.17015e-08	2.69083e-14	1.25748e-07	6.82289e-14	3.16922e-05	4.37753e-12	0.000158726
6.7	3.89727e-15	1.22864e-08	2.99674e-14	1.32223e-07	7.3214e-14	3.19166e-05	4.76401e-12	0.00016161
6.8	4.40362e-15	1.28992e-08	3.33665e-14	1.39015e-07	7.85553e-14	3.21423e-05	5.18369e-12	0.000164537
6.9	4.97442e-15	1.35412e-08	3.71427e-14	1.46137e-07	8.42777e-14	3.23694e-05	5.63935e-12	0.000167509
7	5.61769e-15	1.42139e-08	4.13368e-14	1.53606e-07	9.04076e-14	3.25977e-05	6.13398e-12	0.000170524
7.1	6.34243e-15	1.49185e-08	4.59939e-14	1.61437e-07	9.69736e-14	3.28275e-05	6.6708e-12	0.000173584
7.2	7.15874e-15	1.56565e-08	5.11639e-14	1.69646e-07	1.04006e-13	3.30586e-05	7.25333e-12	0.000176689
7.3	8.07792e-15	1.64295e-08	5.69019e-14	1.78251e-07	1.11536e-13	3.32911e-05	7.88533e-12	0.00017984
7.4	9.11267e-15	1.72389e-08	6.3269e-14	1.8727e-07	1.196e-13	3.35249e-05	8.57088e-12	0.000183036
7.5	1.02772e-14	1.80865e-08	7.03324e-14	1.96721e-07	1.28234e-13	3.37602e-05	9.31439e-12	0.000186279
7.6	1.15874e-14	1.89739e-08	7.81664e-14	2.06624e-07	1.37477e-13	3.39968e-05	1.01206e-11	0.000189569
7.7	1.30611e-14	1.99029e-08	8.6853e-14	2.16999e-07	1.47371e-13	3.42348e-05	1.09947e-11	0.000192906
7.8	1.47182e-14	2.08754e-08	9.64829e-14	2.27868e-07	1.57961e-13	3.44742e-05	1.19421e-11	0.000196291
7.9	1.65811e-14	2.18933e-08	1.07156e-13	2.39251e-07	1.69294e-13	3.47149e-05	1.29689e-11	0.000199725
8	1.86748e-14	2.29586e-08	1.18982e-13	2.51173e-07	1.81422e-13	3.49571e-05	1.40814e-11	0.000203207
8.1	2.10271e-14	2.40734e-08	1.32083e-13	2.63656e-07	1.944e-13	3.52008e-05	1.52867e-11	0.000206738
8.2	2.36694e-14	2.52399e-08	1.46593e-13	2.76726e-07	2.08284e-13	3.54458e-05	1.65923e-11	0.000210319
8.3	2.66364e-14	2.64604e-08	1.6266e-13	2.90409e-07	2.23137e-13	3.56923e-05	1.80061e-11	0.00021395
8.4	2.99673e-14	2.77372e-08	1.80446e-13	3.04731e-07	2.39025e-13	3.59402e-05	1.9537e-11	0.000217632
8.5	3.37056e-14	2.90728e-08	2.00131e-13	3.19721e-07	2.56017e-13	3.61895e-05	2.11942e-11	0.000221364
8.6	3.79001e-14	3.04697e-08	2.21913e-13	3.35407e-07	2.7419e-13	3.64403e-05	2.2988e-11	0.000225148
8.7	4.26049e-14	3.19307e-08	2.46008e-13	3.5182e-07	2.93623e-13	3.66925e-05	2.49292e-11	0.000228984
8.8	4.78809e-14	3.34585e-08	2.72658e-13	3.68991e-07	3.14401e-13	3.69462e-05	2.70295e-11	0.000232873
8.9	5.37957e-14	3.50561e-08	3.02124e-13	3.86953e-07	3.36615e-13	3.72013e-05	2.93016e-11	0.000236814
9	6.04248e-14	3.67263e-08	3.34699e-13	4.0574e-07	3.60362e-13	3.74579e-05	3.17591e-11	0.000240808
9.1	6.78525e-14	3.84724e-08	3.70701e-13	4.25387e-07	3.85745e-13	3.7716e-05	3.44166e-11	0.000244857
9.2	7.61727e-14	4.02976e-08	4.10481e-13	4.45932e-07	4.12873e-13	3.79756e-05	3.72899e-11	0.000248959
9.3	8.54899e-14	4.22054e-08	4.54425e-13	4.67411e-07	4.41864e-13	3.82366e-05	4.03959e-11	0.000253116
9.4	9.59209e-14	4.41991e-08	5.02958e-13	4.89866e-07	4.72842e-13	3.84992e-05	4.37528e-11	0.000257328
9.5	1.07596e-13	4.62826e-08	5.56547e-13	5.13337e-07	5.0594e-13	3.87632e-05	4.73804e-11	0.000261596
9.6	1.20658e-13	4.84596e-08	6.15704e-13	5.37867e-07	5.413e-13	3.90288e-05	5.12996e-11	0.000265919
9.7	1.35271e-13	5.07341e-08	6.80993e-13	5.635e-07	5.79072e-13	3.92958e-05	5.55332e-11	0.000270299
9.8	1.51612e-13	5.31102e-08	7.53032e-13	5.90283e-07	6.19417e-13	3.95644e-05	6.01055e-11	0.000274736
9.9	1.69881e-13	5.55923e-08	8.32501e-13	6.18264e-07	6.62505e-13	3.98345e-05	6.50429e-11	0.00027923
10	1.903e-13	5.81846e-08	9.20145e-13	6.47493e-07	7.08517e-13	4.01062e-05	7.03733e-11	0.000283782
10.1	2.13116e-13	6.0892e-08	1.01678e-12	6.78021e-07	7.57648e-13	4.03793e-05	7.61271e-11	0.000288392
10.2	2.38602e-13	6.37192e-08	1.12331e-12	7.09901e-07	8.10103e-13	4.06541e-05	8.23368e-11	0.000293061
10.3	2.67065e-13	6.66712e-08	1.24072e-12	7.4319e-07	8.66101e-13	4.09303e-05	8.90372e-11	0.000297788
10.4	2.98842e-13	6.97533e-08	1.37008e-12	7.77946e-07	9.25875e-13	4.12082e-05	9.62659e-11	0.000302575
10.5	3.34309e-13	7.29707e-08	1.51258e-12	8.14227e-07	9.89673e-13	4.14876e-05	1.04063e-10	0.000307422
10.6	3.73885e-13	7.63292e-08	1.66952e-12	8.52097e-07	1.05776e-12	4.17685e-05	1.12472e-10	0.000312329
10.7	4.18033e-13	7.98345e-08	1.84232e-12	8.9162e-07	1.13041e-12	4.20511e-05	1.21539e-10	0.000317297
10.8	4.67268e-13	8.34927e-08	2.03253e-12	9.32862e-07	1.20794e-12	4.23352e-05	1.31313e-10	0.000322325
10.9	5.2216e-13	8.73101e-08	2.24188e-12	9.75894e-07	1.29064e-12	4.26209e-05	1.41849e-10	0.000327415
11	5.83343e-13	9.12932e-08	2.47222e-12	1.02079e-06	1.37887e-12	4.29082e-05	1.53202e-10	0.000332567
11.1	6.51519e-13	9.54488e-08	2.72559e-12	1.06761e-06	1.47298e-12	4.31971e-05	1.65435e-10	0.000337782
11.2	7.27466e-13	9.97839e-08	3.00425e-12	1.11645e-06	1.57335e-12	4.34876e-05	1.78614e-10	0.000343059
11.3	8.12047e-13	1.04306e-07	3.31063e-12	1.16738e-06	1.68039e-12	4.37797e-05	1.92808e-10	0.000348399
11.4	9.06217e-13	1.09022e-07	3.64742e-12	1.22049e-06	1.79453e-12	4.40735e-05	2.08093e-10	0.000353802
11.5	1.01103e-12	1.13941e-07	4.01756e-12	1.27585e-06	1.91623e-12	4.43689e-05	2.2455e-10	0.000359269
11.6	1.12767e-12	1.19069e-07	4.42423e-12	1.33357e-06	2.04597e-12	4.46659e-05	2.42266e-10	0.0003648
11.7	1.25742e-12	1.24417e-07	4.87096e-12	1.39373e-06	2.18427e-12	4.49645e-05	2.61333e-10	0.000370396
11.8	1.40172e-12	1.29992e-07	5.36156e-12	1.45642e-06	2.33168e-12	4.52648e-05	2.81851e-10	0.000376057
11.9	1.56216e-12	1.35804e-07	5.90021e-12	1.52175e-06	2.48878e-12	4.55668e-05	3.03926e-10	0.000381783
12	1.74049e-12	1.41863e-07	6.4915e-12	1.58981e-06	2.6562e-12	4.58704e-05	3.27672e-10	0.000387574
12.1	1.93866e-12	1.48177e-07	7.1404e-12	1.66072e-06	2.83459e-12	4.61757e-05	3.53211e-10	0.000393432
12.2	2.15881e-12	1.54757e-07	7.85236e-12	1.73458e-06	3.02465e-12	4.64827e-05	3.80674e-10	0.000399355
12.3	2.4033e-12	1.61614e-07	8.63332e-12	1.8115e-06	3.22713e-12	4.67914e-05	4.10199e-10	0.000405346
12.4	2.67476e-12	1.68758e-07	9.48978e-12	1.8916e-06	3.44281e-12	4.71017e-05	4.41935e-10	0.000411403
12.5	2.97609e-12	1.76201e-07	1.04288e-11	1.97501e-06	3.67253e-12	4.74138e-05	4.76043e-10	0.000417527
12.6	3.31046e-12	1.83954e-07	1.14581e-11	2.06184e-06	3.91717e-12	4.77275e-05	5.12693e-10	0.000423719
12.7	3.6814e-12	1.9203e-07	1.25862e-11	2.15222e-06	4.17769e-12	4.8043e-05	5.52066e-10	0.000429979
12.8	4.0928e-12	2.00441e-07	1.3822e-11	2.2463e-06	4.45508e-12	4.83602e-05	5.94358e-10	0.000436308
12.9	4.54895e-12	2.09201e-07	1.51758e-11	2.3442e-06	4.7504e-12	4.86791e-05	6.39777e-10	0.000442704
13	5.05457e-12	2.18322e-07	1.66584e-11	2.44607e-06	5.06477e-12	4.89997e-05	6.88545e-10	0.00044917
13.1	5.61487e-12	2.27818e-07	1.82815e-11	2.55206e-06	5.39941e-12	4.93221e-05	7.40899e-10	0.000455704
13.2	6.23559e-12	2.37705e-07	2.00582e-11	2.66231e-06	5.75556e-12	4.96463e-05	7.97093e-10	0.000462308
13.3	6.92307e-12	2.47997e-07	2.20026e-11	2.77699e-06	6.13458e-12	4.99722e-05	8.57397e-10	0.000468981
13.4	7.68426e-12	2.58709e-07	2.41299e-11	2.89626e-06	6.53789e-12	5.02999e-05	9.221e-10	0.000475724
13.5	8.52684e-12	2.69858e-07	2.64567e-11	3.02028e-06	6.967e-12	5.06293e-05	9.91511e-10	0.000482537
13.6	9.45925e-12	2.8146e-07	2.90013e-11	3.14923e-06	7.42352e-12	5.09605e-05	1.06596e-09	0.000489421
13.7	1.04908e-11	2.93533e-07	3.17834e-11	3.28329e-06	7.90914e-12	5.12936e-05	1.14579e-09	0.000496375
13.8	1.16317e-11	3.06094e-07	3.48243e-11	3.42263e-06	8.42568e-12	5.16284e-05	1.23139e-09	0.0005034
13.9	1.28931e-11	3.19162e-07	3.81474e-11	3.56746e-06	8.97502e-12	5.1965e-05	1.32314e-09	0.000510495
14	1.42876e-11	3.32755e-07	4.1778e-11	3.71796e-06	9.55921e-12	5.23035e-05	1.42149e-09	0.000517662
14.1	1.58285e-11	3.46893e-07	4.57436e-11	3.87433e-06	1.01804e-11	5.26438e-05	1.52687e-09	0.000524901
14.2	1.75309e-11	3.61598e-07	5.00742e-11	4.0368e-06	1.08408e-11	5.29859e-05	1.63977e-09	0.00053221
14.3	1.94112e-11	3.76889e-07	5.48022e-11	4.20556e-06	1.15429e-11	5.33298e-05	1.76071e-09	0.000539592
14.4	2.14873e-11	3.92789e-07	5.99628e-11	4.38084e-06	1.22892e-11	5.36756e-05	1.89023e-09	0.000547046
14.5	2.3779e-11	4.0932e-07	6.55943e-11	4.56288e-06	1.30825e-11	5.40233e-05	2.02893e-09	0.000554571
14.6	2.6308e-11	4.26505e-07	7.17382e-11	4.7519e-06	1.39255e-11	5.43728e-05	2.17741e-09	0.000562169
14.7	2.90982e-11	4.44369e-07	7.84396e-11	4.94815e-06	1.48213e-11	5.47243e-05	2.33635e-09	0.000569839
14.8	3.21756e-11	4.62937e-07	8.57473e-11	5.15187e-06	1.57731e-11	5.50776e-05	2.50645e-09	0.000577582
14.9	3.55688e-11	4.82234e-07	9.37143e-11	5.36333e-06	1.67843e-11	5.54328e-05	2.68846e-09	0.000585397
15	3.93092e-11	5.02286e-07	1.02398e-10	5.58279e-06	1.78586e-11	5.579e-05	2.88317e-09	0.000593285
15.1	4.34313e-11	5.23122e-07	1.11861e-10	5.81052e-06	1.89996e-11	5.6149e-05	3.09144e-09	0.000601245
15.2	4.79726e-11	5.44769e-07	1.2217e-10	6.04681e-06	2.02115e-11	5.651e-05	3.31416e-09	0.000609279
15.3	5.29745e-11	5.67257e-07	1.33398e-10	6.29194e-06	2.14986e-11	5.6873e-05	3.5523e-09	0.000617386
15.4	5.84821e-11	5.90617e-07	1.45625e-10	6.54621e-06	2.28652e-11	5.72379e-05	3.80689e-09	0.000625565
15.5	6.45448e-11	6.14878e-07	1.58937e-10	6.80992e-06	2.43162e-11	5.76048e-05	4.07899e-09	0.000633818
15.6	7.12169e-11	6.40075e-07	1.73425e-10	7.0834e-06	2.58566e-11	5.79736e-05	4.36977e-09	0.000642143
15.7	7.85573e-11	6.6624e-07	1.89191e-10	7.36696e-06	2.74919e-11	5.83445e-05	4.68046e-09	0.000650542
15.8	8.6631e-11	6.93407e-07	2.06342e-10	7.66093e-06	2.92275e-11	5.87174e-05	5.01234e-09	0.000659014
15.9	9.55086e-11	7.21612e-07	2.24996e-10	7.96568e-06	3.10696e-11	5.90923e-05	5.36681e-09	0.000667559
16	1.05267e-10	7.50892e-07	2.45281e-10	8.28153e-06	3.30244e-11	5.94692e-05	5.74533e-09	0.000676177
16.1	1.15992e-10	7.81284e-07	2.67333e-10	8.60886e-06	3.50986e-11	5.98482e-05	6.14946e-09	0.000684869
16.2	1.27775e-10	8.12827e-07	2.91301e-10	8.94804e-06	3.72992e-11	6.02292e-05	6.58086e-09	0.000693633
16.3	1.40717e-10	8.45563e-07	3.17345e-10	9.29945e-06	3.96338e-11	6.06123e-05	7.04127e-09	0.00070247
16.4	1.54927e-10	8.79531e-07	3.45638e-10	9.66348e-06	4.21102e-11	6.09976e-05	7.53255e-09	0.000711381
16.5	1.70527e-10	9.14776e-07	3.76367e-10	1.00405e-05	4.47367e-11	6.13849e-05	8.0567e-09	0.000720364
16.6	1.87646e-10	9.51341e-07	4.09733e-10	1.0431e-05	4.75223e-11	6.17744e-05	8.61579e-09	0.00072942
16.7	2.06429e-10	9.89272e-07	4.45956e-10	1.08354e-05	5.04761e-11	6.2166e-05	9.21204e-09	0.000738549
16.8	2.2703e-10	1.02862e-06	4.85269e-10	1.12541e-05	5.3608e-11	6.25598e-05	9.84782e-09	0.00074775
16.9	2.49619e-10	1.06942e-06	5.27927e-10	1.16875e-05	5.69285e-11	6.29557e-05	1.05256e-08	0.000757024
17	2.74383e-10	1.11174e-06	5.74203e-10	1.21362e-05	6.04484e-11	6.33539e-05	1.12481e-08	0.00076637
17.1	3.01521e-10	1.15562e-06	6.24391e-10	1.26005e-05	6.41794e-11	6.37543e-05	1.2018e-08	0.000775788
17.2	3.31254e-10	1.20111e-06	6.78811e-10	1.3081e-05	6.81338e-11	6.41569e-05	1.28383e-08	0.000785278
17.3	3.6382e-10	1.24828e-06	7.37804e-10	1.35782e-05	7.23244e-11	6.45618e-05	1.37123e-08	0.000794841
17.4	3.9948e-10	1.29717e-06	8.0174e-10	1.40925e-05	7.67649e-11	6.4969e-05	1.46431e-08	0.000804474
17.5	4.38517e-10	1.34784e-06	8.71017e-10	1.46246e-05	8.14697e-11	6.53785e-05	1.56343e-08	0.000814179
17.6	4.81238e-10	1.40036e-06	9.46062e-10	1.51749e-05	8.6454e-11	6.57903e-05	1.66897e-08	0.000823956
17.7	5.27979e-10	1.45479e-06	1.02734e-09	1.5744e-05	9.17339e-11	6.62045e-05	1.78132e-08	0.000833803
17.8	5.79103e-10	1.51119e-06	1.11534e-09	1.63324e-05	9.73263e-11	6.66211e-05	1.90089e-08	0.000843721
17.9	6.35005e-10	1.56962e-06	1.2106e-09	1.69408e-05	1.03249e-10	6.70401e-05	2.02813e-08	0.000853709
18	6.96116e-10	1.63015e-06	1.3137e-09	1.75697e-05	1.09521e-10	6.74615e-05	2.16351e-08	0.000863768
18.1	7.62902e-10	1.69285e-06	1.42524e-09	1.82197e-05	1.16162e-10	6.78854e-05	2.30751e-08	0.000873896
18.2	8.35869e-10	1.75779e-06	1.54591e-09	1.88915e-05	1.23194e-10	6.83118e-05	2.46067e-08	0.000884094
18.3	9.15568e-10	1.82505e-06	1.67641e-09	1.95857e-05	1.30637e-10	6.87407e-05	2.62352e-08	0.000894361
18.4	1.00259e-09	1.8947e-06	1.8175e-09	2.03029e-05	1.38516e-10	6.91722e-05	2.79666e-08	0.000904696
18.5	1.0976e-09	1.96682e-06	1.97002e-09	2.10438e-05	1.46856e-10	6.96063e-05	2.9807e-08	0.000915101
18.6	1.20128e-09	2.04148e-06	2.13484e-09	2.1809e-05	1.55681e-10	7.0043e-05	3.17628e-08	0.000925573
18.7	1.31439e-09	2.11877e-06	2.31293e-09	2.25994e-05	1.6502e-10	7.04824e-05	3.38411e-08	0.000936113
18.8	1.43778e-09	2.19878e-06	2.5053e-09	2.34155e-05	1.74901e-10	7.09245e-05	3.60489e-08	0.00094672
18.9	1.57231e-09	2.28159e-06	2.71304e-09	2.42582e-05	1.85356e-10	7.13693e-05	3.83939e-08	0.000957394
19	1.71898e-09	2.36728e-06	2.93733e-09	2.51281e-05	1.96415e-10	7.18169e-05	4.08843e-08	0.000968135
19.1	1.87881e-09	2.45596e-06	3.17944e-09	2.60261e-05	2.08112e-10	7.22674e-05	4.35285e-08	0.000978942
19.2	2.05295e-09	2.54772e-06	3.44071e-09	2.69528e-05	2.20484e-10	7.27207e-05	4.63356e-08	0.000989814
19.3	2.24263e-09	2.64264e-06	3.72259e-09	2.79092e-05	2.33567e-10	7.3177e-05	4.93149e-08	0.00100075
19.4	2.44917e-09	2.74084e-06	4.02665e-09	2.8896e-05	2.47401e-10	7.36362e-05	5.24765e-08	0.00101175
19.5	2.674e-09	2.84241e-06	4.35454e-09	2.9914e-05	2.62028e-10	7.40985e-05	5.58309e-08	0.00102282
19.6	2.91869e-09	2.94746e-06	4.70805e-09	3.09641e-05	2.77491e-10	7.45638e-05	5.93893e-08	0.00103395
19.7	3.18491e-09	3.0561e-06	5.08909e-09	3.20472e-05	2.93837e-10	7.50323e-05	6.31633e-08	0.00104514
19.8	3.47447e-09	3.16843e-06	5.49971e-09	3.31641e-05	3.11114e-10	7.5504e-05	6.71652e-08	0.00105639
19.9	3.78934e-09	3.28458e-06	5.94209e-09	3.43158e-05	3.29373e-10	7.59789e-05	7.1408e-08	0.00106771
20	4.13162e-09	3.40465e-06	6.41859e-09	3.55031e-05	3.48668e-10	7.64571e-05	7.59054e-08	0.00107908
20.1	4.5036e-09	3.52878e-06	6.9317e-09	3.67271e-05	3.69056e-10	7.69387e-05	8.06718e-08	0.00109052
20.2	4.90774e-09	3.65707e-06	7.48411e-09	3.79886e-05	3.90596e-10	7.74238e-05	8.57223e-08	0.00110202
20.3	5.34671e-09	3.78966e-06	8.07869e-09	3.92887e-05	4.13351e-10	7.79123e-05	9.10729e-08	0.00111358
20.4	5.82337e-09	3.92668e-06	8.7185e-09	4.06283e-05	4.37386e-10	7.84045e-05	9.67404e-08	0.00112519
20.5	6.3408e-09	4.06826e-06	9.40683e-09	4.20085e-05	4.62772e-10	7.89003e-05	1.02742e-07	0.00113686
20.6	6.90235e-09	4.21454e-06	1.01472e-08	4.34303e-05	4.89582e-10	7.93999e-05	1.09097e-07	0.00114859
20.7	7.51159e-09	4.36565e-06	1.09433e-08	4.48947e-05	5.17892e-10	7.99033e-05	1.15825e-07	0.00116038
20.8	8.17241e-09	4.52175e-06	1.17991e-08	4.64029e-05	5.47783e-10	8.04106e-05	1.22946e-07	0.00117222
20.9	8.88895e-09	4.68297e-06	1.2719e-08	4.79558e-05	5.79339e-10	8.0922e-05	1.30481e-07	0.00118412
21	9.66571e-09	4.84948e-06	1.37074e-08	4.95548e-05	6.12652e-10	8.14374e-05	1.38454e-07	0.00119607
21.1	1.05075e-08	5.02141e-06	1.47692e-08	5.12008e-05	6.47813e-10	8.19571e-05	1.46888e-07	0.00120807
21.2	1.14195e-08	5.19894e-06	1.59097e-08	5.2895e-05	6.84922e-10	8.2481e-05	1.55808e-07	0.00122013
21.3	1.24074e-08	5.38223e-06	1.71342e-08	5.46386e-05	7.24084e-10	8.30094e-05	1.65241e-07	0.00123224
21.4	1.3477e-08	5.57144e-06	1.84488e-08	5.64329e-05	7.65406e-10	8.35422e-05	1.75214e-07	0.0012444
21.5	1.46349e-08	5.76674e-06	1.98597e-08	5.8279e-05	8.09003e-10	8.40798e-05	1.85756e-07	0.0012566
21.6	1.5888e-08	5.96831e-06	2.13736e-08	6.01781e-05	8.54997e-10	8.4622e-05	1.96897e-07	0.00126886
21.7	1.72437e-08	6.17633e-06	2.29976e-08	6.21316e-05	9.03513e-10	8.51692e-05	2.08669e-07	0.00128117
21.8	1.871e-08	6.39098e-06	2.47393e-08	6.41406e-05	9.54684e-10	8.57213e-05	2.21106e-07	0.00129352
21.9	2.02955e-08	6.61245e-06	2.66068e-08	6.62066e-05	1.00865e-09	8.62786e-05	2.34243e-07	0.00130592
22	2.20095e-08	6.84094e-06	2.86087e-08	6.83308e-05	1.06556e-09	8.68412e-05	2.48117e-07	0.00131837
22.1	2.38617e-08	7.07664e-06	3.07541e-08	7.05145e-05	1.12556e-09	8.74092e-05	2.62766e-07	0.00133086
22.2	2.58629e-08	7.31974e-06	3.30529e-08	7.27592e-05	1.18883e-09	8.79828e-05	2.78231e-07	0.00134339
22.3	2.80243e-08	7.57047e-06	3.55154e-08	7.50662e-05	1.25551e-09	8.85621e-05	2.94553e-07	0.00135597
22.4	3.03581e-08	7.82903e-06	3.81525e-08	7.74369e-05	1.32581e-09	8.91474e-05	3.11779e-07	0.00136858
22.5	3.28773e-08	8.09564e-06	4.09761e-08	7.98728e-05	1.3999e-09	8.97387e-05	3.29953e-07	0.00138124
22.6	3.55961e-08	8.37051e-06	4.39985e-08	8.23752e-05	1.47797e-09	9.03362e-05	3.49124e-07	0.00139394
22.7	3.85292e-08	8.65388e-06	4.7233e-08	8.49457e-05	1.56024e-09	9.09402e-05	3.69344e-07	0.00140667
22.8	4.16927e-08	8.94598e-06	5.06936e-08	8.75858e-05	1.64693e-09	9.15508e-05	3.90667e-07	0.00141945
22.9	4.51038e-08	9.24704e-06	5.43953e-08	9.02969e-05	1.73825e-09	9.21682e-05	4.13147e-07	0.00143226
23	4.87808e-08	9.55732e-06	5.83539e-08	9.30806e-05	1.83444e-09	9.27927e-05	4.36843e-07	0.0014451
23.1	5.27433e-08	9.87704e-06	6.25862e-08	9.59384e-05	1.93577e-09	9.34243e-05	4.61817e-07	0.00145798
23.2	5.70123e-08	1.02065e-05	6.711e-08	9.88719e-05	2.04248e-09	9.40635e-05	4.88132e-07	0.00147089
23.3	6.16101e-08	1.05459e-05	7.19444e-08	0.000101883	2.15485e-09	9.47103e-05	5.15855e-07	0.00148383
23.4	6.65608e-08	1.08955e-05	7.71092e-08	0.000104973	2.27318e-09	9.5365e-05	5.45057e-07	0.0014968
23.5	7.18898e-08	1.12557e-05	8.26259e-08	0.000108143	2.39775e-09	9.60279e-05	5.7581e-07	0.00150981
23.6	7.76245e-08	1.16266e-05	8.8517e-08	0.000111395	2.5289e-09	9.66993e-05	6.0819e-07	0.00152284
23.7	8.3794e-08	1.20085e-05	9.48063e-08	0.000114731	2.66694e-09	9.73793e-05	6.42277e-07	0.00153589
23.8	9.04294e-08	1.24019e-05	1.01519e-07	0.000118153	2.81224e-09	9.80683e-05	6.78155e-07	0.00154898
23.9	9.75639e-08	1.28069e-05	1.08682e-07	0.000121662	2.96515e-09	9.87665e-05	7.15911e-07	0.00156208
24	1.05233e-07	1.32238e-05	1.16324e-07	0.00012526	3.12605e-09	9.94743e-05	7.55634e-07	0.00157522
24.1	1.13474e-07	1.36529e-05	1.24475e-07	0.000128949	3.29534e-09	0.000100192	7.97421e-07	0.00158837
24.2	1.22327e-07	1.40947e-05	1.33166e-07	0.00013273	3.47345e-09	0.00010092	8.4137e-07	0.00160154
24.3	1.31836e-07	1.45493e-05	1.42431e-07	0.000136606	3.66082e-09	0.000101658	8.87584e-07	0.00161473
24.4	1.42045e-07	1.50171e-05	1.52306e-07	0.000140577	3.85789e-09	0.000102407	9.36171e-07	0.00162794
24.5	1.53003e-07	1.54985e-05	1.62829e-07	0.000144647	4.06516e-09	0.000103167	9.87243e-07	0.00164117
24.6	1.64762e-07	1.59938e-05	1.74038e-07	0.000148816	4.28313e-09	0.000103939	1.04092e-06	0.00165441
24.7	1.77378e-07	1.65032e-05	1.85976e-07	0.000153086	4.51233e-09	0.000104723	1.09731e-06	0.00166767
24.8	1.90907e-07	1.70273e-05	1.98688e-07	0.00015746	4.7533e-09	0.000105519	1.15656e-06	0.00168094
24.9	2.05413e-07	1.75663e-05	2.12219e-07	0.000161939	5.00663e-09	0.000106327	1.2188e-06	0.00169422
25	2.20961e-07	1.81206e-05	2.2662e-07	0.000166525	5.27293e-09	0.000107149	1.28415e-06	0.00170751
25.1	2.37622e-07	1.86907e-05	2.41943e-07	0.000171221	5.55283e-09	0.000107985	1.35277e-06	0.00172081
25.2	2.5547e-07	1.92767e-05	2.58243e-07	0.000176027	5.84698e-09	0.000108834	1.4248e-06	0.00173411
25.3	2.74585e-07	1.98793e-05	2.75577e-07	0.000180946	6.1561e-09	0.000109698	1.50041e-06	0.00174742
25.4	2.9505e-07	2.04986e-05	2.94008e-07	0.00018598	6.48089e-09	0.000110576	1.57974e-06	0.00176074
25.5	3.16954e-07	2.11353e-05	3.13599e-07	0.000191131	6.82212e-09	0.00011147	1.66298e-06	0.00177405
25.6	3.40393e-07	2.17896e-05	3.34418e-07	0.0001964	7.1806e-09	0.00011238	1.75029e-06	0.00178737
25.7	3.65466e-07	2.24619e-05	3.56538e-07	0.000201791	7.55713e-09	0.000113306	1.84186e-06	0.00180069
25.8	3.9228e-07	2.31528e-05	3.80034e-07	0.000207303	7.95261e-09	0.000114249	1.93788e-06	0.00181401
25.9	4.20948e-07	2.38626e-05	4.04985e-07	0.000212941	8.36793e-09	0.00011521	2.03855e-06	0.00182732
26	4.51589e-07	2.45919e-05	4.31476e-07	0.000218705	8.80405e-09	0.000116189	2.14406e-06	0.00184063
26.1	4.84329e-07	2.53409e-05	4.59593e-07	0.000224598	9.26195e-09	0.000117186	2.25464e-06	0.00185393
26.2	5.19302e-07	2.61102e-05	4.89431e-07	0.000230622	9.74269e-09	0.000118203	2.3705e-06	0.00186722
26.3	5.5665e-07	2.69003e-05	5.21086e-07	0.000236778	1.02473e-08	0.000119239	2.49187e-06	0.00188051
26.4	5.96524e-07	2.77116e-05	5.54661e-07	0.000243069	1.0777e-08	0.000120296	2.61899e-06	0.00189378
26.5	6.3908e-07	2.85447e-05	5.90263e-07	0.000249497	1.1333e-08	0.000121374	2.75212e-06	0.00190704
26.6	6.84488e-07	2.93999e-05	6.28007e-07	0.000256064	1.19164e-08	0.000122473	2.89149e-06	0.00192029
26.7	7.32924e-07	3.02778e-05	6.68011e-07	0.000262771	1.25286e-08	0.000123596	3.03739e-06	0.00193352
26.8	7.84575e-07	3.11789e-05	7.104e-07	0.000269622	1.31709e-08	0.000124741	3.19009e-06	0.00194673
26.9	8.39639e-07	3.21037e-05	7.55305e-07	0.000276617	1.38447e-08	0.00012591	3.34987e-06	0.00195993
27	8.98325e-07	3.30528e-05	8.02865e-07	0.000283759	1.45516e-08	0.000127104	3.51703e-06	0.0019731
27.1	9.60853e-07	3.40266e-05	8.53223e-07	0.00029105	1.5293e-08	0.000128324	3.69188e-06	0.00198625
27.2	1.02746e-06	3.50258e-05	9.06531e-07	0.000298492	1.60706e-08	0.000129569	3.87474e-06	0.00199938
27.3	1.09838e-06	3.60507e-05	9.6295e-07	0.000306088	1.6886e-08	0.000130842	4.06593e-06	0.00201248
27.4	1.17388e-06	3.71021e-05	1.02264e-06	0.000313838	1.77411e-08	0.000132143	4.2658e-06	0.00202556
27.5	1.25423e-06	3.81805e-05	1.08579e-06	0.000321745	1.86376e-08	0.000133472	4.47471e-06	0.00203861
27.6	1.33972e-06	3.92864e-05	1.15257e-06	0.000329812	1.95775e-08	0.000134831	4.69302e-06	0.00205163
27.7	1.43065e-06	4.04204e-05	1.22318e-06	0.000338039	2.05627e-08	0.000136221	4.9211e-06	0.00206461
27.8	1.52734e-06	4.15831e-05	1.29781e-06	0.000346429	2.15955e-08	0.000137642	5.15936e-06	0.00207756
27.9	1.63012e-06	4.27752e-05	1.37668e-06	0.000354985	2.26779e-08	0.000139095	5.4082e-06	0.00209048
28	1.73935e-06	4.39971e-05	1.46001e-06	0.000363708	2.38122e-08	0.000140582	5.66804e-06	0.00210336
28.1	1.85539e-06	4.52496e-05	1.54803e-06	0.000372599	2.50009e-08	0.000142103	5.93931e-06	0.0021162
28.2	1.97865e-06	4.65332e-05	1.64098e-06	0.000381661	2.62464e-08	0.000143659	6.22246e-06	0.002129
28.3	2.10952e-06	4.78487e-05	1.73911e-06	0.000390897	2.75514e-08	0.000145252	6.51796e-06	0.00214176
28.4	2.24844e-06	4.91965e-05	1.84268e-06	0.000400307	2.89185e-08	0.000146883	6.82629e-06	0.00215448
28.5	2.39586e-06	5.05774e-05	1.95198e-06	0.000409893	3.03507e-08	0.000148552	7.14793e-06	0.00216715
28.6	2.55226e-06	5.19921e-05	2.06728e-06	0.000419658	3.18508e-08	0.000150261	7.48341e-06	0.00217977
28.7	2.71813e-06	5.34412e-05	2.18889e-06	0.000429603	3.3422e-08	0.00015201	7.83324e-06	0.00219235
28.8	2.894e-06	5.49253e-05	2.31712e-06	0.000439731	3.50675e-08	0.000153802	8.19798e-06	0.00220487
28.9	3.08041e-06	5.64452e-05	2.4523e-06	0.000450042	3.67909e-08	0.000155637	8.57819e-06	0.00221734
29	3.27795e-06	5.80015e-05	2.59477e-06	0.000460539	3.85955e-08	0.000157516	8.97444e-06	0.00222976
29.1	3.48721e-06	5.9595e-05	2.74489e-06	0.000471224	4.04851e-08	0.000159441	9.38733e-06	0.00224213
29.2	3.70883e-06	6.12263e-05	2.90303e-06	0.000482098	4.24637e-08	0.000161413	9.81748e-06	0.00225443
29.3	3.94347e-06	6.28962e-05	3.06957e-06	0.000493162	4.45352e-08	0.000163434	1.02655e-05	0.00226668
29.4	4.19182e-06	6.46054e-05	3.24492e-06	0.00050442	4.67041e-08	0.000165503	1.07321e-05	0.00227887
29.5	4.4546e-06	6.63547e-05	3.42951e-06	0.000515871	4.89747e-08	0.000167624	1.1218e-05	0.00229099
29.6	4.73258e-06	6.81447e-05	3.62376e-06	0.000527518	5.13517e-08	0.000169797	1.17237e-05	0.00230305
29.7	5.02655e-06	6.99762e-05	3.82813e-06	0.000539362	5.38401e-08	0.000172024	1.22501e-05	0.00231505
29.8	5.33734e-06	7.185e-05	4.0431e-06	0.000551405	5.64451e-08	0.000174306	1.27978e-05	0.00232698
29.9	5.66581e-06	7.37668e-05	4.26916e-06	0.000563649	5.9172e-08	0.000176644	1.33677e-05	0.00233884
30	6.01286e-06	7.57275e-05	4.50683e-06	0.000576094	6.20266e-08	0.000179041	1.39604e-05	0.00235063
30.1	6.37946e-06	7.77327e-05	4.75663e-06	0.000588742	6.50148e-08	0.000181497	1.45769e-05	0.00236235
30.2	6.76657e-06	7.97834e-05	5.01913e-06	0.000601595	6.8143e-08	0.000184014	1.52179e-05	0.00237399
30.3	7.17524e-06	8.18802e-05	5.2949e-06	0.000614653	7.14178e-08	0.000186594	1.58843e-05	0.00238556
30.4	7.60653e-06	8.4024e-05	5.58454e-06	0.000627918	7.48461e-08	0.000189238	1.6577e-05	0.00239705
30.5	8.06157e-06	8.62155e-05	5.88867e-06	0.000641392	7.84355e-08	0.000191948	1.72967e-05	0.00240846
30.6	8.54151e-06	8.84557e-05	6.20794e-06	0.000655075	8.21936e-08	0.000194726	1.80446e-05	0.00241979
30.7	9.04759e-06	9.07453e-05	6.54301e-06	0.000668968	8.61286e-08	0.000197573	1.88214e-05	0.00243104
30.8	9.58106e-06	9.30852e-05	6.89459e-06	0.000683073	9.02494e-08	0.00020049	1.96282e-05	0.00244221
30.9	1.01432e-05	9.54761e-05	7.26339e-06	0.00069739	9.4565e-08	0.00020348	2.0466e-05	0.00245329
31	1.07355e-05	9.7919e-05	7.65016e-06	0.000711921	9.90853e-08	0.000206544	2.13358e-05	0.00246428
31.1	1.13593e-05	0.000100415	8.05568e-06	0.000726666	1.03821e-07	0.000209684	2.22386e-05	0.00247518
31.2	1.20161e-05	0.000102964	8.48075e-06	0.000741626	1.08782e-07	0.000212902	2.31755e-05	0.002486
31.3	1.27074e-05	0.000105568	8.92619e-06	0.000756802	1.13981e-07	0.0002162	2.41476e-05	0.00249672
31.4	1.34349e-05	0.000108227	9.39288e-06	0.000772194	1.1943e-07	0.000219579	2.5156e-05	0.00250735
31.5	1.42001e-05	0.000110943	9.88169e-06	0.000787803	1.25143e-07	0.000223041	2.62019e-05	0.00251788
31.6	1.50049e-05	0.000113715	1.03936e-05	0.000803631	1.31134e-07	0.000226588	2.72865e-05	0.00252832
31.7	1.58511e-05	0.000116546	1.09294e-05	0.000819676	1.37417e-07	0.000230222	2.84109e-05	0.00253866
31.8	1.67404e-05	0.000119435	1.14903e-05	0.00083594	1.4401e-07	0.000233945	2.95764e-05	0.0025489
31.9	1.76748e-05	0.000122385	1.20772e-05	0.000852423	1.50928e-07	0.000237759	3.07843e-05	0.00255904
32	1.86564e-05	0.000125395	1.26911e-05	0.000869125	1.58192e-07	0.000241666	3.20358e-05	0.00256907
32.1	1.96872e-05	0.000128467	1.33332e-05	0.000886046	1.65822e-07	0.000245667	3.33324e-05	0.002579
32.2	2.07692e-05	0.000131601	1.40045e-05	0.000903187	1.73838e-07	0.000249764	3.46753e-05	0.00258883
32.3	2.19049e-05	0.000134798	1.47063e-05	0.000920547	1.82263e-07	0.000253961	3.60659e-05	0.00259855
32.4	2.30964e-05	0.00013806	1.54397e-05	0.000938127	1.91124e-07	0.000258258	3.75056e-05	0.00260816
32.5	2.43461e-05	0.000141387	1.62059e-05	0.000955926	2.00447e-07	0.000262657	3.89959e-05	0.00261766
32.6	2.56565e-05	0.000144781	1.70063e-05	0.000973944	2.10261e-07	0.000267161	4.05383e-05	0.00262704
32.7	2.70301e-05	0.000148241	1.78421e-05	0.000992181	2.20597e-07	0.000271772	4.21342e-05	0.00263632
32.8	2.84696e-05	0.00015177	1.87147e-05	0.00101064	2.31491e-07	0.000276491	4.37851e-05	0.00264548
32.9	2.99776e-05	0.000155367	1.96254e-05	0.00102931	2.42978e-07	0.000281321	4.54928e-05	0.00265452
33	3.1557e-05	0.000159035	2.05758e-05	0.0010482	2.55099e-07	0.000286264	4.72586e-05	0.00266344
33.1	3.32106e-05	0.000162773	2.15672e-05	0.00106731	2.67898e-07	0.000291322	4.90844e-05	0.00267225
33.2	3.49414e-05	0.000166583	2.26012e-05	0.00108663	2.81422e-07	0.000296496	5.09716e-05	0.00268094
33.3	3.67525e-05	0.000170465	2.36793e-05	0.00110617	2.95722e-07	0.00030179	5.2922e-05	0.0026895
33.4	3.86471e-05	0.000174422	2.48032e-05	0.00112592	3.10855e-07	0.000307204	5.49374e-05	0.00269795
33.5	4.06283e-05	0.000178452	2.59744e-05	0.00114589	3.26882e-07	0.000312742	5.70194e-05	0.00270626
33.6	4.26995e-05	0.000182559	2.71947e-05	0.00116607	3.43869e-07	0.000318404	5.91699e-05	0.00271446
33.7	4.48642e-05	0.000186741	2.84658e-05	0.00118646	3.61888e-07	0.000324194	6.13906e-05	0.00272252
33.8	4.71259e-05	0.000191001	2.97894e-05	0.00120705	3.81019e-07	0.000330113	6.36833e-05	0.00273046
33.9	4.94882e-05	0.00019534	3.11675e-05	0.00122786	4.01348e-07	0.000336163	6.60501e-05	0.00273827
34	5.19549e-05	0.000199757	3.26018e-05	0.00124887	4.22969e-07	0.000342347	6.84926e-05	0.00274594
34.1	5.45299e-05	0.000204255	3.40943e-05	0.00127009	4.45983e-07	0.000348666	7.1013e-05	0.00275349
34.2	5.72169e-05	0.000208834	3.56469e-05	0.00129151	4.70504e-07	0.000355122	7.3613e-05	0.0027609
34.3	6.00202e-05	0.000213495	3.72617e-05	0.00131314	4.96654e-07	0.000361718	7.62947e-05	0.00276818
34.4	6.29438e-05	0.000218238	3.89407e-05	0.00133496	5.24565e-07	0.000368455	7.90602e-05	0.00277532
34.5	6.5992e-05	0.000223066	4.0686e-05	0.00135698	5.54385e-07	0.000375336	8.19114e-05	0.00278233
34.6	6.91691e-05	0.000227978	4.24998e-05	0.00137919	5.86271e-07	0.000382361	8.48504e-05	0.00278919
34.7	7.24795e-05	0.000232976	4.43842e-05	0.0014016	6.20397e-07	0.000389534	8.78793e-05	0.00279592
34.8	7.59279e-05	0.00023806	4.63416e-05	0.0014242	6.56954e-07	0.000396856	9.10003e-05	0.00280251
34.9	7.95188e-05	0.000243232	4.83741e-05	0.00144699	6.96147e-07	0.000404329	9.42154e-05	0.00280896
35	8.32571e-05	0.000248492	5.04842e-05	0.00146996	7.38204e-07	0.000411955	9.75269e-05	0.00281527
35.1	8.71475e-05	0.000253842	5.26743e-05	0.00149311	7.8337e-07	0.000419736	0.000100937	0.00282143
35.2	9.11951e-05	0.000259281	5.49468e-05	0.00151645	8.31913e-07	0.000427673	0.000104448	0.00282745
35.3	9.5405e-05	0.000264812	5.73041e-05	0.00153996	8.84128e-07	0.000435768	0.000108061	0.00283333
35.4	9.97821e-05	0.000270434	5.97488e-05	0.00156365	9.40333e-07	0.000444023	0.00011178	0.00283905
35.5	0.000104332	0.000276149	6.22836e-05	0.0015875	1.00088e-06	0.000452439	0.000115607	0.00284464
35.6	0.00010906	0.000281957	6.4911e-05	0.00161153	1.06614e-06	0.000461019	0.000119543	0.00285007
35.7	0.000113971	0.00028786	6.76337e-05	0.00163572	1.13653e-06	0.000469764	0.000123592	0.00285535
35.8	0.000119071	0.000293857	7.04544e-05	0.00166007	1.2125e-06	0.000478674	0.000127755	0.00286049
35.9	0.000124366	0.000299951	7.33759e-05	0.00168458	1.29453e-06	0.000487753	0.000132035	0.00286548
36	0.000129861	0.000306142	7.6401e-05	0.00170924	1.38317e-06	0.000497001	0.000136434	0.00287031
36.1	0.000135562	0.00031243	7.95325e-05	0.00173405	1.47898e-06	0.000506419	0.000140955	0.00287499
36.2	0.000141476	0.000318816	8.27734e-05	0.00175901	1.58259e-06	0.00051601	0.0001456	0.00287952
36.3	0.000147607	0.000325302	8.61266e-05	0.00178411	1.69468e-06	0.000525773	0.000150371	0.0028839
36.4	0.000153963	0.000331887	8.95951e-05	0.00180935	1.816e-06	0.000535711	0.000155271	0.00288812
36.5	0.000160549	0.000338573	9.31818e-05	0.00183472	1.94733e-06	0.000545825	0.000160303	0.00289218
36.6	0.000167371	0.00034536	9.68899e-05	0.00186022	2.08955e-06	0.000556115	0.000165468	0.00289609
36.7	0.000174436	0.000352249	0.000100722	0.00188584	2.24359e-06	0.000566583	0.00017077	0.00289985
36.8	0.000181751	0.000359241	0.000104682	0.00191159	2.41048e-06	0.000577229	0.00017621	0.00290345
36.9	0.00018932	0.000366336	0.000108773	0.00193745	2.5913e-06	0.000588055	0.000181791	0.00290689
37	0.000197152	0.000373535	0.000112998	0.00196342	2.78724e-06	0.000599061	0.000187516	0.00291017
37.1	0.000205252	0.000380839	0.00011736	0.0019895	2.99958e-06	0.000610248	0.000193387	0.00291329
37.2	0.000213628	0.000388248	0.000121862	0.00201567	3.22971e-06	0.000621616	0.000199407	0.00291626
37.3	0.000222285	0.000395763	0.000126508	0.00204195	3.47912e-06	0.000633167	0.000205578	0.00291906
37.4	0.00023123	0.000403384	0.000131301	0.00206831	3.7494e-06	0.0006449	0.000211902	0.00292171
37.5	0.00024047	0.000411113	0.000136244	0.00209476	4.04229e-06	0.000656815	0.000218382	0.00292419
37.6	0.000250012	0.000418949	0.000141341	0.00212129	4.35965e-06	0.000668914	0.00022502	0.00292651
37.7	0.000259863	0.000426893	0.000146595	0.0021479	4.70348e-06	0.000681196	0.000231819	0.00292868
37.8	0.000270028	0.000434945	0.000152009	0.00217457	5.07592e-06	0.000693661	0.000238782	0.00293068
37.9	0.000280516	0.000443107	0.000157587	0.00220131	5.47928e-06	0.00070631	0.00024591	0.00293251
38	0.000291332	0.000451378	0.000163332	0.0022281	5.91603e-06	0.000719141	0.000253206	0.00293419
38.1	0.000302483	0.000459759	0.000169248	0.00225495	6.38882e-06	0.000732156	0.000260672	0.0029357
38.2	0.000313976	0.00046825	0.000175338	0.00228184	6.90049e-06	0.000745353	0.000268311	0.00293705
38.3	0.000325818	0.000476852	0.000181605	0.00230877	7.45405e-06	0.000758732	0.000276125	0.00293824
38.4	0.000338015	0.000485565	0.000188053	0.00233573	8.05277e-06	0.000772293	0.000284117	0.00293927
38.5	0.000350575	0.00049439	0.000194686	0.00236272	8.70011e-06	0.000786034	0.000292288	0.00294013
38.6	0.000363502	0.000503326	0.000201506	0.00238974	9.39975e-06	0.000799956	0.00030064	0.00294082
38.7	0.000376805	0.000512374	0.000208517	0.00241676	1.01556e-05	0.000814056	0.000309177	0.00294136
38.8	0.000390488	0.000521534	0.000215722	0.0024438	1.0972e-05	0.000828335	0.0003179	0.00294173
38.9	0.00040456	0.000530807	0.000223125	0.00247083	1.18532e-05	0.000842791	0.000326811	0.00294193
39	0.000419025	0.000540192	0.00023073	0.00249787	1.28041e-05	0.000857422	0.000335913	0.00294197
39.1	0.00043389	0.000549691	0.000238538	0.00252489	1.38297e-05	0.000872228	0.000345207	0.00294185
39.2	0.000449161	0.000559302	0.000246555	0.00255189	1.49354e-05	0.000887206	0.000354696	0.00294157
39.3	0.000464844	0.000569026	0.000254782	0.00257886	1.61268e-05	0.000902356	0.00036438	0.00294112
39.4	0.000480944	0.000578863	0.000263223	0.00260581	1.741e-05	0.000917674	0.000374263	0.0029405
39.5	0.000497468	0.000588813	0.000271882	0.00263271	1.87912e-05	0.000933161	0.000384347	0.00293973
39.6	0.000514421	0.000598877	0.000280761	0.00265957	2.02774e-05	0.000948812	0.000394632	0.00293879
39.7	0.000531807	0.000609053	0.000289863	0.00268637	2.18754e-05	0.000964627	0.00040512	0.00293768
39.8	0.000549633	0.000619343	0.000299192	0.00271312	2.3593e-05	0.000980602	0.000415814	0.00293642
39.9	0.000567903	0.000629746	0.00030875	0.0027398	2.54379e-05	0.000996736	0.000426715	0.00293499
40	0.000586621	0.000640261	0.000318541	0.0027664	2.74185e-05	0.00101303	0.000437824	0.00293339
40.1	0.000605793	0.000650889	0.000328566	0.00279292	2.95436e-05	0.00102947	0.000449142	0.00293164
40.2	0.000625423	0.000661629	0.000338829	0.00281935	3.18224e-05	0.00104606	0.000460672	0.00292972
40.3	0.000645514	0.000672482	0.000349333	0.00284569	3.42645e-05	0.0010628	0.000472414	0.00292764
40.4	0.00066607	0.000683446	0.000360079	0.00287192	3.68801e-05	0.00107969	0.00048437	0.0029254
40.5	0.000687096	0.000694523	0.000371071	0.00289804	3.96798e-05	0.00109671	0.000496541	0.002923
40.6	0.000708594	0.00070571	0.000382311	0.00292405	4.26747e-05	0.00111387	0.000508927	0.00292044
40.7	0.000730567	0.000717008	0.000393801	0.00294992	4.58766e-05	0.00113117	0.000521531	0.00291771
40.8	0.000753018	0.000728417	0.000405543	0.00297567	4.92974e-05	0.0011486	0.000534352	0.00291483
40.9	0.00077595	0.000739936	0.000417539	0.00300127	5.29498e-05	0.00116615	0.000547391	0.00291179
41	0.000799363	0.000751564	0.000429792	0.00302673	5.68471e-05	0.00118383	0.000560649	0.00290859
41.1	0.000823261	0.000763301	0.000442303	0.00305202	6.1003e-05	0.00120162	0.000574127	0.00290523
41.2	0.000847645	0.000775147	0.000455073	0.00307716	6.54317e-05	0.00121953	0.000587825	0.00290171
41.3	0.000872515	0.0007871	0.000468105	0.00310212	7.0148e-05	0.00123754	0.000601743	0.00289804
41.4	0.000897872	0.00079916	0.000481399	0.00312691	7.51673e-05	0.00125567	0.000615882	0.00289421
41.5	0.000923717	0.000811327	0.000494957	0.00315151	8.05055e-05	0.00127389	0.000630242	0.00289022
41.6	0.000950049	0.000823599	0.000508781	0.00317592	8.6179e-05	0.00129221	0.000644823	0.00288608
41.7	0.000976867	0.000835976	0.00052287	0.00320013	9.22047e-05	0.00131062	0.000659624	0.00288178
41.8	0.00100417	0.000848458	0.000537227	0.00322413	9.86001e-05	0.00132911	0.000674646	0.00287733
41.9	0.00103196	0.000861042	0.000551851	0.00324791	0.000105383	0.00134769	0.000689888	0.00287272
42	0.00106023	0.000873728	0.000566743	0.00327147	0.000112573	0.00136634	0.000705349	0.00286797
42.1	0.00108899	0.000886516	0.000581903	0.0032948	0.000120188	0.00138506	0.00072103	0.00286306
42.2	0.00111822	0.000899404	0.000597332	0.00331789	0.000128247	0.00140384	0.000736929	0.002858
42.3	0.00114792	0.000912391	0.000613029	0.00334074	0.000136772	0.00142269	0.000753045	0.00285279
42.4	0.0011781	0.000925476	0.000628995	0.00336334	0.000145782	0.00144158	0.000769378	0.00284744
42.5	0.00120874	0.000938658	0.000645228	0.00338567	0.000155297	0.00146053	0.000785926	0.00284193
42.6	0.00123984	0.000951936	0.000661729	0.00340774	0.00016534	0.00147951	0.000802688	0.00283628
42.7	0.00127141	0.000965308	0.000678496	0.00342954	0.000175932	0.00149853	0.000819663	0.00283048
42.8	0.00130342	0.000978774	0.000695528	0.00345105	0.000187094	0.00151758	0.000836849	0.00282453
42.9	0.00133588	0.000992332	0.000712825	0.00347228	0.000198849	0.00153665	0.000854244	0.00281844
43	0.00136878	0.00100598	0.000730383	0.00349321	0.00021122	0.00155573	0.000871846	0.00281221
43.1	0.00140211	0.00101972	0.000748203	0.00351384	0.000224228	0.00157483	0.000889654	0.00280583
43.2	0.00143586	0.00103354	0.000766282	0.00353416	0.000237897	0.00159393	0.000907666	0.00279931
43.3	0.00147003	0.00104745	0.000784618	0.00355417	0.00025225	0.00161302	0.000925878	0.00279266
43.4	0.00150461	0.00106145	0.000803209	0.00357385	0.000267309	0.0016321	0.00094429	0.00278586
43.5	0.00153958	0.00107553	0.000822051	0.00359321	0.000283097	0.00165117	0.000962897	0.00277892
43.6	0.00157495	0.00108969	0.000841143	0.00361223	0.000299638	0.00167021	0.000981697	0.00277185
43.7	0.00161069	0.00110393	0.000860481	0.00363091	0.000316953	0.00168921	0.00100069	0.00276464
43.8	0.00164679	0.00111825	0.000880062	0.00364924	0.000335066	0.00170818	0.00101987	0.0027573
43.9	0.00168326	0.00113264	0.000899882	0.00366722	0.000353998	0.0017271	0.00103923	0.00274982
44	0.00172006	0.00114711	0.000919938	0.00368484	0.000373771	0.00174597	0.00105877	0.00274221
44.1	0.0017572	0.00116166	0.000940226	0.00370209	0.000394407	0.00176478	0.00107849	0.00273447
44.2	0.00179466	0.00117627	0.00096074	0.00371897	0.000415926	0.00178352	0.00109838	0.0027266
44.3	0.00183241	0.00119095	0.000981478	0.00373547	0.00043835	0.00180219	0.00111844	0.0027186
44.4	0.00187046	0.0012057	0.00100243	0.00375159	0.000461696	0.00182077	0.00113867	0.00271047
44.5	0.00190879	0.00122051	0.0010236	0.00376732	0.000485985	0.00183926	0.00115906	0.00270222
44.6	0.00194737	0.00123539	0.00104498	0.00378265	0.000511233	0.00185765	0.0011796	0.00269384
44.7	0.0019862	0.00125033	0.00106656	0.00379759	0.000537459	0.00187594	0.0012003	0.00268534
44.8	0.00202526	0.00126532	0.00108833	0.00381212	0.000564677	0.00189411	0.00122114	0.00267671
44.9	0.00206453	0.00128038	0.0011103	0.00382623	0.000592903	0.00191217	0.00124213	0.00266797
45	0.002104	0.00129548	0.00113245	0.00383994	0.00062215	0.00193009	0.00126326	0.0026591
45.1	0.00214364	0.00131064	0.00115477	0.00385322	0.00065243	0.00194788	0.00128452	0.00265012
45.2	0.00218344	0.00132585	0.00117727	0.00386608	0.000683754	0.00196553	0.0013059	0.00264102
45.3	0.00222338	0.0013411	0.00119993	0.00387851	0.00071613	0.00198302	0.00132741	0.0026318
45.4	0.00226344	0.0013564	0.00122275	0.0038905	0.000749566	0.00200036	0.00134903	0.00262247
45.5	0.0023036	0.00137174	0.00124572	0.00390206	0.000784068	0.00201753	0.00137076	0.00261303
45.6	0.00234384	0.00138712	0.00126883	0.00391318	0.00081964	0.00203453	0.0013926	0.00260348
45.7	0.00238415	0.00140254	0.00129207	0.00392384	0.000856283	0.00205134	0.00141454	0.00259382
45.8	0.00242449	0.00141799	0.00131544	0.00393406	0.000893997	0.00206797	0.00143657	0.00258405
45.9	0.00246486	0.00143348	0.00133892	0.00394383	0.000932779	0.0020844	0.00145868	0.00257417
46	0.00250522	0.00144899	0.00136252	0.00395314	0.000972626	0.00210062	0.00148087	0.00256419
46.1	0.00254556	0.00146453	0.00138621	0.00396198	0.00101353	0.00211664	0.00150314	0.0025541
46.2	0.00258586	0.0014801	0.00140999	0.00397037	0.00105548	0.00213244	0.00152547	0.00254391
46.3	0.00262608	0.00149569	0.00143385	0.00397829	0.00109847	0.00214801	0.00154786	0.00253363
46.4	0.00266622	0.00151129	0.00145779	0.00398573	0.00114248	0.00216335	0.00157031	0.00252324
46.5	0.00270624	0.00152691	0.00148178	0.00399271	0.0011875	0.00217845	0.0015928	0.00251275
46.6	0.00274612	0.00154255	0.00150583	0.00399921	0.0012335	0.0021933	0.00161532	0.00250217
46.7	0.00278585	0.00155819	0.00152992	0.00400523	0.00128047	0.0022079	0.00163788	0.0024915
46.8	0.00282539	0.00157385	0.00155404	0.00401078	0.00132837	0.00222224	0.00166046	0.00248073
46.9	0.00286472	0.0015895	0.00157818	0.00401584	0.00137719	0.00223631	0.00168305	0.00246987
47	0.00290382	0.00160516	0.00160233	0.00402042	0.00142688	0.0022501	0.00170565	0.00245892
47.1	0.00294266	0.00162082	0.00162648	0.00402452	0.00147743	0.00226362	0.00172825	0.00244789
47.2	0.00298123	0.00163647	0.00165062	0.00402812	0.00152878	0.00227685	0.00175084	0.00243677
47.3	0.00301949	0.00165211	0.00167474	0.00403125	0.0015809	0.00228979	0.00177341	0.00242556
47.4	0.00305742	0.00166774	0.00169882	0.00403388	0.00163376	0.00230243	0.00179596	0.00241427
47.5	0.003095	0.00168336	0.00172286	0.00403602	0.0016873	0.00231476	0.00181848	0.0024029
47.6	0.0031322	0.00169897	0.00174684	0.00403767	0.00174147	0.00232678	0.00184096	0.00239145
47.7	0.003169	0.00171455	0.00177076	0.00403883	0.00179624	0.00233848	0.00186338	0.00237992
47.8	0.00320538	0.00173011	0.00179459	0.0040395	0.00185153	0.00234987	0.00188575	0.00236831
47.9	0.00324131	0.00174564	0.00181834	0.00403968	0.00190731	0.00236092	0.00190805	0.00235663
48	0.00327676	0.00176115	0.00184198	0.00403936	0.0019635	0.00237164	0.00193028	0.00234488
48.1	0.00331171	0.00177662	0.0018655	0.00403856	0.00202006	0.00238203	0.00195242	0.00233306
48.2	0.00334615	0.00179205	0.0018889	0.00403726	0.00207691	0.00239207	0.00197447	0.00232116
48.3	0.00338004	0.00180745	0.00191216	0.00403547	0.00213399	0.00240176	0.00199642	0.0023092
48.4	0.00341336	0.0018228	0.00193527	0.00403319	0.00219123	0.0024111	0.00201826	0.00229717
48.5	0.00344609	0.00183811	0.00195822	0.00403042	0.00224856	0.00242008	0.00203998	0.00228508
48.6	0.00347821	0.00185337	0.00198099	0.00402717	0.00230592	0.00242871	0.00206158	0.00227293
48.7	0.0035097	0.00186858	0.00200358	0.00402342	0.00236322	0.00243696	0.00208303	0.00226071
48.8	0.00354053	0.00188373	0.00202596	0.00401919	0.00242039	0.00244485	0.00210435	0.00224843
48.9	0.00357067	0.00189882	0.00204814	0.00401448	0.00247736	0.00245237	0.0021255	0.0022361
49	0.00360012	0.00191386	0.0020701	0.00400928	0.00253404	0.0024595	0.0021465	0.00222371
49.1	0.00362885	0.00192882	0.00209182	0.0040036	0.00259036	0.00246626	0.00216732	0.00221126
49.2	0.00365683	0.00194372	0.00211329	0.00399745	0.00264624	0.00247264	0.00218797	0.00219876
49.3	0.00368406	0.00195855	0.00213451	0.00399081	0.00270159	0.00247863	0.00220842	0.00218621
49.4	0.0037105	0.0019733	0.00215546	0.00398371	0.00275633	0.00248423	0.00222868	0.00217361
49.5	0.00373614	0.00198797	0.00217613	0.00397613	0.00281039	0.00248945	0.00224873	0.00216097
49.6	0.00376097	0.00200256	0.00219651	0.00396808	0.00286367	0.00249427	0.00226857	0.00214828
49.7	0.00378496	0.00201707	0.00221658	0.00395957	0.0029161	0.00249869	0.00228818	0.00213554
49.8	0.0038081	0.00203149	0.00223634	0.00395059	0.0029676	0.00250272	0.00230757	0.00212276
49.9	0.00383037	0.00204582	0.00225578	0.00394115	0.00301807	0.00250635	0.00232671	0.00210994
50	0.00385176	0.00206005	0.00227488	0.00393126	0.00306746	0.00250958	0.0023456	0.00209708
50.1	0.00387225	0.00207418	0.00229363	0.00392092	0.00311566	0.00251241	0.00236423	0.00208418
50.2	0.00389182	0.00208822	0.00231203	0.00391012	0.00316261	0.00251483	0.0023826	0.00207125
50.3	0.00391046	0.00210215	0.00233006	0.00389889	0.00320822	0.00251686	0.0024007	0.00205828
50.4	0.00392817	0.00211597	0.00234772	0.00388721	0.00325243	0.00251848	0.00241851	0.00204528
50.5	0.00394492	0.00212968	0.00236499	0.00387509	0.00329515	0.0025197	0.00243603	0.00203224
50.6	0.00396071	0.00214328	0.00238187	0.00386254	0.00333632	0.00252051	0.00245326	0.00201918
50.7	0.00397553	0.00215676	0.00239834	0.00384956	0.00337587	0.00252093	0.00247018	0.00200609
50.8	0.00398936	0.00217012	0.00241439	0.00383616	0.00341373	0.00252094	0.00248679	0.00199298
50.9	0.0040022	0.00218335	0.00243003	0.00382234	0.00344983	0.00252054	0.00250308	0.00197984
51	0.00401404	0.00219647	0.00244524	0.00380811	0.00348412	0.00251975	0.00251904	0.00196667
51.1	0.00402487	0.00220945	0.00246001	0.00379347	0.00351653	0.00251856	0.00253467	0.00195349
51.2	0.00403468	0.0022223	0.00247433	0.00377842	0.00354702	0.00251697	0.00254996	0.00194028
51.3	0.00404347	0.00223501	0.0024882	0.00376298	0.00357552	0.00251498	0.0025649	0.00192706
51.4	0.00405124	0.00224759	0.00250161	0.00374714	0.003602	0.00251259	0.00257948	0.00191382
51.5	0.00405799	0.00226002	0.00251456	0.00373091	0.00362641	0.00250982	0.0025937	0.00190057
51.6	0.0040637	0.00227231	0.00252703	0.00371431	0.0036487	0.00250665	0.00260756	0.0018873
51.7	0.00406837	0.00228445	0.00253903	0.00369732	0.00366885	0.00250309	0.00262104	0.00187402
51.8	0.00407202	0.00229645	0.00255054	0.00367997	0.00368683	0.00249914	0.00263414	0.00186073
51.9	0.00407463	0.00230829	0.00256156	0.00366225	0.00370259	0.00249482	0.00264686	0.00184744
52	0.0040762	0.00231998	0.0025721	0.00364417	0.00371613	0.00249011	0.00265919	0.00183413
52.1	0.00407675	0.0023315	0.00258213	0.00362574	0.00372742	0.00248502	0.00267112	0.00182082
52.2	0.00407626	0.00234287	0.00259167	0.00360697	0.00373645	0.00247957	0.00268265	0.00180751
52.3	0.00407475	0.00235408	0.0026007	0.00358785	0.00374321	0.00247374	0.00269377	0.00179419
52.4	0.00407223	0.00236512	0.00260922	0.0035684	0.00374769	0.00246754	0.00270449	0.00178087
52.5	0.00406868	0.00237599	0.00261723	0.00354863	0.00374989	0.00246098	0.00271479	0.00176755
52.6	0.00406413	0.00238669	0.00262474	0.00352853	0.00374983	0.00245407	0.00272467	0.00175424
52.7	0.00405857	0.00239722	0.00263173	0.00350813	0.0037475	0.0024468	0.00273413	0.00174092
52.8	0.00405203	0.00240757	0.0026382	0.00348741	0.00374293	0.00243918	0.00274316	0.00172761
52.9	0.00404449	0.00241775	0.00264416	0.00346639	0.00373612	0.00243122	0.00275177	0.00171431
53	0.00403599	0.00242774	0.00264961	0.00344509	0.00372711	0.00242291	0.00275994	0.00170102
53.1	0.00402652	0.00243756	0.00265454	0.00342349	0.00371592	0.00241427	0.00276767	0.00168773
53.2	0.0040161	0.00244719	0.00265896	0.00340162	0.00370258	0.00240531	0.00277497	0.00167446
53.3	0.00400474	0.00245663	0.00266287	0.00337948	0.00368712	0.00239602	0.00278183	0.0016612
53.4	0.00399245	0.00246589	0.00266627	0.00335707	0.00366959	0.00238641	0.00278824	0.00164795
53.5	0.00397925	0.00247495	0.00266916	0.0033344	0.00365003	0.00237649	0.00279421	0.00163471
53.6	0.00396515	0.00248383	0.00267154	0.00331148	0.0036285	0.00236626	0.00279974	0.00162149
53.7	0.00395018	0.00249251	0.00267343	0.00328833	0.00360503	0.00235573	0.00280482	0.00160829
53.8	0.00393433	0.00250099	0.00267481	0.00326493	0.00357968	0.0023449	0.00280945	0.00159511
53.9	0.00391764	0.00250928	0.0026757	0.00324131	0.00355252	0.00233379	0.00281363	0.00158195
54	0.00390012	0.00251737	0.00267611	0.00321746	0.0035236	0.0023224	0.00281737	0.0015688
54.1	0.00388179	0.00252526	0.00267602	0.0031934	0.00349299	0.00231073	0.00282065	0.00155568
54.2	0.00386267	0.00253295	0.00267547	0.00316914	0.00346076	0.00229879	0.00282349	0.00154259
54.3	0.00384278	0.00254043	0.00267443	0.00314468	0.00342697	0.00228658	0.00282588	0.00152952
54.4	0.00382213	0.00254771	0.00267294	0.00312003	0.0033917	0.00227413	0.00282783	0.00151647
54.5	0.00380075	0.00255479	0.00267099	0.00309519	0.00335503	0.00226142	0.00282932	0.00150346
54.6	0.00377867	0.00256166	0.00266858	0.00307018	0.00331702	0.00224847	0.00283038	0.00149047
54.7	0.0037559	0.00256832	0.00266574	0.00304499	0.00327776	0.00223529	0.00283099	0.00147751
54.8	0.00373246	0.00257477	0.00266246	0.00301965	0.00323734	0.00222187	0.00283116	0.00146458
54.9	0.00370839	0.00258102	0.00265876	0.00299415	0.00319581	0.00220824	0.00283089	0.00145169
55	0.0036837	0.00258705	0.00265464	0.00296851	0.00315328	0.0021944	0.00283018	0.00143883
55.1	0.00365842	0.00259287	0.00265012	0.00294273	0.00310983	0.00218035	0.00282904	0.001426
55.2	0.00363256	0.00259848	0.0026452	0.00291682	0.00306553	0.0021661	0.00282748	0.00141321
55.3	0.00360617	0.00260388	0.0026399	0.00289078	0.00302047	0.00215166	0.00282548	0.00140045
55.4	0.00357926	0.00260907	0.00263422	0.00286463	0.00297474	0.00213703	0.00282307	0.00138774
55.5	0.00355186	0.00261404	0.00262819	0.00283837	0.00292841	0.00212223	0.00282024	0.00137506
55.6	0.00352399	0.0026188	0.00262181	0.002812	0.00288158	0.00210726	0.00281699	0.00136242
55.7	0.00349569	0.00262335	0.00261509	0.00278554	0.00283432	0.00209213	0.00281333	0.00134982
55.8	0.00346697	0.00262768	0.00260804	0.002759	0.00278673	0.00207684	0.00280927	0.00133727
55.9	0.00343787	0.0026318	0.00260069	0.00273237	0.00273887	0.00206141	0.00280481	0.00132476
56	0.0034084	0.0026357	0.00259304	0.00270568	0.00269083	0.00204584	0.00279995	0.00131229
56.1	0.00337861	0.00263939	0.00258511	0.00267891	0.00264269	0.00203014	0.00279471	0.00129986
56.2	0.00334851	0.00264287	0.00257691	0.00265209	0.00259453	0.00201432	0.00278909	0.00128749
56.3	0.00331813	0.00264614	0.00256845	0.00262522	0.00254642	0.00199838	0.00278309	0.00127516
56.4	0.00328751	0.00264919	0.00255975	0.00259831	0.00249843	0.00198234	0.00277672	0.00126287
56.5	0.00325666	0.00265203	0.00255083	0.00257135	0.00245065	0.00196619	0.00276999	0.00125064
56.6	0.00322561	0.00265465	0.0025417	0.00254437	0.00240314	0.00194995	0.0027629	0.00123845
56.7	0.0031944	0.00265707	0.00253238	0.00251736	0.00235596	0.00193362	0.00275547	0.00122632
56.8	0.00316304	0.00265928	0.00252288	0.00249034	0.00230919	0.00191721	0.00274769	0.00121424
56.9	0.00313157	0.00266127	0.00251322	0.0024633	0.00226289	0.00190074	0.00273959	0.00120221
57	0.00310002	0.00266306	0.00250341	0.00243627	0.00221711	0.0018842	0.00273115	0.00119023
57.1	0.0030684	0.00266464	0.00249348	0.00240923	0.00217192	0.0018676	0.00272241	0.0011783
57.2	0.00303675	0.00266601	0.00248343	0.00238221	0.00212737	0.00185096	0.00271335	0.00116643
57.3	0.00300509	0.00266718	0.00247329	0.0023552	0.00208352	0.00183427	0.00270399	0.00115462
57.4	0.00297345	0.00266814	0.00246307	0.00232822	0.00204041	0.00181755	0.00269435	0.00114286
57.5	0.00294186	0.0026689	0.00245279	0.00230126	0.00199809	0.0018008	0.00268442	0.00113116
57.6	0.00291034	0.00266946	0.00244246	0.00227434	0.00195661	0.00178403	0.00267422	0.00111951
57.7	0.00287891	0.00266982	0.00243211	0.00224747	0.00191601	0.00176725	0.00266376	0.00110793
57.8	0.0028476	0.00266999	0.00242175	0.00222063	0.00187633	0.00175046	0.00265304	0.0010964
57.9	0.00281644	0.00266995	0.0024114	0.00219386	0.0018376	0.00173367	0.00264208	0.00108493
58	0.00278545	0.00266972	0.00240108	0.00216714	0.00179985	0.00171688	0.00263089	0.00107352
58.1	0.00275466	0.0026693	0.0023908	0.00214048	0.00176312	0.00170011	0.00261948	0.00106218
58.2	0.00272408	0.00266869	0.00238058	0.0021139	0.00172743	0.00168336	0.00260785	0.00105089
58.3	0.00269374	0.00266789	0.00237044	0.00208739	0.00169281	0.00166663	0.00259602	0.00103967
58.4	0.00266366	0.0026669	0.00236039	0.00206096	0.00165928	0.00164994	0.002584	0.00102851
58.5	0.00263387	0.00266573	0.00235046	0.00203462	0.00162685	0.00163328	0.0025718	0.00101741
58.6	0.00260438	0.00266437	0.00234066	0.00200837	0.00159555	0.00161667	0.00255943	0.00100637
58.7	0.00257522	0.00266284	0.00233101	0.00198222	0.00156538	0.0016001	0.0025469	0.000995404
58.8	0.00254641	0.00266113	0.00232153	0.00195617	0.00153637	0.0015836	0.00253422	0.000984499
58.9	0.00251796	0.00265924	0.00231222	0.00193023	0.00150851	0.00156715	0.0025214	0.000973659
59	0.0024899	0.00265719	0.00230312	0.0019044	0.00148181	0.00155077	0.00250846	0.000962884
59.1	0.00246225	0.00265496	0.00229423	0.00187869	0.00145628	0.00153446	0.0024954	0.000952176
59.2	0.00243502	0.00265257	0.00228558	0.0018531	0.00143192	0.00151823	0.00248224	0.000941534
59.3	0.00240823	0.00265001	0.00227717	0.00182764	0.00140872	0.00150209	0.00246899	0.00093096
59.4	0.0023819	0.00264729	0.00226903	0.0018023	0.00138669	0.00148603	0.00245566	0.000920453
59.5	0.00235604	0.00264441	0.00226117	0.0017771	0.00136583	0.00147006	0.00244226	0.000910014
59.6	0.00233067	0.00264138	0.00225361	0.00175204	0.00134611	0.00145419	0.0024288	0.000899643
59.7	0.00230581	0.0026382	0.00224636	0.00172713	0.00132754	0.00143843	0.00241529	0.00088934
59.8	0.00228146	0.00263487	0.00223943	0.00170236	0.00131011	0.00142277	0.00240176	0.000879107
59.9	0.00225764	0.00263139	0.00223285	0.00167774	0.00129381	0.00140722	0.0023882	0.000868943
60	0.00223437	0.00262778	0.00222662	0.00165327	0.00127861	0.00139178	0.00237462	0.000858849
60.1	0.00221166	0.00262402	0.00222076	0.00162897	0.00126452	0.00137647	0.00236105	0.000848825
60.2	0.00218951	0.00262013	0.00221528	0.00160482	0.0012515	0.00136128	0.0023475	0.000838871
60.3	0.00216794	0.0026161	0.0022102	0.00158084	0.00123955	0.00134621	0.00233396	0.000828987
60.4	0.00214696	0.00261195	0.00220553	0.00155703	0.00122865	0.00133128	0.00232046	0.000819175
60.5	0.00212658	0.00260768	0.00220128	0.00153339	0.00121878	0.00131648	0.00230701	0.000809433
60.6	0.00210681	0.00260328	0.00219747	0.00150993	0.00120992	0.00130182	0.00229362	0.000799763
60.7	0.00208765	0.00259877	0.0021941	0.00148665	0.00120205	0.0012873	0.00228029	0.000790164
60.8	0.00206911	0.00259414	0.00219118	0.00146354	0.00119515	0.00127293	0.00226705	0.000780637
60.9	0.0020512	0.0025894	0.00218874	0.00144062	0.00118919	0.0012587	0.0022539	0.000771182
61	0.00203392	0.00258456	0.00218677	0.00141789	0.00118416	0.00124462	0.00224085	0.000761799
61.1	0.00201729	0.00257961	0.00218528	0.00139534	0.00118003	0.00123069	0.00222791	0.000752488
61.2	0.00200129	0.00257457	0.00218429	0.00137299	0.00117677	0.00121692	0.0022151	0.00074325
61.3	0.00198594	0.00256943	0.00218381	0.00135082	0.00117438	0.00120331	0.00220243	0.000734084
61.4	0.00197125	0.00256421	0.00218383	0.00132886	0.00117281	0.00118986	0.0021899	0.00072499
61.5	0.0019572	0.00255889	0.00218438	0.00130709	0.00117205	0.00117657	0.00217753	0.00071597
61.6	0.00194381	0.0025535	0.00218545	0.00128553	0.00117208	0.00116344	0.00216532	0.000707022
61.7	0.00193107	0.00254802	0.00218705	0.00126416	0.00117287	0.00115048	0.0021533	0.000698147
61.8	0.00191899	0.00254248	0.00218919	0.001243	0.00117439	0.00113769	0.00214145	0.000689346
61.9	0.00190756	0.00253686	0.00219188	0.00122204	0.00117663	0.00112507	0.00212981	0.000680617
62	0.00189679	0.00253118	0.00219511	0.0012013	0.00117955	0.00111262	0.00211837	0.000671961
62.1	0.00188666	0.00252543	0.00219889	0.00118076	0.00118314	0.00110034	0.00210715	0.000663379
62.2	0.00187719	0.00251963	0.00220323	0.00116043	0.00118737	0.00108824	0.00209615	0.00065487
62.3	0.00186836	0.00251377	0.00220812	0.00114031	0.00119222	0.00107631	0.00208539	0.000646433
62.4	0.00186018	0.00250787	0.00221357	0.0011204	0.00119766	0.00106455	0.00207487	0.00063807
62.5	0.00185263	0.00250192	0.00221959	0.00110071	0.00120368	0.00105298	0.0020646	0.00062978
62.6	0.00184571	0.00249592	0.00222616	0.00108123	0.00121025	0.00104158	0.0020546	0.000621563
62.7	0.00183943	0.0024899	0.00223329	0.00106196	0.00121735	0.00103036	0.00204486	0.000613419
62.8	0.00183376	0.00248383	0.00224099	0.00104292	0.00122496	0.00101932	0.0020354	0.000605349
62.9	0.00182871	0.00247774	0.00224924	0.00102409	0.00123305	0.00100846	0.00202622	0.000597351
63	0.00182427	0.00247163	0.00225805	0.00100547	0.00124161	0.000997776	0.00201733	0.000589425
63.1	0.00182043	0.0024655	0.00226741	0.00098708	0.00125062	0.000987275	0.00200874	0.000581573
63.2	0.00181718	0.00245935	0.00227733	0.000968903	0.00126005	0.000976953	0.00200046	0.000573793
63.3	0.00181451	0.00245318	0.00228779	0.000950946	0.00126989	0.000966812	0.00199249	0.000566086
63.4	0.00181242	0.00244701	0.00229879	0.000933208	0.00128012	0.000956851	0.00198484	0.000558451
63.5	0.0018109	0.00244084	0.00231033	0.00091569	0.00129072	0.000947069	0.00197751	0.000550889
63.6	0.00180992	0.00243466	0.00232241	0.000898391	0.00130167	0.000937468	0.00197051	0.000543398
63.7	0.0018095	0.00242849	0.002335	0.000881311	0.00131296	0.000928045	0.00196385	0.00053598
63.8	0.0018096	0.00242232	0.00234811	0.000864451	0.00132457	0.000918802	0.00195754	0.000528633
63.9	0.00181023	0.00241617	0.00236174	0.00084781	0.00133648	0.000909737	0.00195156	0.000521358
64	0.00181137	0.00241004	0.00237586	0.000831388	0.00134867	0.000900849	0.00194594	0.000514155
64.1	0.001813	0.00240392	0.00239047	0.000815185	0.00136114	0.000892139	0.00194068	0.000507023
64.2	0.00181512	0.00239782	0.00240557	0.0007992	0.00137387	0.000883604	0.00193577	0.000499962
64.3	0.00181771	0.00239176	0.00242114	0.000783434	0.00138684	0.000875245	0.00193123	0.000492972
64.4	0.00182076	0.00238572	0.00243716	0.000767885	0.00140003	0.000867061	0.00192705	0.000486052
64.5	0.00182426	0.00237971	0.00245364	0.000752553	0.00141344	0.000859049	0.00192325	0.000479203
64.6	0.00182819	0.00237375	0.00247055	0.000737437	0.00142706	0.00085121	0.00191981	0.000472424
64.7	0.00183253	0.00236782	0.00248788	0.000722537	0.00144086	0.000843543	0.00191675	0.000465715
64.8	0.00183728	0.00236194	0.00250563	0.000707852	0.00145484	0.000836045	0.00191407	0.000459076
64.9	0.00184242	0.00235611	0.00252377	0.000693381	0.00146899	0.000828715	0.00191177	0.000452506
65	0.00184793	0.00235033	0.00254229	0.000679123	0.00148329	0.000821553	0.00190985	0.000446005
65.1	0.0018538	0.0023446	0.00256118	0.000665077	0.00149773	0.000814557	0.00190831	0.000439573
65.2	0.00186001	0.00233893	0.00258042	0.000651243	0.00151231	0.000807726	0.00190715	0.00043321
65.3	0.00186655	0.00233332	0.0026	0.000637618	0.00152701	0.000801057	0.00190637	0.000426915
65.4	0.0018734	0.00232777	0.00261989	0.000624203	0.00154182	0.00079455	0.00190598	0.000420689
65.5	0.00188055	0.00232229	0.00264008	0.000610995	0.00155673	0.000788203	0.00190596	0.000414529
65.6	0.00188797	0.00231688	0.00266056	0.000597994	0.00157174	0.000782013	0.00190634	0.000408438
65.7	0.00189566	0.00231154	0.0026813	0.000585199	0.00158684	0.000775981	0.00190709	0.000402413
65.8	0.0019036	0.00230627	0.00270229	0.000572607	0.00160201	0.000770103	0.00190822	0.000396455
65.9	0.00191177	0.00230109	0.00272351	0.000560219	0.00161725	0.000764378	0.00190973	0.000390564
66	0.00192015	0.00229598	0.00274494	0.000548031	0.00163254	0.000758804	0.00191161	0.000384739
66.1	0.00192873	0.00229095	0.00276655	0.000536043	0.00164789	0.000753379	0.00191388	0.000378979
66.2	0.00193749	0.00228601	0.00278834	0.000524254	0.00166329	0.000748102	0.00191651	0.000373285
66.3	0.00194642	0.00228115	0.00281028	0.000512662	0.00167872	0.000742971	0.00191951	0.000367657
66.4	0.0019555	0.00227638	0.00283235	0.000501265	0.00169418	0.000737983	0.00192287	0.000362092
66.5	0.00196471	0.0022717	0.00285452	0.000490061	0.00170967	0.000733137	0.0019266	0.000356592
66.6	0.00197404	0.00226711	0.00287678	0.00047905	0.00172517	0.00072843	0.00193069	0.000351156
66.7	0.00198346	0.00226262	0.00289911	0.000468229	0.00174068	0.000723862	0.00193513	0.000345784
66.8	0.00199297	0.00225822	0.00292148	0.000457597	0.00175619	0.000719429	0.00193992	0.000340475
66.9	0.00200255	0.00225392	0.00294388	0.000447152	0.0017717	0.00071513	0.00194505	0.000335229
67	0.00201217	0.00224971	0.00296627	0.000436892	0.0017872	0.000710963	0.00195053	0.000330045
67.1	0.00202183	0.00224561	0.00298864	0.000426815	0.00180269	0.000706925	0.00195633	0.000324923
67.2	0.00203151	0.00224161	0.00301098	0.00041692	0.00181815	0.000703015	0.00196247	0.000319863
67.3	0.00204119	0.0022377	0.00303324	0.000407205	0.00183359	0.00069923	0.00196893	0.000314864
67.4	0.00205086	0.0022339	0.00305542	0.000397668	0.001849	0.000695569	0.0019757	0.000309926
67.5	0.00206049	0.00223021	0.00307748	0.000388307	0.00186437	0.000692029	0.00198279	0.000305049
67.6	0.00207009	0.00222661	0.00309942	0.00037912	0.0018797	0.000688608	0.00199017	0.000300231
67.7	0.00207962	0.00222313	0.00312119	0.000370105	0.00189498	0.000685305	0.00199786	0.000295473
67.8	0.00208908	0.00221974	0.00314279	0.000361261	0.00191021	0.000682117	0.00200583	0.000290775
67.9	0.00209844	0.00221647	0.00316419	0.000352585	0.00192538	0.000679042	0.00201407	0.000286135
68	0.00210771	0.00221329	0.00318537	0.000344076	0.00194049	0.000676077	0.0020226	0.000281553
68.1	0.00211685	0.00221023	0.0032063	0.000335731	0.00195553	0.000673222	0.00203138	0.00027703
68.2	0.00212586	0.00220727	0.00322697	0.000327549	0.0019705	0.000670473	0.00204043	0.000272564
68.3	0.00213472	0.00220441	0.00324734	0.000319527	0.00198539	0.00066783	0.00204971	0.000268154
68.4	0.00214342	0.00220166	0.00326741	0.000311664	0.0020002	0.000665288	0.00205924	0.000263802
68.5	0.00215195	0.00219901	0.00328714	0.000303957	0.00201492	0.000662848	0.002069	0.000259506
68.6	0.00216029	0.00219647	0.00330652	0.000296404	0.00202956	0.000660506	0.00207897	0.000255265
68.7	0.00216843	0.00219403	0.00332553	0.000289004	0.0020441	0.00065826	0.00208916	0.00025108
68.8	0.00217635	0.0021917	0.00334414	0.000281755	0.00205854	0.000656109	0.00209954	0.00024695
68.9	0.00218404	0.00218946	0.00336233	0.000274654	0.00207287	0.000654051	0.00211012	0.000242874
69	0.0021915	0.00218733	0.00338009	0.000267699	0.0020871	0.000652083	0.00212087	0.000238852
69.1	0.00219871	0.0021853	0.00339739	0.000260889	0.00210122	0.000650204	0.0021318	0.000234883
69.2	0.00220566	0.00218336	0.00341421	0.000254221	0.00211522	0.000648411	0.00214288	0.000230968
69.3	0.00221233	0.00218152	0.00343054	0.000247693	0.00212911	0.000646703	0.00215412	0.000227105
69.4	0.00221872	0.00217978	0.00344636	0.000241303	0.00214286	0.000645078	0.00216549	0.000223295
69.5	0.00222482	0.00217813	0.00346164	0.00023505	0.00215649	0.000643533	0.00217699	0.000219536
69.6	0.00223061	0.00217657	0.00347637	0.000228931	0.00216999	0.000642068	0.0021886	0.000215828
69.7	0.00223609	0.0021751	0.00349054	0.000222944	0.00218336	0.000640679	0.00220032	0.000212171
69.8	0.00224125	0.00217372	0.00350412	0.000217087	0.00219658	0.000639366	0.00221213	0.000208565
69.9	0.00224607	0.00217243	0.00351709	0.000211358	0.00220966	0.000638127	0.00222403	0.000205008
70	0.00225056	0.00217122	0.00352945	0.000205756	0.00222259	0.000636959	0.00223599	0.000201501
70.1	0.00225469	0.00217009	0.00354118	0.000200277	0.00223538	0.000635861	0.00224801	0.000198043
70.2	0.00225847	0.00216904	0.00355226	0.000194921	0.002248	0.000634831	0.00226008	0.000194633
70.3	0.00226189	0.00216807	0.00356267	0.000189684	0.00226047	0.000633867	0.00227219	0.000191271
70.4	0.00226493	0.00216717	0.00357241	0.000184566	0.00227278	0.000632968	0.00228432	0.000187957
70.5	0.0022676	0.00216634	0.00358146	0.000179565	0.00228492	0.000632132	0.00229646	0.00018469
70.6	0.00226988	0.00216558	0.00358981	0.000174677	0.0022969	0.000631358	0.0023086	0.00018147
70.7	0.00227177	0.00216488	0.00359745	0.000169902	0.0023087	0.000630643	0.00232073	0.000178296
70.8	0.00227326	0.00216425	0.00360436	0.000165237	0.00232033	0.000629986	0.00233283	0.000175168
70.9	0.00227436	0.00216367	0.00361053	0.000160681	0.00233178	0.000629386	0.0023449	0.000172085
71	0.00227504	0.00216315	0.00361596	0.000156231	0.00234304	0.000628841	0.00235692	0.000169047
71.1	0.00227532	0.00216269	0.00362063	0.000151886	0.00235412	0.000628349	0.00236888	0.000166053
71.2	0.00227519	0.00216227	0.00362453	0.000147644	0.00236501	0.00062791	0.00238077	0.000163103
71.3	0.00227463	0.0021619	0.00362767	0.000143503	0.00237571	0.00062752	0.00239258	0.000160197
71.4	0.00227366	0.00216157	0.00363003	0.000139461	0.00238622	0.00062718	0.00240429	0.000157333
71.5	0.00227226	0.00216128	0.00363159	0.000135517	0.00239652	0.000626887	0.00241589	0.000154513
71.6	0.00227044	0.00216102	0.00363237	0.000131668	0.00240663	0.000626641	0.00242737	0.000151734
71.7	0.00226819	0.0021608	0.00363235	0.000127913	0.00241653	0.000626439	0.00243873	0.000148997
71.8	0.00226551	0.0021606	0.00363153	0.000124249	0.00242622	0.000626281	0.00244994	0.000146301
71.9	0.0022624	0.00216042	0.0036299	0.000120676	0.00243571	0.000626165	0.002461	0.000143646
72	0.00225886	0.00216027	0.00362747	0.000117192	0.00244498	0.00062609	0.0024719	0.000141032
72.1	0.00225489	0.00216013	0.00362422	0.000113794	0.00245404	0.000626054	0.00248261	0.000138457
72.2	0.00225048	0.00216	0.00362016	0.000110481	0.00246288	0.000626057	0.00249315	0.000135921
72.3	0.00224565	0.00215987	0.00361529	0.000107252	0.0024715	0.000626097	0.00250348	0.000133425
72.4	0.00224038	0.00215975	0.0036096	0.000104104	0.00247989	0.000626173	0.00251361	0.000130967
72.5	0.00223469	0.00215963	0.0036031	0.000101036	0.00248806	0.000626283	0.00252351	0.000128548
72.6	0.00222856	0.0021595	0.00359579	9.80472e-05	0.002496	0.000626428	0.00253319	0.000126166
72.7	0.00222201	0.00215937	0.00358767	9.51349e-05	0.00250371	0.000626604	0.00254263	0.000123821
72.8	0.00221504	0.00215921	0.00357874	9.22979e-05	0.00251119	0.000626812	0.00255181	0.000121513
72.9	0.00220764	0.00215904	0.00356901	8.95346e-05	0.00251844	0.000627051	0.00256074	0.000119241
73	0.00219983	0.00215885	0.00355847	8.68434e-05	0.00252544	0.000627319	0.00256939	0.000117006
73.1	0.00219159	0.00215863	0.00354714	8.42229e-05	0.00253221	0.000627615	0.00257777	0.000114805
73.2	0.00218295	0.00215837	0.00353503	8.16715e-05	0.00253874	0.000627938	0.00258585	0.00011264
73.3	0.0021739	0.00215809	0.00352212	7.91877e-05	0.00254502	0.000628288	0.00259364	0.00011051
73.4	0.00216444	0.00215776	0.00350844	7.67701e-05	0.00255106	0.000628663	0.00260112	0.000108414
73.5	0.00215459	0.00215738	0.00349399	7.44173e-05	0.00255685	0.000629062	0.00260828	0.000106352
73.6	0.00214434	0.00215696	0.00347878	7.21278e-05	0.00256239	0.000629486	0.00261512	0.000104323
73.7	0.00213369	0.00215648	0.00346281	6.99002e-05	0.00256769	0.000629931	0.00262163	0.000102327
73.8	0.00212267	0.00215594	0.0034461	6.77332e-05	0.00257273	0.000630399	0.0026278	0.000100364
73.9	0.00211126	0.00215534	0.00342865	6.56254e-05	0.00257751	0.000630887	0.00263361	9.84327e-05
74	0.00209948	0.00215467	0.00341048	6.35754e-05	0.00258205	0.000631396	0.00263908	9.65334e-05
74.1	0.00208734	0.00215393	0.00339159	6.1582e-05	0.00258632	0.000631924	0.00264418	9.46655e-05
74.2	0.00207483	0.00215312	0.00337201	5.96438e-05	0.00259034	0.000632471	0.0026489	9.28285e-05
74.3	0.00206197	0.00215223	0.00335173	5.77595e-05	0.0025941	0.000633035	0.00265326	9.10222e-05
74.4	0.00204876	0.00215125	0.00333077	5.5928e-05	0.0025976	0.000633617	0.00265722	8.9246e-05
74.5	0.00203521	0.00215018	0.00330915	5.4148e-05	0.00260084	0.000634214	0.0026608	8.74996e-05
74.6	0.00202133	0.00214902	0.00328688	5.24183e-05	0.00260381	0.000634828	0.00266399	8.57825e-05
74.7	0.00200712	0.00214776	0.00326397	5.07376e-05	0.00260653	0.000635457	0.00266677	8.40945e-05
74.8	0.00199259	0.0021464	0.00324043	4.91048e-05	0.00260898	0.0006361	0.00266915	8.24352e-05
74.9	0.00197775	0.00214494	0.00321629	4.75188e-05	0.00261116	0.000636757	0.00267112	8.0804e-05
75	0.00196261	0.00214337	0.00319155	4.59785e-05	0.00261308	0.000637426	0.00267267	7.92007e-05
75.1	0.00194718	0.00214168	0.00316624	4.44826e-05	0.00261474	0.000638109	0.00267381	7.76249e-05
75.2	0.00193146	0.00213988	0.00314036	4.30302e-05	0.00261612	0.000638803	0.00267452	7.60763e-05
75.3	0.00191546	0.00213796	0.00311394	4.16202e-05	0.00261725	0.000639509	0.0026748	7.45543e-05
75.4	0.00189919	0.00213591	0.00308699	4.02515e-05	0.0026181	0.000640225	0.00267465	7.30588e-05
75.5	0.00188267	0.00213373	0.00305953	3.89231e-05	0.00261869	0.000640952	0.00267407	7.15892e-05
75.6	0.00186589	0.00213142	0.00303157	3.7634e-05	0.00261901	0.000641688	0.00267306	7.01453e-05
75.7	0.00184887	0.00212898	0.00300313	3.63832e-05	0.00261906	0.000642434	0.0026716	6.87267e-05
75.8	0.00183162	0.0021264	0.00297423	3.51698e-05	0.00261884	0.000643189	0.00266971	6.73331e-05
75.9	0.00181414	0.00212368	0.00294489	3.39928e-05	0.00261836	0.000643951	0.00266737	6.5964e-05
76	0.00179645	0.00212081	0.00291512	3.28512e-05	0.00261761	0.000644722	0.00266459	6.46192e-05
76.1	0.00177855	0.00211779	0.00288495	3.17443e-05	0.00261659	0.0006455	0.00266136	6.32982e-05
76.2	0.00176046	0.00211462	0.00285439	3.06711e-05	0.00261531	0.000646285	0.00265769	6.20008e-05
76.3	0.00174218	0.0021113	0.00282346	2.96307e-05	0.00261376	0.000647076	0.00265358	6.07266e-05
76.4	0.00172373	0.00210782	0.00279218	2.86224e-05	0.00261194	0.000647874	0.00264902	5.94753e-05
76.5	0.0017051	0.00210418	0.00276057	2.76454e-05	0.00260986	0.000648677	0.00264401	5.82465e-05
76.6	0.00168632	0.00210038	0.00272864	2.66988e-05	0.00260751	0.000649486	0.00263856	5.704e-05
76.7	0.00166739	0.00209641	0.00269642	2.5782e-05	0.0026049	0.0006503	0.00263266	5.58553e-05
76.8	0.00164832	0.00209228	0.00266393	2.48942e-05	0.00260203	0.000651118	0.00262632	5.46922e-05
76.9	0.00162912	0.00208797	0.00263117	2.40348e-05	0.00259889	0.00065194	0.00261954	5.35503e-05
77	0.0016098	0.0020835	0.00259818	2.32032e-05	0.00259549	0.000652767	0.00261232	5.24293e-05
77.1	0.00159037	0.00207885	0.00256497	2.23987e-05	0.00259183	0.000653597	0.00260466	5.13289e-05
77.2	0.00157084	0.00207402	0.00253156	2.16209e-05	0.00258792	0.000654431	0.00259656	5.02489e-05
77.3	0.00155122	0.00206901	0.00249796	2.08692e-05	0.00258374	0.000655267	0.00258803	4.91888e-05
77.4	0.00153151	0.00206383	0.00246421	2.01433e-05	0.00257931	0.000656106	0.00257908	4.81484e-05
77.5	0.00151173	0.00205847	0.00243031	1.94428e-05	0.00257462	0.000656948	0.00256969	4.71274e-05
77.6	0.00149189	0.00205292	0.00239628	1.87674e-05	0.00256968	0.000657792	0.00255988	4.61254e-05
77.7	0.00147199	0.00204718	0.00236214	1.8117e-05	0.00256448	0.000658638	0.00254966	4.51423e-05
77.8	0.00145205	0.00204127	0.00232792	1.74915e-05	0.00255904	0.000659485	0.00253902	4.41776e-05
77.9	0.00143207	0.00203516	0.00229362	1.68911e-05	0.00255334	0.000660334	0.00252796	4.32312e-05
78	0.00141207	0.00202887	0.00225927	1.63158e-05	0.0025474	0.000661184	0.0025165	4.23026e-05
78.1	0.00139204	0.00202239	0.00222488	1.57661e-05	0.00254121	0.000662035	0.00250464	4.13917e-05
78.2	0.00137201	0.00201573	0.00219047	1.52425e-05	0.00253478	0.000662887	0.00249239	4.04982e-05
78.3	0.00135197	0.00200887	0.00215606	1.47459e-05	0.00252811	0.000663739	0.00247974	3.96217e-05
78.4	0.00133194	0.00200182	0.00212166	1.42771e-05	0.00252119	0.000664591	0.00246671	3.87621e-05
78.5	0.00131193	0.00199459	0.00208729	1.38376e-05	0.00251404	0.000665444	0.00245329	3.7919e-05
78.6	0.00129193	0.00198716	0.00205297	1.34289e-05	0.00250665	0.000666296	0.00243951	3.70921e-05
78.7	0.00127198	0.00197954	0.00201872	1.3053e-05	0.00249903	0.000667149	0.00242535	3.62813e-05
78.8	0.00125206	0.00197174	0.00198454	1.27122e-05	0.00249118	0.000668	0.00241084	3.54862e-05
78.9	0.00123219	0.00196374	0.00195045	1.24095e-05	0.00248309	0.000668851	0.00239597	3.47067e-05
79	0.00121237	0.00195555	0.00191648	1.21482e-05	0.00247479	0.000669702	0.00238075	3.39423e-05
79.1	0.00119262	0.00194718	0.00188263	1.19323e-05	0.00246625	0.000670551	0.0023652	3.31929e-05
79.2	0.00117293	0.00193861	0.00184892	1.17663e-05	0.0024575	0.000671399	0.00234931	3.24583e-05
79.3	0.00115333	0.00192986	0.00181536	1.16557e-05	0.00244852	0.000672246	0.00233309	3.17381e-05
79.4	0.0011338	0.00192092	0.00178196	1.16066e-05	0.00243933	0.000673092	0.00231656	3.10323e-05
79.5	0.00111437	0.0019118	0.00174875	1.16261e-05	0.00242993	0.000673936	0.00229972	3.03404e-05
79.6	0.00109504	0.00190249	0.00171572	1.17224e-05	0.00242032	0.000674778	0.00228258	2.96623e-05
79.7	0.00107581	0.00189299	0.0016829	1.19045e-05	0.00241049	0.000675619	0.00226514	2.89977e-05
79.8	0.00105669	0.00188332	0.0016503	1.21831e-05	0.00240046	0.000676458	0.00224741	2.83464e-05
79.9	0.00103769	0.00187346	0.00161793	1.25698e-05	0.00239023	0.000677294	0.00222941	2.77082e-05
80	0.00101881	0.00186343	0.0015858	1.30779e-05	0.0023798	0.000678128	0.00221114	2.70829e-05
80.1	0.00100006	0.00185322	0.00155392	1.37222e-05	0.00236917	0.000678961	0.00219261	2.64703e-05
80.2	0.000981448	0.00184283	0.0015223	1.45192e-05	0.00235835	0.00067979	0.00217383	2.587e-05
80.3	0.000962972	0.00183227	0.00149095	1.54873e-05	0.00234734	0.000680617	0.0021548	2.52819e-05
80.4	0.00094464	0.00182154	0.00145989	1.66467e-05	0.00233614	0.000681442	0.00213554	2.47059e-05
80.5	0.000926459	0.00181064	0.00142911	1.80198e-05	0.00232476	0.000682264	0.00211605	2.41416e-05
80.6	0.000908432	0.00179957	0.00139864	1.96312e-05	0.0023132	0.000683083	0.00209635	2.35889e-05
80.7	0.000890564	0.00178834	0.00136847	2.15077e-05	0.00230146	0.000683899	0.00207644	2.30475e-05
80.8	0.000872861	0.00177695	0.00133863	2.36786e-05	0.00228954	0.000684713	0.00205633	2.25173e-05
80.9	0.000855325	0.00176539	0.0013091	2.61757e-05	0.00227745	0.000685523	0.00203603	2.19981e-05
81	0.000837961	0.00175369	0.00127991	2.90334e-05	0.0022652	0.00068633	0.00201555	2.14897e-05
81.1	0.000820774	0.00174182	0.00125106	3.22885e-05	0.00225278	0.000687134	0.0019949	2.09919e-05
81.2	0.000803766	0.00172981	0.00122255	3.59807e-05	0.0022402	0.000687934	0.00197409	2.05044e-05
81.3	0.000786942	0.00171765	0.0011944	4.01522e-05	0.00222746	0.000688732	0.00195313	2.00272e-05
81.4	0.000770304	0.00170534	0.0011666	4.4848e-05	0.00221457	0.000689525	0.00193202	1.95599e-05
81.5	0.000753855	0.0016929	0.00113916	5.01155e-05	0.00220153	0.000690316	0.00191078	1.91025e-05
81.6	0.000737599	0.00168031	0.0011121	5.60046e-05	0.00218835	0.000691103	0.00188942	1.86548e-05
81.7	0.000721539	0.00166759	0.0010854	6.25676e-05	0.00217502	0.000691886	0.00186794	1.82165e-05
81.8	0.000705677	0.00165474	0.00105909	6.98588e-05	0.00216154	0.000692665	0.00184635	1.77876e-05
81.9	0.000690014	0.00164176	0.00103315	7.79345e-05	0.00214794	0.000693441	0.00182467	1.73678e-05
82	0.000674555	0.00162866	0.00100759	8.68525e-05	0.0021342	0.000694213	0.0018029	1.69569e-05
82.1	0.0006593	0.00161543	0.000982427	9.6672e-05	0.00212033	0.000694981	0.00178105	1.65548e-05
82.2	0.000644251	0.00160209	0.00095765	0.000107453	0.00210634	0.000695745	0.00175913	1.61614e-05
82.3	0.000629411	0.00158864	0.000933265	0.000119255	0.00209222	0.000696505	0.00173715	1.57764e-05
82.4	0.00061478	0.00157508	0.000909273	0.00013214	0.00207799	0.000697261	0.00171512	1.53998e-05
82.5	0.00060036	0.00156141	0.000885678	0.000146166	0.00206365	0.000698013	0.00169305	1.50313e-05
82.6	0.000586152	0.00154764	0.000862479	0.000161391	0.00204919	0.000698761	0.00167094	1.46708e-05
82.7	0.000572157	0.00153377	0.000839679	0.000177872	0.00203463	0.000699505	0.00164881	1.43182e-05
82.8	0.000558377	0.00151981	0.000817277	0.000195661	0.00201996	0.000700244	0.00162665	1.39732e-05
82.9	0.000544811	0.00150576	0.000795275	0.000214809	0.0020052	0.00070098	0.00160449	1.36358e-05
83	0.00053146	0.00149162	0.000773671	0.00023536	0.00199033	0.000701711	0.00158234	1.33058e-05
83.1	0.000518325	0.0014774	0.000752467	0.000257355	0.00197538	0.000702438	0.00156018	1.29831e-05
83.2	0.000505406	0.00146311	0.000731661	0.000280826	0.00196034	0.00070316	0.00153805	1.26675e-05
83.3	0.000492703	0.00144874	0.000711253	0.000305802	0.00194522	0.000703878	0.00151594	1.23589e-05
83.4	0.000480216	0.00143431	0.000691241	0.0003323	0.00193001	0.000704591	0.00149386	1.20571e-05
83.5	0.000467945	0.00141981	0.000671625	0.000360331	0.00191473	0.0007053	0.00147182	1.17621e-05
83.6	0.000455889	0.00140525	0.000652403	0.000389894	0.00189938	0.000706005	0.00144984	1.14736e-05
83.7	0.000444048	0.00139063	0.000633572	0.000420979	0.00188395	0.000706705	0.0014279	1.11916e-05
83.8	0.000432422	0.00137596	0.000615132	0.000453564	0.00186846	0.000707401	0.00140603	1.09158e-05
83.9	0.00042101	0.00136125	0.000597079	0.000487616	0.00185291	0.000708091	0.00138423	1.06463e-05
84	0.00040981	0.00134649	0.000579411	0.000523088	0.0018373	0.000708778	0.00136251	1.03829e-05
84.1	0.000398823	0.00133169	0.000562126	0.000559919	0.00182164	0.000709459	0.00134087	1.01254e-05
84.2	0.000388047	0.00131686	0.00054522	0.000598038	0.00180592	0.000710136	0.00131932	9.8738e-06
84.3	0.000377481	0.001302	0.00052869	0.000637356	0.00179016	0.000710808	0.00129787	9.62788e-06
84.4	0.000367123	0.00128712	0.000512534	0.000677772	0.00177435	0.000711476	0.00127652	9.38756e-06
84.5	0.000356973	0.00127221	0.000496747	0.000719171	0.0017585	0.000712138	0.00125529	9.15272e-06
84.6	0.000347029	0.00125729	0.000481327	0.000761424	0.00174262	0.000712796	0.00123417	8.92327e-06
84.7	0.000337289	0.00124235	0.000466268	0.000804387	0.0017267	0.000713449	0.00121317	8.69908e-06
84.8	0.000327752	0.0012274	0.000451568	0.000847904	0.00171076	0.000714097	0.0011923	8.48006e-06
84.9	0.000318417	0.00121245	0.000437222	0.000891808	0.00169479	0.00071474	0.00117157	8.26608e-06
85	0.00030928	0.0011975	0.000423227	0.000935918	0.00167879	0.000715379	0.00115098	8.05706e-06
85.1	0.000300342	0.00118256	0.000409576	0.000980044	0.00166278	0.000716012	0.00113053	7.85289e-06
85.2	0.000291598	0.00116762	0.000396268	0.00102399	0.00164675	0.000716641	0.00111023	7.65346e-06
85.3	0.000283049	0.00115269	0.000383295	0.00106754	0.00163071	0.000717264	0.00109009	7.45868e-06
85.4	0.000274691	0.00113778	0.000370655	0.00111048	0.00161466	0.000717883	0.00107011	7.26846e-06
85.5	0.000266522	0.00112289	0.000358343	0.0011526	0.00159861	0.000718497	0.00105029	7.08269e-06
85.6	0.000258541	0.00110803	0.000346352	0.00119367	0.00158255	0.000719105	0.00103064	6.90128e-06
85.7	0.000250745	0.00109319	0.00033468	0.00123348	0.00156649	0.000719709	0.00101117	6.72415e-06
85.8	0.000243131	0.00107839	0.00032332	0.00127179	0.00155044	0.000720307	0.000991869	6.5512e-06
85.9	0.000235698	0.00106362	0.000312267	0.0013084	0.0015344	0.000720901	0.000972753	6.38234e-06
86	0.000228443	0.00104889	0.000301517	0.00134308	0.00151837	0.000721489	0.000953822	6.21748e-06
86.1	0.000221364	0.0010342	0.000291065	0.00137562	0.00150235	0.000722072	0.00093508	6.05655e-06
86.2	0.000214458	0.00101956	0.000280904	0.00140584	0.00148635	0.00072265	0.000916531	5.89945e-06
86.3	0.000207723	0.00100497	0.000271031	0.00143355	0.00147036	0.000723223	0.000898177	5.74611e-06
86.4	0.000201156	0.000990437	0.000261439	0.00145856	0.00145441	0.00072379	0.000880021	5.59645e-06
86.5	0.000194755	0.000975961	0.000252124	0.00148073	0.00143847	0.000724353	0.000862067	5.45037e-06
86.6	0.000188516	0.000961545	0.00024308	0.0014999	0.00142257	0.00072491	0.000844317	5.30782e-06
86.7	0.000182439	0.000947194	0.000234301	0.00151596	0.0014067	0.000725462	0.000826773	5.1687e-06
86.8	0.000176519	0.000932911	0.000225784	0.0015288	0.00139087	0.000726009	0.000809439	5.03295e-06
86.9	0.000170755	0.000918698	0.000217521	0.00153833	0.00137507	0.000726551	0.000792315	4.9005e-06
87	0.000165143	0.00090456	0.000209509	0.0015445	0.00135931	0.000727087	0.000775405	4.77126e-06
87.1	0.000159682	0.0008905	0.000201741	0.00154725	0.0013436	0.000727618	0.00075871	4.64517e-06
87.2	0.000154368	0.000876519	0.000194213	0.00154658	0.00132793	0.000728144	0.000742231	4.52217e-06
87.3	0.000149198	0.000862622	0.000186919	0.00154248	0.00131231	0.000728664	0.000725971	4.40217e-06
87.4	0.000144171	0.000848811	0.000179854	0.00153499	0.00129674	0.000729179	0.000709931	4.28512e-06
87.5	0.000139283	0.000835089	0.000173013	0.00152415	0.00128123	0.000729689	0.000694112	4.17095e-06
87.6	0.000134532	0.000821459	0.000166391	0.00151004	0.00126577	0.000730193	0.000678514	4.0596e-06
87.7	0.000129915	0.000807922	0.000159982	0.00149274	0.00125037	0.000730692	0.00066314	3.951e-06
87.8	0.000125429	0.000794483	0.000153781	0.00147237	0.00123503	0.000731186	0.000647989	3.84509e-06
87.9	0.000121073	0.000781143	0.000147784	0.00144907	0.00121976	0.000731674	0.000633063	3.74181e-06
88	0.000116842	0.000767905	0.000141985	0.00142297	0.00120455	0.000732157	0.000618361	3.6411e-06
88.1	0.000112735	0.000754771	0.00013638	0.00139425	0.00118941	0.000732634	0.000603885	3.5429e-06
88.2	0.000108749	0.000741743	0.000130963	0.00136308	0.00117433	0.000733106	0.000589634	3.44716e-06
88.3	0.000104882	0.000728824	0.00012573	0.00132966	0.00115934	0.000733573	0.000575609	3.35383e-06
88.4	0.00010113	0.000716016	0.000120676	0.00129418	0.00114441	0.000734034	0.00056181	3.26283e-06
88.5	9.74911e-05	0.00070332	0.000115796	0.00125686	0.00112957	0.00073449	0.000548235	3.17414e-06
88.6	9.39631e-05	0.000690739	0.000111086	0.00121791	0.0011148	0.00073494	0.000534886	3.08768e-06
88.7	9.05434e-05	0.000678274	0.000106541	0.00117755	0.00110011	0.000735384	0.000521762	3.0034e-06
88.8	8.72294e-05	0.000665927	0.000102156	0.00113601	0.00108551	0.000735823	0.000508861	2.92127e-06
88.9	8.40185e-05	0.0006537	9.79272e-05	0.00109351	0.00107099	0.000736257	0.000496184	2.84123e-06
89	8.09085e-05	0.000641595	9.385e-05	0.00105026	0.00105655	0.000736685	0.00048373	2.76322e-06
89.1	7.78968e-05	0.000629612	8.992e-05	0.00100649	0.00104221	0.000737108	0.000471498	2.68722e-06
89.2	7.49811e-05	0.000617754	8.61331e-05	0.000962409	0.00102795	0.000737525	0.000459486	2.61316e-06
89.3	7.2159e-05	0.000606022	8.24851e-05	0.000918218	0.00101379	0.000737936	0.000447695	2.541e-06
89.4	6.94282e-05	0.000594416	7.89718e-05	0.000874116	0.000999714	0.000738342	0.000436122	2.4707e-06
89.5	6.67863e-05	0.000582939	7.55893e-05	0.000830289	0.000985737	0.000738742	0.000424766	2.40222e-06
89.6	6.42312e-05	0.000571592	7.23336e-05	0.000786912	0.000971856	0.000739137	0.000413627	2.33552e-06
89.7	6.17605e-05	0.000560375	6.92008e-05	0.000744149	0.000958072	0.000739526	0.000402702	2.27055e-06
89.8	5.93721e-05	0.000549289	6.61872e-05	0.000702151	0.000944388	0.000739909	0.00039199	2.20728e-06
89.9	5.70637e-05	0.000538335	6.3289e-05	0.000661055	0.000930804	0.000740287	0.00038149	2.14567e-06
90	5.48333e-05	0.000527515	6.05026e-05	0.000620986	0.000917321	0.00074066	0.0003712	2.08568e-06
90.1	5.26788e-05	0.000516828	5.78244e-05	0.000582054	0.000903942	0.000741026	0.000361117	2.02728e-06
90.2	5.0598e-05	0.000506276	5.52509e-05	0.000544353	0.000890667	0.000741387	0.000351241	1.97044e-06
90.3	4.8589e-05	0.000495859	5.27788e-05	0.000507967	0.000877497	0.000741742	0.000341569	1.91512e-06
90.4	4.66497e-05	0.000485577	5.04047e-05	0.000472963	0.000864433	0.000742092	0.0003321	1.86131e-06
90.5	4.47781e-05	0.000475432	4.81254e-05	0.000439395	0.000851477	0.000742436	0.000322831	1.80897e-06
90.6	4.29724e-05	0.000465423	4.59377e-05	0.000407306	0.000838629	0.000742774	0.00031376	1.75808e-06
90.7	4.12307e-05	0.00045555	4.38384e-05	0.000376724	0.000825891	0.000743107	0.000304885	1.70862e-06
90.8	3.9551e-05	0.000445815	4.18247e-05	0.000347666	0.000813263	0.000743434	0.000296205	1.66058e-06
90.9	3.79316e-05	0.000436217	3.98934e-05	0.000320138	0.000800747	0.000743755	0.000287716	1.61395e-06
91	3.63707e-05	0.000426756	3.80419e-05	0.000294138	0.000788342	0.000744071	0.000279417	1.56872e-06
91.1	3.48665e-05	0.000417432	3.62672e-05	0.00026965	0.00077605	0.000744381	0.000271305	1.52489e-06
91.2	3.34173e-05	0.000408245	3.45667e-05	0.000246654	0.000763872	0.000744685	0.000263377	1.48248e-06
91.3	3.20215e-05	0.000399196	3.29376e-05	0.000225118	0.000751809	0.000744983	0.000255632	1.44149e-06
91.4	3.06773e-05	0.000390283	3.13776e-05	0.000205008	0.00073986	0.000745276	0.000248067	1.40197e-06
91.5	2.93833e-05	0.000381507	2.98839e-05	0.000186281	0.000728027	0.000745562	0.00024068	1.36394e-06
91.6	2.81378e-05	0.000372868	2.84542e-05	0.00016889	0.00071631	0.000745843	0.000233467	1.32747e-06
91.7	2.69393e-05	0.000364364	2.70862e-05	0.000152783	0.000704709	0.000746119	0.000226427	1.29261e-06
91.8	2.57863e-05	0.000355997	2.57774e-05	0.000137907	0.000693225	0.000746388	0.000219558	1.25947e-06
91.9	2.46773e-05	0.000347765	2.45258e-05	0.000124203	0.000681859	0.000746652	0.000212855	1.22814e-06
92	2.3611e-05	0.000339668	2.33292e-05	0.000111613	0.000670611	0.00074691	0.000206318	1.19878e-06
92.1	2.25858e-05	0.000331705	2.21853e-05	0.000100077	0.000659481	0.000747162	0.000199942	1.17153e-06
92.2	2.16006e-05	0.000323875	2.10923e-05	8.95352e-05	0.000648469	0.000747409	0.000193727	1.14661e-06
92.3	2.06538e-05	0.000316179	2.00481e-05	7.99262e-05	0.000637576	0.000747649	0.000187668	1.12425e-06
92.4	1.97443e-05	0.000308615	1.90509e-05	7.11905e-05	0.000626802	0.000747884	0.000181764	1.10474e-06
92.5	1.88708e-05	0.000301183	1.80987e-05	6.32692e-05	0.000616147	0.000748113	0.000176012	1.08842e-06
92.6	1.80321e-05	0.000293881	1.71899e-05	5.61049e-05	0.000605612	0.000748337	0.000170409	1.07567e-06
92.7	1.72269e-05	0.00028671	1.63226e-05	4.96417e-05	0.000595195	0.000748554	0.000164953	1.06696e-06
92.8	1.64542e-05	0.000279667	1.54951e-05	4.38259e-05	0.000584899	0.000748766	0.00015964	1.06283e-06
92.9	1.57127e-05	0.000272753	1.4706e-05	3.86058e-05	0.000574721	0.000748971	0.000154469	1.06391e-06
93	1.50014e-05	0.000265966	1.39535e-05	3.39322e-05	0.000564663	0.000749171	0.000149437	1.07092e-06
93.1	1.43192e-05	0.000259306	1.32363e-05	2.97585e-05	0.000554724	0.000749365	0.000144541	1.08469e-06
93.2	1.36652e-05	0.00025277	1.25528e-05	2.60404e-05	0.000544905	0.000749553	0.000139778	1.10618e-06
93.3	1.30381e-05	0.000246359	1.19016e-05	2.27365e-05	0.000535204	0.000749736	0.000135146	1.13648e-06
93.4	1.24372e-05	0.000240071	1.12813e-05	1.98079e-05	0.000525623	0.000749912	0.000130643	1.17683e-06
93.5	1.18614e-05	0.000233906	1.06907e-05	1.72184e-05	0.00051616	0.000750083	0.000126265	1.22864e-06
93.6	1.13099e-05	0.000227861	1.01285e-05	1.49344e-05	0.000506816	0.000750248	0.00012201	1.29351e-06
93.7	1.07817e-05	0.000221935	9.5935e-06	1.29247e-05	0.000497591	0.000750407	0.000117876	1.37324e-06
93.8	1.02759e-05	0.000216129	9.08446e-06	1.11608e-05	0.000488483	0.00075056	0.000113861	1.46986e-06
93.9	9.79173e-06	0.000210439	8.60028e-06	9.61638e-06	0.000479493	0.000750707	0.00010996	1.58564e-06
94	9.32838e-06	0.000204866	8.13988e-06	8.2674e-06	0.00047062	0.000750848	0.000106173	1.72309e-06
94.1	8.88505e-06	0.000199407	7.70219e-06	7.09201e-06	0.000461865	0.000750984	0.000102497	1.88504e-06
94.2	8.46097e-06	0.000194062	7.28622e-06	6.07033e-06	0.000453226	0.000751113	9.89291e-05	2.0746e-06
94.3	8.05539e-06	0.000188829	6.89099e-06	5.18442e-06	0.000444703	0.000751237	9.54669e-05	2.29522e-06
94.4	7.66761e-06	0.000183707	6.51558e-06	4.41807e-06	0.000436296	0.000751355	9.21081e-05	2.5507e-06
94.5	7.29692e-06	0.000178694	6.15907e-06	3.75675e-06	0.000428004	0.000751467	8.88503e-05	2.84518e-06
94.6	6.94266e-06	0.00017379	5.82062e-06	3.18742e-06	0.000419826	0.000751573	8.56913e-05	3.18322e-06
94.7	6.60418e-06	0.000168992	5.49939e-06	2.69847e-06	0.000411763	0.000751673	8.26286e-05	3.56974e-06
94.8	6.28085e-06	0.0001643	5.19459e-06	2.27953e-06	0.000403814	0.000751767	7.96601e-05	4.01013e-06
94.9	5.97206e-06	0.000159711	4.90546e-06	1.92145e-06	0.000395977	0.000751855	7.67834e-05	4.51016e-06
95	5.67723e-06	0.000155225	4.63127e-06	1.6161e-06	0.000388253	0.000751938	7.39964e-05	5.07605e-06
95.1	5.3958e-06	0.00015084	4.3713e-06	1.35634e-06	0.000380641	0.000752014	7.12968e-05	5.71449e-06
95.2	5.12721e-06	0.000146555	4.1249e-06	1.13588e-06	0.000373139	0.000752085	6.86825e-05	6.43257e-06
95.3	4.87095e-06	0.000142368	3.89142e-06	9.49211e-07	0.000365749	0.000752149	6.61512e-05	7.23784e-06
95.4	4.6265e-06	0.000138278	3.67023e-06	7.91529e-07	0.000358468	0.000752208	6.3701e-05	8.13828e-06
95.5	4.39337e-06	0.000134283	3.46076e-06	6.58643e-07	0.000351296	0.000752261	6.13298e-05	9.14228e-06
95.6	4.17109e-06	0.000130382	3.26242e-06	5.46915e-07	0.000344232	0.000752308	5.90354e-05	1.02586e-05
95.7	3.95921e-06	0.000126574	3.07468e-06	4.53194e-07	0.000337276	0.000752349	5.68159e-05	1.14963e-05
95.8	3.75728e-06	0.000122856	2.89702e-06	3.74759e-07	0.000330427	0.000752384	5.46694e-05	1.2865e-05
95.9	3.56488e-06	0.000119228	2.72895e-06	3.09269e-07	0.000323684	0.000752413	5.25938e-05	1.43742e-05
96	3.3816e-06	0.000115688	2.56998e-06	2.54713e-07	0.000317046	0.000752436	5.05872e-05	1.60338e-05
96.1	3.20706e-06	0.000112234	2.41967e-06	2.09369e-07	0.000310512	0.000752454	4.86479e-05	1.7854e-05
96.2	3.04088e-06	0.000108866	2.27758e-06	1.71766e-07	0.000304082	0.000752465	4.67739e-05	1.98448e-05
96.3	2.88268e-06	0.000105581	2.1433e-06	1.40654e-07	0.000297755	0.000752471	4.49634e-05	2.20162e-05
96.4	2.73213e-06	0.000102378	2.01643e-06	1.1497e-07	0.000291529	0.00075247	4.32146e-05	2.43782e-05
96.5	2.58888e-06	9.92561e-05	1.8966e-06	9.3813e-08	0.000285405	0.000752464	4.15259e-05	2.69406e-05
96.6	2.45261e-06	9.62134e-05	1.78344e-06	7.64238e-08	0.00027938	0.000752452	3.98955e-05	2.97126e-05
96.7	2.32302e-06	9.32486e-05	1.67662e-06	6.21623e-08	0.000273455	0.000752433	3.83217e-05	3.27031e-05
96.8	2.1998e-06	9.03601e-05	1.5758e-06	5.04907e-08	0.000267628	0.000752409	3.68029e-05	3.59205e-05
96.9	2.08267e-06	8.75466e-05	1.48067e-06	4.09588e-08	0.000261899	0.000752379	3.53375e-05	3.93722e-05
97	1.97135e-06	8.48067e-05	1.39094e-06	3.31902e-08	0.000256266	0.000752343	3.3924e-05	4.30648e-05
97.1	1.86559e-06	8.21389e-05	1.30632e-06	2.68713e-08	0.000250729	0.000752302	3.25607e-05	4.7004e-05
97.2	1.76511e-06	7.95419e-05	1.22654e-06	2.17415e-08	0.000245286	0.000752254	3.12461e-05	5.11941e-05
97.3	1.66969e-06	7.70142e-05	1.15134e-06	1.75847e-08	0.000239937	0.0007522	2.99789e-05	5.56383e-05
97.4	1.57908e-06	7.45544e-05	1.08049e-06	1.42224e-08	0.00023468	0.000752141	2.87575e-05	6.0338e-05
97.5	1.49308e-06	7.21613e-05	1.01374e-06	1.15071e-08	0.000229516	0.000752075	2.75805e-05	6.52933e-05
97.6	1.41145e-06	6.98334e-05	9.5088e-07	9.31773e-09	0.000224441	0.000752004	2.64467e-05	7.05022e-05
97.7	1.334e-06	6.75694e-05	8.91693e-07	7.55481e-09	0.000219457	0.000751927	2.53545e-05	7.59612e-05
97.8	1.26052e-06	6.5368e-05	8.35982e-07	6.13697e-09	0.000214562	0.000751843	2.43028e-05	8.16643e-05
97.9	1.19084e-06	6.32278e-05	7.83555e-07	4.99777e-09	0.000209754	0.000751754	2.32902e-05	8.76039e-05
98	1.12477e-06	6.11475e-05	7.34233e-07	4.08309e-09	0.000205033	0.000751659	2.23155e-05	9.37696e-05
98.1	1.06213e-06	5.91259e-05	6.87844e-07	3.34898e-09	0.000200398	0.000751558	2.13775e-05	0.000100149
98.2	1.00277e-06	5.71616e-05	6.44224e-07	2.75983e-09	0.000195847	0.000751452	2.0475e-05	0.000106728
98.3	9.4652e-07	5.52535e-05	6.0322e-07	2.28683e-09	0.000191381	0.000751339	1.96068e-05	0.000113489
98.4	8.93235e-07	5.34001e-05	5.64685e-07	1.90675e-09	0.000186997	0.00075122	1.87718e-05	0.000120413
98.5	8.42767e-07	5.16004e-05	5.28479e-07	1.60091e-09	0.000182695	0.000751096	1.79689e-05	0.000127478
98.6	7.9498e-07	4.9853e-05	4.94471e-07	1.35429e-09	0.000178473	0.000750965	1.7197e-05	0.000134661
98.7	7.49741e-07	4.81568e-05	4.62536e-07	1.15487e-09	0.000174332	0.000750829	1.64551e-05	0.000141934
98.8	7.06925e-07	4.65106e-05	4.32555e-07	9.93053e-10	0.000170269	0.000750687	1.57422e-05	0.00014927
98.9	6.6641e-07	4.49132e-05	4.04417e-07	8.61161e-10	0.000166283	0.000750539	1.50573e-05	0.000156639
99	6.28082e-07	4.33635e-05	3.78014e-07	7.53094e-10	0.000162375	0.000750385	1.43994e-05	0.000164008
99.1	5.91831e-07	4.18603e-05	3.53247e-07	6.64001e-10	0.000158542	0.000750225	1.37676e-05	0.000171345
99.2	5.57553e-07	4.04025e-05	3.30021e-07	5.90035e-10	0.000154784	0.00075006	1.31609e-05	0.000178614
99.3	5.25147e-07	3.8989e-05	3.08244e-07	5.28148e-10	0.000151099	0.000749888	1.25786e-05	0.00018578
99.4	4.94518e-07	3.76187e-05	2.87832e-07	4.75928e-10	0.000147487	0.000749711	1.20198e-05	0.000192807
99.5	4.65575e-07	3.62906e-05	2.68705e-07	4.3147e-10	0.000143947	0.000749528	1.14835e-05	0.000199657
99.6	4.38232e-07	3.50035e-05	2.50786e-07	3.93269e-10	0.000140477	0.000749339	1.09691e-05	0.000206293
99.7	4.12406e-07	3.37564e-05	2.34004e-07	3.60138e-10	0.000137077	0.000749144	1.04757e-05	0.000212677
99.8	3.88018e-07	3.25484e-05	2.1829e-07	3.31138e-10	0.000133746	0.000748943	1.00025e-05	0.000218775
99.9	3.64994e-07	3.13784e-05	2.03581e-07	3.0553e-10	0.000130482	0.000748737	9.54891e-06	0.000224549
100	3.43262e-07	3.02454e-05	1.89815e-07	2.82727e-10	0.000127285	0.000748524	9.11412e-06	0.000229965
100.1	3.22755e-07	2.91485e-05	1.76936e-07	2.62266e-10	0.000124153	0.000748306	8.69745e-06	0.000234991
100.2	3.03408e-07	2.80867e-05	1.6489e-07	2.43778e-10	0.000121086	0.000748082	8.29822e-06	0.000239594
100.3	2.85159e-07	2.7059e-05	1.53625e-07	2.26969e-10	0.000118083	0.000747852	7.9158e-06	0.000243748
100.4	2.6795e-07	2.60647e-05	1.43094e-07	2.11604e-10	0.000115143	0.000747617	7.54955e-06	0.000247424
100.5	2.51725e-07	2.51027e-05	1.33252e-07	1.97493e-10	0.000112264	0.000747375	7.19885e-06	0.0002506
100.6	2.36432e-07	2.41722e-05	1.24055e-07	1.84482e-10	0.000109446	0.000747128	6.86313e-06	0.000253254
100.7	2.22021e-07	2.32723e-05	1.15465e-07	1.72446e-10	0.000106688	0.000746875	6.5418e-06	0.00025537
100.8	2.08443e-07	2.24022e-05	1.07442e-07	1.6128e-10	0.000103989	0.000746616	6.23431e-06	0.000256933
100.9	1.95653e-07	2.15611e-05	9.99523e-08	1.50897e-10	0.000101348	0.000746351	5.94014e-06	0.000257933
101	1.83608e-07	2.0748e-05	9.29611e-08	1.41226e-10	9.87636e-05	0.000746081	5.65875e-06	0.000258364
101.1	1.72268e-07	1.99623e-05	8.64374e-08	1.32203e-10	9.62355e-05	0.000745805	5.38966e-06	0.000258222
101.2	1.61593e-07	1.92032e-05	8.03514e-08	1.23774e-10	9.37624e-05	0.000745523	5.13237e-06	0.000257509
101.3	1.51548e-07	1.84699e-05	7.46752e-08	1.15894e-10	9.13436e-05	0.000745235	4.88643e-06	0.000256229
101.4	1.42096e-07	1.77616e-05	6.93827e-08	1.08522e-10	8.89781e-05	0.000744942	4.65137e-06	0.00025439
101.5	1.33205e-07	1.70776e-05	6.44491e-08	1.01619e-10	8.66649e-05	0.000744643	4.42677e-06	0.000252006
101.6	1.24844e-07	1.64173e-05	5.98515e-08	9.51544e-11	8.44033e-05	0.000744338	4.2122e-06	0.00024909
101.7	1.16982e-07	1.57798e-05	5.55679e-08	8.90977e-11	8.21923e-05	0.000744027	4.00726e-06	0.000245664
101.8	1.09591e-07	1.51646e-05	5.1578e-08	8.34219e-11	8.00311e-05	0.000743711	3.81156e-06	0.000241747
101.9	1.02646e-07	1.45709e-05	4.78626e-08	7.81023e-11	7.79187e-05	0.000743389	3.62472e-06	0.000237366
102	9.61199e-08	1.39982e-05	4.44038e-08	7.31161e-11	7.58543e-05	0.000743061	3.44637e-06	0.000232548
102.1	8.99895e-08	1.34457e-05	4.11846e-08	6.8442e-11	7.38371e-05	0.000742727	3.27616e-06	0.000227324
102.2	8.42319e-08	1.29129e-05	3.81893e-08	6.40605e-11	7.18662e-05	0.000742388	3.11377e-06	0.000221724
102.3	7.88257e-08	1.23992e-05	3.54029e-08	5.99534e-11	6.99407e-05	0.000742043	2.95885e-06	0.000215783
102.4	7.37506e-08	1.19038e-05	3.28117e-08	5.61037e-11	6.80599e-05	0.000741693	2.8111e-06	0.000209537
102.5	6.89875e-08	1.14264e-05	3.04025e-08	5.24953e-11	6.62229e-05	0.000741337	2.67021e-06	0.00020302
102.6	6.4518e-08	1.09663e-05	2.81632e-08	4.91135e-11	6.44289e-05	0.000740975	2.53589e-06	0.00019627
102.7	6.03252e-08	1.0523e-05	2.60823e-08	4.59443e-11	6.26771e-05	0.000740608	2.40787e-06	0.000189325
102.8	5.63927e-08	1.00959e-05	2.41491e-08	4.29746e-11	6.09666e-05	0.000740234	2.28587e-06	0.00018222
102.9	5.27052e-08	9.68456e-06	2.23536e-08	4.01921e-11	5.92968e-05	0.000739856	2.16963e-06	0.000174994
103	4.92483e-08	9.28842e-06	2.06865e-08	3.75853e-11	5.76669e-05	0.000739471	2.05891e-06	0.000167682
103.1	4.60081e-08	8.90699e-06	1.91389e-08	3.51434e-11	5.6076e-05	0.000739081	1.95346e-06	0.00016032
103.2	4.29719e-08	8.53981e-06	1.77026e-08	3.28563e-11	5.45234e-05	0.000738686	1.85306e-06	0.000152941
103.3	4.01275e-08	8.1864e-06	1.63701e-08	3.07142e-11	5.30084e-05	0.000738285	1.75747e-06	0.000145579
103.4	3.74633e-08	7.84631e-06	1.5134e-08	2.87084e-11	5.15303e-05	0.000737878	1.6665e-06	0.000138264
103.5	3.49684e-08	7.5191e-06	1.39878e-08	2.68303e-11	5.00882e-05	0.000737465	1.57993e-06	0.000131026
103.6	3.26326e-08	7.20433e-06	1.29252e-08	2.5072e-11	4.86815e-05	0.000737048	1.49757e-06	0.000123891
103.7	3.04464e-08	6.90159e-06	1.19403e-08	2.34261e-11	4.73095e-05	0.000736624	1.41923e-06	0.000116886
103.8	2.84004e-08	6.61047e-06	1.10277e-08	2.18856e-11	4.59715e-05	0.000736195	1.34473e-06	0.000110033
103.9	2.64863e-08	6.33058e-06	1.01824e-08	2.04439e-11	4.46667e-05	0.000735761	1.27389e-06	0.000103352
104	2.46959e-08	6.06153e-06	9.39943e-09	1.90949e-11	4.33946e-05	0.00073532	1.20656e-06	9.68611e-05
104.1	2.30215e-08	5.80295e-06	8.67453e-09	1.78327e-11	4.21543e-05	0.000734875	1.14256e-06	9.05772e-05
104.2	2.1456e-08	5.55447e-06	8.00354e-09	1.66519e-11	4.09454e-05	0.000734424	1.08175e-06	8.45134e-05
104.3	1.99927e-08	5.31575e-06	7.38261e-09	1.55474e-11	3.9767e-05	0.000733967	1.02398e-06	7.86809e-05
104.4	1.86252e-08	5.08644e-06	6.80815e-09	1.45144e-11	3.86186e-05	0.000733505	9.69103e-07	7.30887e-05
104.5	1.73475e-08	4.86621e-06	6.27682e-09	1.35484e-11	3.74995e-05	0.000733037	9.16993e-07	6.77436e-05
104.6	1.6154e-08	4.65474e-06	5.78551e-09	1.26452e-11	3.64092e-05	0.000732564	8.67519e-07	6.26503e-05
104.7	1.50393e-08	4.45172e-06	5.33132e-09	1.18007e-11	3.53469e-05	0.000732086	8.20556e-07	5.78117e-05
104.8	1.39986e-08	4.25685e-06	4.91157e-09	1.10113e-11	3.43121e-05	0.000731602	7.75985e-07	5.32286e-05
104.9	1.3027e-08	4.06983e-06	4.52373e-09	1.02734e-11	3.33042e-05	0.000731113	7.33694e-07	4.89003e-05
105	1.21203e-08	3.89038e-06	4.16547e-09	9.58383e-12	3.23226e-05	0.000730618	6.93575e-07	4.48246e-05
105.1	1.12743e-08	3.71822e-06	3.83463e-09	8.93944e-12	3.13668e-05	0.000730118	6.55523e-07	4.09975e-05
105.2	1.0485e-08	3.55309e-06	3.52919e-09	8.33737e-12	3.04361e-05	0.000729612	6.19439e-07	3.74142e-05
105.3	9.74896e-09	3.39472e-06	3.24726e-09	7.7749e-12	2.953e-05	0.000729101	5.85229e-07	3.40686e-05
105.4	9.0626e-09	3.24288e-06	2.98711e-09	7.24949e-12	2.86479e-05	0.000728585	5.52801e-07	3.09534e-05
105.5	8.42275e-09	3.09731e-06	2.74711e-09	6.75877e-12	2.77894e-05	0.000728063	5.2207e-07	2.80608e-05
105.6	7.8264e-09	2.95778e-06	2.52577e-09	6.30049e-12	2.69538e-05	0.000727536	4.92953e-07	2.53823e-05
105.7	7.2707e-09	2.82407e-06	2.32168e-09	5.87258e-12	2.61407e-05	0.000727004	4.65369e-07	2.29086e-05
105.8	6.75301e-09	2.69595e-06	2.13354e-09	5.47306e-12	2.53495e-05	0.000726466	4.39245e-07	2.06303e-05
105.9	6.27082e-09	2.57322e-06	1.96016e-09	5.10009e-12	2.45797e-05	0.000725923	4.14507e-07	1.85375e-05
106	5.82182e-09	2.45566e-06	1.80043e-09	4.75197e-12	2.38309e-05	0.000725375	3.91087e-07	1.66201e-05
106.1	5.4038e-09	2.34309e-06	1.65329e-09	4.42707e-12	2.31026e-05	0.000724821	3.68919e-07	1.48681e-05
106.2	5.01472e-09	2.2353e-06	1.5178e-09	4.12388e-12	2.23942e-05	0.000724262	3.47941e-07	1.32714e-05
106.3	4.65265e-09	2.13212e-06	1.39307e-09	3.84099e-12	2.17053e-05	0.000723698	3.28092e-07	1.182e-05
106.4	4.31579e-09	2.03336e-06	1.27827e-09	3.57707e-12	2.10355e-05	0.000723129	3.09317e-07	1.05041e-05
106.5	4.00246e-09	1.93885e-06	1.17263e-09	3.33087e-12	2.03842e-05	0.000722554	2.91559e-07	9.31406e-06
106.6	3.71108e-09	1.84843e-06	1.07546e-09	3.10125e-12	1.97511e-05	0.000721974	2.74768e-07	8.24062e-06
106.7	3.44017e-09	1.76193e-06	9.86089e-10	2.8871e-12	1.91357e-05	0.000721389	2.58894e-07	7.27482e-06
106.8	3.18836e-09	1.6792e-06	9.03922e-10	2.68741e-12	1.85376e-05	0.000720799	2.4389e-07	6.40805e-06
106.9	2.95434e-09	1.60009e-06	8.28394e-10	2.50123e-12	1.79564e-05	0.000720204	2.29712e-07	5.63212e-06
107	2.7369e-09	1.52445e-06	7.58987e-10	2.32767e-12	1.73915e-05	0.000719603	2.16316e-07	4.93925e-06
107.1	2.53493e-09	1.45214e-06	6.95222e-10	2.16588e-12	1.68428e-05	0.000718997	2.03662e-07	4.3221e-06
107.2	2.34735e-09	1.38303e-06	6.36655e-10	2.01509e-12	1.63097e-05	0.000718387	1.91711e-07	3.77375e-06
107.3	2.17319e-09	1.317e-06	5.82876e-10	1.87458e-12	1.57918e-05	0.00071777	1.80427e-07	3.28774e-06
107.4	2.01152e-09	1.2539e-06	5.33506e-10	1.74365e-12	1.52888e-05	0.000717149	1.69774e-07	2.85804e-06
107.5	1.86147e-09	1.19363e-06	4.88196e-10	1.62166e-12	1.48004e-05	0.000716523	1.5972e-07	2.47908e-06
107.6	1.72225e-09	1.13607e-06	4.46623e-10	1.50803e-12	1.43261e-05	0.000715892	1.50232e-07	2.14566e-06
107.7	1.59309e-09	1.08111e-06	4.08488e-10	1.40219e-12	1.38655e-05	0.000715255	1.4128e-07	1.85305e-06
107.8	1.47331e-09	1.02863e-06	3.73515e-10	1.30362e-12	1.34184e-05	0.000714614	1.32836e-07	1.59686e-06
107.9	1.36223e-09	9.78536e-07	3.41452e-10	1.21183e-12	1.29844e-05	0.000713968	1.24873e-07	1.37312e-06
108	1.25926e-09	9.30727e-07	3.12062e-10	1.12637e-12	1.25631e-05	0.000713316	1.17365e-07	1.17817e-06
108.1	1.16383e-09	8.85107e-07	2.85132e-10	1.0468e-12	1.21543e-05	0.00071266	1.10287e-07	1.00873e-06
108.2	1.07539e-09	8.41582e-07	2.6046e-10	9.72739e-13	1.17576e-05	0.000711998	1.03615e-07	8.61814e-07
108.3	9.93463e-10	8.00064e-07	2.37863e-10	9.03807e-13	1.13726e-05	0.000711332	9.73289e-08	7.3473e-07
108.4	9.17578e-10	7.60468e-07	2.17173e-10	8.39657e-13	1.09992e-05	0.00071066	9.14062e-08	6.25063e-07
108.5	8.47307e-10	7.22712e-07	1.98233e-10	7.79966e-13	1.06369e-05	0.000709984	8.58274e-08	5.30653e-07
108.6	7.8225e-10	6.86715e-07	1.80899e-10	7.24429e-13	1.02855e-05	0.000709302	8.05736e-08	4.49569e-07
108.7	7.22032e-10	6.52403e-07	1.6504e-10	6.72766e-13	9.94465e-06	0.000708616	7.56268e-08	3.80095e-07
108.8	6.66307e-10	6.19702e-07	1.50534e-10	6.2471e-13	9.61415e-06	0.000707925	7.097e-08	3.20707e-07
108.9	6.1475e-10	5.88542e-07	1.37268e-10	5.80017e-13	9.29368e-06	0.000707229	6.65872e-08	2.70062e-07
109	5.67061e-10	5.58856e-07	1.2514e-10	5.38455e-13	8.98298e-06	0.000706528	6.2463e-08	2.26971e-07
109.1	5.22958e-10	5.30578e-07	1.14055e-10	4.99811e-13	8.68178e-06	0.000705822	5.85829e-08	1.90394e-07
109.2	4.82182e-10	5.03648e-07	1.03926e-10	4.63884e-13	8.38982e-06	0.000705112	5.49333e-08	1.59417e-07
109.3	4.44489e-10	4.78005e-07	9.46732e-11	4.30487e-13	8.10685e-06	0.000704396	5.15011e-08	1.33243e-07
109.4	4.09655e-10	4.53592e-07	8.62224e-11	3.99445e-13	7.83262e-06	0.000703676	4.82741e-08	1.11177e-07
109.5	3.77469e-10	4.30354e-07	7.85064e-11	3.70597e-13	7.5669e-06	0.000702951	4.52405e-08	9.26167e-08
109.6	3.47738e-10	4.08239e-07	7.14629e-11	3.43791e-13	7.30944e-06	0.000702221	4.23895e-08	7.70395e-08
109.7	3.20279e-10	3.87196e-07	6.50352e-11	3.18884e-13	7.06002e-06	0.000701486	3.97104e-08	6.39949e-08
109.8	2.94925e-10	3.67176e-07	5.91708e-11	2.95746e-13	6.81842e-06	0.000700747	3.71935e-08	5.30948e-08
109.9	2.7152e-10	3.48133e-07	5.38218e-11	2.74253e-13	6.58441e-06	0.000700003	3.48294e-08	4.40062e-08
110	2.49918e-10	3.30024e-07	4.89441e-11	2.54292e-13	6.35778e-06	0.000699254	3.26093e-08	3.64437e-08
110.1	2.29986e-10	3.12804e-07	4.44973e-11	2.35754e-13	6.13833e-06	0.000698501	3.05249e-08	3.0164e-08
110.2	2.11598e-10	2.96433e-07	4.04444e-11	2.18542e-13	5.92584e-06	0.000697743	2.85681e-08	2.49599e-08
110.3	1.94638e-10	2.80872e-07	3.67515e-11	2.02561e-13	5.72013e-06	0.00069698	2.67317e-08	2.06553e-08
110.4	1.78998e-10	2.66084e-07	3.33874e-11	1.87726e-13	5.52099e-06	0.000696213	2.50085e-08	1.71013e-08
110.5	1.64581e-10	2.52032e-07	3.03237e-11	1.73956e-13	5.32825e-06	0.000695441	2.33918e-08	1.4172e-08
110.6	1.51291e-10	2.38683e-07	2.75342e-11	1.61177e-13	5.1417e-06	0.000694664	2.18755e-08	1.17616e-08
110.7	1.39045e-10	2.26003e-07	2.49951e-11	1.49319e-13	4.96118e-06	0.000693883	2.04535e-08	9.78106e-09
110.8	1.27763e-10	2.13962e-07	2.26845e-11	1.38316e-13	4.78651e-06	0.000693097	1.91203e-08	8.15579e-09
110.9	1.17371e-10	2.02528e-07	2.05823e-11	1.28108e-13	4.61752e-06	0.000692306	1.78705e-08	6.82354e-09
111	1.07801e-10	1.91673e-07	1.86703e-11	1.18639e-13	4.45404e-06	0.000691511	1.66992e-08	5.73241e-09
111.1	9.899e-11	1.8137e-07	1.69317e-11	1.09856e-13	4.2959e-06	0.000690712	1.56017e-08	4.83926e-09
111.2	9.08796e-11	1.71592e-07	1.53511e-11	1.01712e-13	4.14296e-06	0.000689908	1.45735e-08	4.10834e-09
111.3	8.34158e-11	1.62314e-07	1.39146e-11	9.41595e-14	3.99506e-06	0.0006891	1.36104e-08	3.51008e-09
111.4	7.65484e-11	1.53512e-07	1.26094e-11	8.71574e-14	3.85204e-06	0.000688287	1.27085e-08	3.0201e-09
111.5	7.02314e-11	1.45164e-07	1.14237e-11	8.06661e-14	3.71376e-06	0.000687469	1.18641e-08	2.61832e-09
111.6	6.44217e-11	1.37246e-07	1.0347e-11	7.46492e-14	3.58008e-06	0.000686648	1.10737e-08	2.28828e-09
111.7	5.908e-11	1.29739e-07	9.36937e-12	6.90727e-14	3.45086e-06	0.000685821	1.03339e-08	2.0165e-09
111.8	5.41695e-11	1.22622e-07	8.48202e-12	6.3905e-14	3.32596e-06	0.000684991	9.64175e-09	1.79197e-09
111.9	4.96565e-11	1.15876e-07	7.67678e-12	5.91168e-14	3.20526e-06	0.000684156	8.99419e-09	1.60572e-09
112	4.55096e-11	1.09484e-07	6.94626e-12	5.46806e-14	3.08862e-06	0.000683317	8.38851e-09	1.45045e-09
112.1	4.17001e-11	1.03426e-07	6.28368e-12	5.05712e-14	2.97592e-06	0.000682473	7.8221e-09	1.32024e-09
112.2	3.82013e-11	9.76876e-08	5.68288e-12	4.67649e-14	2.86704e-06	0.000681625	7.29254e-09	1.21032e-09
112.3	3.49885e-11	9.22521e-08	5.13824e-12	4.32398e-14	2.76186e-06	0.000680773	6.79751e-09	1.1168e-09
112.4	3.2039e-11	8.71046e-08	4.64464e-12	3.99756e-14	2.66027e-06	0.000679916	6.33487e-09	1.03658e-09
112.5	2.93319e-11	8.22307e-08	4.19741e-12	3.69533e-14	2.56216e-06	0.000679055	5.90258e-09	9.67149e-10
112.6	2.68477e-11	7.76165e-08	3.79229e-12	3.41554e-14	2.46741e-06	0.00067819	5.49873e-09	9.06489e-10
112.7	2.45686e-11	7.32491e-08	3.42542e-12	3.15654e-14	2.37592e-06	0.000677321	5.12153e-09	8.52988e-10
112.8	2.24781e-11	6.91159e-08	3.09326e-12	2.91683e-14	2.28759e-06	0.000676448	4.76928e-09	8.0535e-10
112.9	2.05611e-11	6.52051e-08	2.79262e-12	2.69499e-14	2.20232e-06	0.00067557	4.4404e-09	7.62541e-10
113	1.88036e-11	6.15054e-08	2.52057e-12	2.48973e-14	2.12001e-06	0.000674688	4.13341e-09	7.23733e-10
113.1	1.71925e-11	5.8006e-08	2.27445e-12	2.29981e-14	2.04057e-06	0.000673802	3.8469e-09	6.88265e-10
113.2	1.57161e-11	5.46965e-08	2.05185e-12	2.12413e-14	1.9639e-06	0.000672912	3.57955e-09	6.55608e-10
113.3	1.43634e-11	5.15673e-08	1.85057e-12	1.96163e-14	1.88993e-06	0.000672018	3.33015e-09	6.25337e-10
113.4	1.31244e-11	4.86091e-08	1.66863e-12	1.81133e-14	1.81855e-06	0.000671119	3.09753e-09	5.97115e-10
113.5	1.19896e-11	4.58129e-08	1.50419e-12	1.67235e-14	1.74969e-06	0.000670217	2.8806e-09	5.70668e-10
113.6	1.09506e-11	4.31705e-08	1.35562e-12	1.54385e-14	1.68326e-06	0.000669311	2.67835e-09	5.45777e-10
113.7	9.99944e-12	4.06736e-08	1.22142e-12	1.42504e-14	1.61919e-06	0.0006684	2.48982e-09	5.22264e-10
113.8	9.12896e-12	3.83148e-08	1.10023e-12	1.31522e-14	1.55741e-06	0.000667486	2.31411e-09	4.99985e-10
113.9	8.33247e-12	3.60869e-08	9.90815e-13	1.21372e-14	1.49782e-06	0.000666567	2.15039e-09	4.78821e-10
114	7.60383e-12	3.39828e-08	8.9206e-13	1.11991e-14	1.44037e-06	0.000665645	1.99787e-09	4.58675e-10
114.1	6.93741e-12	3.19961e-08	8.02947e-13	1.03322e-14	1.38498e-06	0.000664718	1.8558e-09	4.39464e-10
114.2	6.32804e-12	3.01205e-08	7.22555e-13	9.53133e-15	1.33158e-06	0.000663788	1.72351e-09	4.2112e-10
114.3	5.77096e-12	2.83502e-08	6.5005e-13	8.79144e-15	1.28012e-06	0.000662854	1.60034e-09	4.03585e-10
114.4	5.26178e-12	2.66794e-08	5.84674e-13	8.108e-15	1.23051e-06	0.000661916	1.48569e-09	3.86809e-10
114.5	4.7965e-12	2.5103e-08	5.25742e-13	7.47678e-15	1.18271e-06	0.000660974	1.37898e-09	3.70747e-10
114.6	4.37142e-12	2.36158e-08	4.72631e-13	6.89386e-15	1.13665e-06	0.000660028	1.27969e-09	3.5536e-10
114.7	3.98315e-12	2.2213e-08	4.2478e-13	6.35561e-15	1.09227e-06	0.000659078	1.18733e-09	3.40615e-10
114.8	3.62859e-12	2.08901e-08	3.81678e-13	5.85867e-15	1.04951e-06	0.000658125	1.10141e-09	3.26479e-10
114.9	3.30488e-12	1.96427e-08	3.42864e-13	5.39993e-15	1.00833e-06	0.000657167	1.02152e-09	3.12925e-10
115	3.0094e-12	1.84668e-08	3.0792e-13	4.97651e-15	9.68664e-07	0.000656206	9.47239e-10	2.99926e-10
115.1	2.73975e-12	1.73583e-08	2.76468e-13	4.58572e-15	9.30463e-07	0.000655241	8.78191e-10	2.87458e-10
115.2	2.49373e-12	1.63137e-08	2.48167e-13	4.22511e-15	8.93677e-07	0.000654273	8.14019e-10	2.75497e-10
115.3	2.26931e-12	1.53294e-08	2.22707e-13	3.89239e-15	8.58257e-07	0.000653301	7.54391e-10	2.64024e-10
115.4	2.06464e-12	1.44021e-08	1.9981e-13	3.58543e-15	8.24157e-07	0.000652325	6.98996e-10	2.53017e-10
115.5	1.87802e-12	1.35286e-08	1.79221e-13	3.30227e-15	7.91332e-07	0.000651345	6.47544e-10	2.42457e-10
115.6	1.70791e-12	1.2706e-08	1.60714e-13	3.04111e-15	7.59736e-07	0.000650362	5.99764e-10	2.32327e-10
115.7	1.55287e-12	1.19315e-08	1.44083e-13	2.80026e-15	7.29327e-07	0.000649375	5.55402e-10	2.22608e-10
115.8	1.4116e-12	1.12023e-08	1.2914e-13	2.57817e-15	7.00063e-07	0.000648385	5.14222e-10	2.13285e-10
115.9	1.28291e-12	1.05159e-08	1.15717e-13	2.3734e-15	6.71906e-07	0.000647391	4.76004e-10	2.04342e-10
116	1.16569e-12	9.86998e-09	1.03664e-13	2.18463e-15	6.44814e-07	0.000646393	4.40542e-10	1.95763e-10
116.1	1.05896e-12	9.26217e-09	9.28435e-14	2.01064e-15	6.18752e-07	0.000645392	4.07643e-10	1.87535e-10
116.2	9.61799e-13	8.69035e-09	8.31315e-14	1.85027e-15	5.93683e-07	0.000644387	3.77128e-10	1.79642e-10
116.3	8.73361e-13	8.15248e-09	7.44168e-14	1.70249e-15	5.69571e-07	0.000643379	3.48831e-10	1.72072e-10
116.4	7.92885e-13	7.64664e-09	6.6599e-14	1.56632e-15	5.46383e-07	0.000642367	3.22594e-10	1.64812e-10
116.5	7.19669e-13	7.17099e-09	5.95876e-14	1.44086e-15	5.24085e-07	0.000641352	2.98273e-10	1.5785e-10
116.6	6.53073e-13	6.72382e-09	5.3301e-14	1.3253e-15	5.02646e-07	0.000640334	2.75733e-10	1.51174e-10
116.7	5.92513e-13	6.30348e-09	4.76658e-14	1.21885e-15	4.82034e-07	0.000639312	2.54847e-10	1.44771e-10
116.8	5.37453e-13	5.90845e-09	4.26157e-14	1.12082e-15	4.62221e-07	0.000638287	2.35498e-10	1.38633e-10
116.9	4.87404e-13	5.53726e-09	3.80911e-14	1.03054e-15	4.43176e-07	0.000637258	2.17576e-10	1.32747e-10
117	4.41921e-13	5.18852e-09	3.40384e-14	9.47425e-16	4.24873e-07	0.000636226	2.00979e-10	1.27104e-10
117.1	4.00596e-13	4.86095e-09	3.04093e-14	8.70905e-16	4.07284e-07	0.000635191	1.85612e-10	1.21694e-10
117.2	3.63058e-13	4.5533e-09	2.71603e-14	8.00468e-16	3.90384e-07	0.000634152	1.71387e-10	1.16508e-10
117.3	3.28966e-13	4.26442e-09	2.42524e-14	7.35637e-16	3.74146e-07	0.00063311	1.58222e-10	1.11537e-10
117.4	2.98011e-13	3.99321e-09	2.16504e-14	6.75975e-16	3.58547e-07	0.000632065	1.4604e-10	1.06772e-10
117.5	2.69911e-13	3.73862e-09	1.93228e-14	6.21077e-16	3.43564e-07	0.000631016	1.3477e-10	1.02204e-10
117.6	2.44408e-13	3.49969e-09	1.72411e-14	5.70567e-16	3.29173e-07	0.000629965	1.24346e-10	9.7827e-11
117.7	2.21267e-13	3.27549e-09	1.53798e-14	5.24101e-16	3.15352e-07	0.00062891	1.14706e-10	9.36319e-11
117.8	2.00274e-13	3.06514e-09	1.3716e-14	4.81361e-16	3.02081e-07	0.000627852	1.05793e-10	8.96118e-11
117.9	1.81234e-13	2.86783e-09	1.22292e-14	4.42052e-16	2.89339e-07	0.000626791	9.75538e-11	8.57595e-11
118	1.63969e-13	2.68278e-09	1.09008e-14	4.05904e-16	2.77106e-07	0.000625726	8.99389e-11	8.20682e-11
118.1	1.48316e-13	2.50925e-09	9.71425e-15	3.72666e-16	2.65363e-07	0.000624659	8.29024e-11	7.85314e-11
118.2	1.34129e-13	2.34656e-09	8.65471e-15	3.42109e-16	2.54092e-07	0.000623588	7.64017e-11	7.51429e-11
118.3	1.21273e-13	2.19405e-09	7.70881e-15	3.14019e-16	2.43275e-07	0.000622515	7.03972e-11	7.18965e-11
118.4	1.09625e-13	2.05112e-09	6.86458e-15	2.882e-16	2.32894e-07	0.000621438	6.48521e-11	6.87866e-11
118.5	9.90751e-14	1.91718e-09	6.11127e-15	2.64472e-16	2.22934e-07	0.000620359	5.97323e-11	6.58076e-11
118.6	8.9521e-14	1.7917e-09	5.43927e-15	2.42668e-16	2.13378e-07	0.000619276	5.50061e-11	6.2954e-11
118.7	8.08709e-14	1.67415e-09	4.83996e-15	2.22634e-16	2.0421e-07	0.000618191	5.0644e-11	6.02208e-11
118.8	7.30408e-14	1.56405e-09	4.3056e-15	2.04229e-16	1.95417e-07	0.000617102	4.66189e-11	5.76031e-11
118.9	6.59547e-14	1.46096e-09	3.82929e-15	1.87324e-16	1.86983e-07	0.000616011	4.29055e-11	5.50961e-11
119	5.95433e-14	1.36443e-09	3.40481e-15	1.71796e-16	1.78894e-07	0.000614916	3.94802e-11	5.26953e-11
119.1	5.37435e-14	1.27407e-09	3.02663e-15	1.57537e-16	1.71138e-07	0.000613819	3.63214e-11	5.03963e-11
119.2	4.84982e-14	1.1895e-09	2.68979e-15	1.44443e-16	1.63702e-07	0.000612719	3.34089e-11	4.81949e-11
119.3	4.37554e-14	1.11036e-09	2.38983e-15	1.32422e-16	1.56573e-07	0.000611616	3.0724e-11	4.60871e-11
119.4	3.9468e-14	1.03632e-09	2.1228e-15	1.21386e-16	1.49739e-07	0.00061051	2.82495e-11	4.4069e-11
119.5	3.5593e-14	9.67051e-10	1.88513e-15	1.11257e-16	1.43188e-07	0.000609402	2.59692e-11	4.2137e-11
119.6	3.20915e-14	9.02265e-10	1.67365e-15	1.0196e-16	1.3691e-07	0.00060829	2.38684e-11	4.02874e-11
119.7	2.89283e-14	8.41682e-10	1.48553e-15	9.34287e-17	1.30894e-07	0.000607176	2.19333e-11	3.85168e-11
119.8	2.60713e-14	7.85037e-10	1.31822e-15	8.56009e-17	1.2513e-07	0.000606059	2.01513e-11	3.6822e-11
119.9	2.34914e-14	7.32084e-10	1.16946e-15	7.84193e-17	1.19607e-07	0.00060494	1.85104e-11	3.51998e-11
120	2.11622e-14	6.8259e-10	1.03724e-15	7.18316e-17	1.14317e-07	0.000603818	1.69999e-11	3.36473e-11
120.1	1.90598e-14	6.36338e-10	9.19727e-16	6.57892e-17	1.09249e-07	0.000602693	1.56096e-11	3.21614e-11
120.2	1.71627e-14	5.93123e-10	8.15327e-16	6.02478e-17	1.04395e-07	0.000601565	1.43303e-11	3.07394e-11
120.3	1.5451e-14	5.52751e-10	7.22597e-16	5.51664e-17	9.97465e-08	0.000600435	1.31533e-11	2.93786e-11
120.4	1.39071e-14	5.15043e-10	6.40254e-16	5.05075e-17	9.52953e-08	0.000599303	1.20707e-11	2.80765e-11
120.5	1.25147e-14	4.79829e-10	5.67152e-16	4.62363e-17	9.10335e-08	0.000598167	1.1075e-11	2.68306e-11
120.6	1.12593e-14	4.46949e-10	5.02272e-16	4.23212e-17	8.69534e-08	0.00059703	1.01595e-11	2.56386e-11
120.7	1.01277e-14	4.16254e-10	4.44702e-16	3.87329e-17	8.30477e-08	0.000595889	9.31785e-12	2.44982e-11
120.8	9.10783e-15	3.87603e-10	3.93633e-16	3.54446e-17	7.93093e-08	0.000594746	8.54431e-12	2.34072e-11
120.9	8.18891e-15	3.60865e-10	3.48341e-16	3.24314e-17	7.57315e-08	0.000593601	7.83347e-12	2.23636e-11
121	7.36112e-15	3.35916e-10	3.08184e-16	2.96708e-17	7.23077e-08	0.000592453	7.18039e-12	2.13652e-11
121.1	6.61559e-15	3.12641e-10	2.72587e-16	2.71419e-17	6.90316e-08	0.000591303	6.58049e-12	2.04104e-11
121.2	5.94428e-15	2.90932e-10	2.41042e-16	2.48255e-17	6.58972e-08	0.000590151	6.02955e-12	1.94971e-11
121.3	5.33995e-15	2.70685e-10	2.13095e-16	2.2704e-17	6.28987e-08	0.000588996	5.52366e-12	1.86236e-11
121.4	4.79602e-15	2.51806e-10	1.88341e-16	2.07613e-17	6.00305e-08	0.000587838	5.05925e-12	1.77883e-11
121.5	4.30657e-15	2.34206e-10	1.6642e-16	1.89825e-17	5.72873e-08	0.000586679	4.633e-12	1.69895e-11
121.6	3.86624e-15	2.178e-10	1.47014e-16	1.7354e-17	5.46638e-08	0.000585517	4.24183e-12	1.62256e-11
121.7	3.47019e-15	2.0251e-10	1.29839e-16	1.58633e-17	5.21551e-08	0.000584352	3.88295e-12	1.54953e-11
121.8	3.11403e-15	1.88263e-10	1.14641e-16	1.44988e-17	4.97565e-08	0.000583186	3.55375e-12	1.4797e-11
121.9	2.79383e-15	1.7499e-10	1.01198e-16	1.32502e-17	4.74633e-08	0.000582017	3.25183e-12	1.41293e-11
122	2.50602e-15	1.62626e-10	8.93079e-17	1.21075e-17	4.52713e-08	0.000580846	2.97498e-12	1.34911e-11
122.1	2.24737e-15	1.5111e-10	7.87954e-17	1.10621e-17	4.3176e-08	0.000579673	2.72118e-12	1.28809e-11
122.2	2.01498e-15	1.40388e-10	6.9503e-17	1.01057e-17	4.11735e-08	0.000578497	2.48856e-12	1.22977e-11
122.3	1.80623e-15	1.30405e-10	6.12911e-17	9.23086e-18	3.92599e-08	0.00057732	2.27538e-12	1.17402e-11
122.4	1.61876e-15	1.21112e-10	5.4036e-17	8.43073e-18	3.74313e-08	0.00057614	2.08006e-12	1.12074e-11
122.5	1.45044e-15	1.12463e-10	4.76278e-17	7.69902e-18	3.56843e-08	0.000574958	1.90115e-12	1.06982e-11
122.6	1.29934e-15	1.04415e-10	4.1969e-17	7.02996e-18	3.40154e-08	0.000573774	1.73728e-12	1.02115e-11
122.7	1.16373e-15	9.69264e-11	3.69734e-17	6.41826e-18	3.24212e-08	0.000572588	1.58724e-12	9.7464e-12
122.8	1.04205e-15	8.99607e-11	3.25642e-17	5.85907e-18	3.08986e-08	0.0005714	1.44988e-12	9.30199e-12
122.9	9.32889e-16	8.3482e-11	2.86737e-17	5.34795e-18	2.94444e-08	0.00057021	1.32414e-12	8.87734e-12
123	8.34986e-16	7.74574e-11	2.52417e-17	4.88083e-18	2.80558e-08	0.000569018	1.20908e-12	8.47161e-12
123.1	7.47196e-16	7.18558e-11	2.22149e-17	4.45396e-18	2.673e-08	0.000567824	1.10381e-12	8.08397e-12
123.2	6.68493e-16	6.66485e-11	1.95462e-17	4.06393e-18	2.54643e-08	0.000566628	1.0075e-12	7.71364e-12
123.3	5.97951e-16	6.18086e-11	1.71937e-17	3.70761e-18	2.4256e-08	0.00056543	9.19424e-13	7.35987e-12
123.4	5.34738e-16	5.73109e-11	1.51207e-17	3.38211e-18	2.31026e-08	0.000564231	8.38884e-13	7.02193e-12
123.5	4.78105e-16	5.31318e-11	1.32942e-17	3.08482e-18	2.20019e-08	0.000563029	7.65252e-13	6.69913e-12
123.6	4.27377e-16	4.92495e-11	1.16855e-17	2.81331e-18	2.09514e-08	0.000561825	6.97948e-13	6.39082e-12
123.7	3.8195e-16	4.56436e-11	1.02688e-17	2.56539e-18	1.99491e-08	0.00056062	6.36441e-13	6.09635e-12
123.8	3.41278e-16	4.22948e-11	9.02168e-18	2.33903e-18	1.89928e-08	0.000559413	5.80243e-13	5.81513e-12
123.9	3.04871e-16	3.91853e-11	7.92401e-18	2.13239e-18	1.80805e-08	0.000558204	5.28905e-13	5.54658e-12
124	2.72289e-16	3.62987e-11	6.95816e-18	1.94376e-18	1.72102e-08	0.000556993	4.82016e-13	5.29013e-12
124.1	2.43137e-16	3.36192e-11	6.10851e-18	1.77161e-18	1.63802e-08	0.000555781	4.392e-13	5.04525e-12
124.2	2.1706e-16	3.11325e-11	5.36127e-18	1.6145e-18	1.55886e-08	0.000554566	4.0011e-13	4.81145e-12
124.3	1.93738e-16	2.88251e-11	4.70426e-18	1.47115e-18	1.48337e-08	0.00055335	3.64428e-13	4.58822e-12
124.4	1.72884e-16	2.66845e-11	4.12673e-18	1.34036e-18	1.4114e-08	0.000552133	3.31865e-13	4.37511e-12
124.5	1.54242e-16	2.46988e-11	3.6192e-18	1.22106e-18	1.34278e-08	0.000550914	3.02153e-13	4.17166e-12
124.6	1.3758e-16	2.28572e-11	3.1733e-18	1.11223e-18	1.27737e-08	0.000549693	2.75049e-13	3.97745e-12
124.7	1.22692e-16	2.11496e-11	2.78164e-18	1.01298e-18	1.21501e-08	0.00054847	2.50327e-13	3.79207e-12
124.8	1.09392e-16	1.95664e-11	2.43771e-18	9.22478e-19	1.15559e-08	0.000547246	2.27784e-13	3.61513e-12
124.9	9.75119e-17	1.80988e-11	2.13577e-18	8.39957e-19	1.09896e-08	0.00054602	2.07231e-13	3.44626e-12
125	8.69036e-17	1.67386e-11	1.87076e-18	7.64725e-19	1.04499e-08	0.000544793	1.88496e-13	3.28508e-12
125.1	7.74327e-17	1.54781e-11	1.63823e-18	6.96146e-19	9.93578e-09	0.000543565	1.71422e-13	3.13128e-12
125.2	6.89792e-17	1.43103e-11	1.43424e-18	6.33641e-19	9.44596e-09	0.000542334	1.55864e-13	2.98451e-12
125.3	6.14353e-17	1.32285e-11	1.25534e-18	5.76677e-19	8.97937e-09	0.000541103	1.41691e-13	2.84445e-12
125.4	5.47047e-17	1.22265e-11	1.09847e-18	5.2477e-19	8.53496e-09	0.00053987	1.28782e-13	2.71082e-12
125.5	4.8701e-17	1.12986e-11	9.60974e-19	4.77478e-19	8.11171e-09	0.000538635	1.17027e-13	2.58333e-12
125.6	4.33468e-17	1.04395e-11	8.40475e-19	4.34394e-19	7.70867e-09	0.000537399	1.06324e-13	2.46169e-12
125.7	3.8573e-17	9.64412e-12	7.34901e-19	3.9515e-19	7.3249e-09	0.000536162	9.65814e-14	2.34565e-12
125.8	3.43175e-17	8.90796e-12	6.42429e-19	3.59408e-19	6.95953e-09	0.000534923	8.77146e-14	2.23496e-12
125.9	3.0525e-17	8.22669e-12	5.61452e-19	3.26858e-19	6.6117e-09	0.000533683	7.96465e-14	2.12937e-12
126	2.71457e-17	7.59632e-12	4.90559e-19	2.97221e-19	6.28062e-09	0.000532442	7.23066e-14	2.02865e-12
126.1	2.41353e-17	7.01314e-12	4.28511e-19	2.70237e-19	5.96551e-09	0.000531199	6.56304e-14	1.93259e-12
126.2	2.14542e-17	6.4737e-12	3.74217e-19	2.45674e-19	5.66563e-09	0.000529955	5.95592e-14	1.84098e-12
126.3	1.90668e-17	5.97482e-12	3.26721e-19	2.23316e-19	5.38027e-09	0.00052871	5.40392e-14	1.75362e-12
126.4	1.69414e-17	5.51351e-12	2.85182e-19	2.02968e-19	5.10876e-09	0.000527464	4.90214e-14	1.6703e-12
126.5	1.50497e-17	5.08702e-12	2.48862e-19	1.84452e-19	4.85046e-09	0.000526216	4.44609e-14	1.59086e-12
126.6	1.33664e-17	4.69278e-12	2.17113e-19	1.67604e-19	4.60475e-09	0.000524968	4.0317e-14	1.51511e-12
126.7	1.18688e-17	4.32842e-12	1.89367e-19	1.52277e-19	4.37104e-09	0.000523718	3.65522e-14	1.44288e-12
126.8	1.05367e-17	3.99171e-12	1.65126e-19	1.38335e-19	4.14877e-09	0.000522467	3.31326e-14	1.37403e-12
126.9	9.35209e-18	3.68063e-12	1.43952e-19	1.25653e-19	3.93739e-09	0.000521215	3.00271e-14	1.30838e-12
127	8.29889e-18	3.39325e-12	1.25462e-19	1.14121e-19	3.73641e-09	0.000519961	2.72075e-14	1.2458e-12
127.1	7.36272e-18	3.12783e-12	1.09319e-19	1.03634e-19	3.54532e-09	0.000518707	2.46478e-14	1.18615e-12
127.2	6.53074e-18	2.88271e-12	9.523e-20	9.40995e-20	3.36366e-09	0.000517452	2.23247e-14	1.1293e-12
127.3	5.79154e-18	2.6564e-12	8.29358e-20	8.54318e-20	3.19098e-09	0.000516195	2.02167e-14	1.0751e-12
127.4	5.13489e-18	2.44747e-12	7.22107e-20	7.7553e-20	3.02686e-09	0.000514938	1.83042e-14	1.02345e-12
127.5	4.55172e-18	2.25462e-12	6.28569e-20	7.03922e-20	2.87089e-09	0.00051368	1.65694e-14	9.74233e-13
127.6	4.03391e-18	2.07664e-12	5.4701e-20	6.38849e-20	2.72267e-09	0.00051242	1.49961e-14	9.27328e-13
127.7	3.57424e-18	1.91242e-12	4.75915e-20	5.7972e-20	2.58185e-09	0.00051116	1.35696e-14	8.82631e-13
127.8	3.16627e-18	1.76091e-12	4.13957e-20	5.26e-20	2.44805e-09	0.000509899	1.22765e-14	8.40042e-13
127.9	2.80426e-18	1.62116e-12	3.59975e-20	4.772e-20	2.32096e-09	0.000508637	1.11044e-14	7.99463e-13
128	2.48311e-18	1.49227e-12	3.12954e-20	4.32875e-20	2.20023e-09	0.000507374	1.00423e-14	7.60802e-13
128.1	2.19826e-18	1.37341e-12	2.72007e-20	3.92619e-20	2.08558e-09	0.00050611	9.08003e-15	7.23971e-13
128.2	1.94567e-18	1.26383e-12	2.36359e-20	3.56063e-20	1.97669e-09	0.000504846	8.20839e-15	6.88884e-13
128.3	1.72173e-18	1.16281e-12	2.05331e-20	3.22872e-20	1.8733e-09	0.00050358	7.419e-15	6.55461e-13
128.4	1.52324e-18	1.0697e-12	1.78332e-20	2.92739e-20	1.77514e-09	0.000502314	6.70423e-15	6.23625e-13
128.5	1.34734e-18	9.83901e-13	1.54844e-20	2.65386e-20	1.68195e-09	0.000501047	6.05715e-15	5.93302e-13
128.6	1.1915e-18	9.04844e-13	1.34417e-20	2.4056e-20	1.59348e-09	0.00049978	5.47148e-15	5.64422e-13
128.7	1.05346e-18	8.32012e-13	1.16655e-20	2.18029e-20	1.50952e-09	0.000498511	4.94148e-15	5.36918e-13
128.8	9.3121e-19	7.64927e-13	1.01214e-20	1.97585e-20	1.42983e-09	0.000497242	4.46196e-15	5.10726e-13
128.9	8.22969e-19	7.03145e-13	8.77959e-21	1.79035e-20	1.35422e-09	0.000495973	4.0282e-15	4.85784e-13
129	7.27153e-19	6.46255e-13	7.61373e-21	1.62208e-20	1.28247e-09	0.000494702	3.63591e-15	4.62035e-13
129.1	6.42355e-19	5.93879e-13	6.60104e-21	1.46944e-20	1.21439e-09	0.000493431	3.28118e-15	4.39422e-13
129.2	5.67324e-19	5.45666e-13	5.72162e-21	1.331e-20	1.14982e-09	0.00049216	2.9605e-15	4.17893e-13
129.3	5.00949e-19	5.01291e-13	4.95811e-21	1.20546e-20	1.08856e-09	0.000490888	2.67064e-15	3.97396e-13
129.4	4.42244e-19	4.60457e-13	4.29542e-21	1.09163e-20	1.03047e-09	0.000489615	2.4087e-15	3.77884e-13
129.5	3.90335e-19	4.22886e-13	3.72037e-21	9.88425e-21	9.75374e-10	0.000488342	2.17203e-15	3.5931e-13
129.6	3.44445e-19	3.88322e-13	3.2215e-21	8.94869e-21	9.2313e-10	0.000487068	1.95824e-15	3.41629e-13
129.7	3.03884e-19	3.56531e-13	2.78883e-21	8.1007e-21	8.73595e-10	0.000485793	1.76515e-15	3.24801e-13
129.8	2.68042e-19	3.27294e-13	2.41367e-21	7.33217e-21	8.26634e-10	0.000484519	1.59079e-15	3.08784e-13
129.9	2.36377e-19	3.0041e-13	2.08845e-21	6.63574e-21	7.82118e-10	0.000483243	1.43338e-15	2.93541e-13
130	2.08407e-19	2.75694e-13	1.8066e-21	6.00473e-21	7.39923e-10	0.000481968	1.2913e-15	2.79035e-13
130.1	1.83708e-19	2.52975e-13	1.5624e-21	5.43307e-21	6.99933e-10	0.000480692	1.16308e-15	2.6523e-13
130.2	1.61901e-19	2.32094e-13	1.35087e-21	4.91523e-21	6.62036e-10	0.000479415	1.04738e-15	2.52095e-13
130.3	1.42652e-19	2.12905e-13	1.16769e-21	4.4462e-21	6.26128e-10	0.000478138	9.43019e-16	2.39597e-13
130.4	1.25664e-19	1.95274e-13	1.00909e-21	4.02144e-21	5.92107e-10	0.000476861	8.48889e-16	2.27706e-13
130.5	1.10676e-19	1.79078e-13	8.71817e-22	3.63682e-21	5.59877e-10	0.000475584	7.64007e-16	2.16393e-13
130.6	9.7454e-20	1.64201e-13	7.5303e-22	3.28858e-21	5.29347e-10	0.000474306	6.87481e-16	2.0563e-13
130.7	8.57934e-20	1.50538e-13	6.50266e-22	2.97333e-21	5.00431e-10	0.000473028	6.185e-16	1.95392e-13
130.8	7.55118e-20	1.37993e-13	5.61385e-22	2.68797e-21	4.73046e-10	0.000471749	5.56334e-16	1.85653e-13
130.9	6.6448e-20	1.26475e-13	4.84532e-22	2.4297e-21	4.47114e-10	0.000470471	5.0032e-16	1.7639e-13
131	5.84596e-20	1.15902e-13	4.18095e-22	2.19597e-21	4.22561e-10	0.000469192	4.49859e-16	1.6758e-13
131.1	5.14205e-20	1.06197e-13	3.60678e-22	1.98449e-21	3.99315e-10	0.000467913	4.04409e-16	1.59201e-13
131.2	4.52192e-20	9.72919e-14	3.11068e-22	1.79316e-21	3.77309e-10	0.000466634	3.63482e-16	1.51232e-13
131.3	3.97572e-20	8.91207e-14	2.68215e-22	1.62008e-21	3.5648e-10	0.000465354	3.26633e-16	1.43655e-13
131.4	3.49475e-20	8.16243e-14	2.31208e-22	1.46352e-21	3.36766e-10	0.000464075	2.93463e-16	1.36449e-13
131.5	3.0713e-20	7.47481e-14	1.99256e-22	1.32194e-21	3.18109e-10	0.000462795	2.63611e-16	1.29598e-13
131.6	2.69858e-20	6.84416e-14	1.71678e-22	1.1939e-21	3.00456e-10	0.000461515	2.3675e-16	1.23083e-13
131.7	2.37059e-20	6.26586e-14	1.47879e-22	1.07814e-21	2.83753e-10	0.000460235	2.12586e-16	1.1689e-13
131.8	2.08201e-20	5.73563e-14	1.27348e-22	9.73479e-22	2.67952e-10	0.000458955	1.9085e-16	1.11002e-13
131.9	1.82816e-20	5.24955e-14	1.0964e-22	8.78873e-22	2.53004e-10	0.000457675	1.71304e-16	1.05405e-13
132	1.60492e-20	4.80401e-14	9.43705e-23	7.93365e-22	2.38866e-10	0.000456396	1.53731e-16	1.00084e-13
132.1	1.40864e-20	4.39569e-14	8.12074e-23	7.16088e-22	2.25495e-10	0.000455116	1.37933e-16	9.50273e-14
132.2	1.2361e-20	4.02153e-14	6.98629e-23	6.4626e-22	2.12851e-10	0.000453836	1.23735e-16	9.02205e-14
132.3	1.08446e-20	3.67873e-14	6.00881e-23	5.8317e-22	2.00895e-10	0.000452556	1.10977e-16	8.56522e-14
132.4	9.51212e-21	3.3647e-14	5.16681e-23	5.26175e-22	1.89591e-10	0.000451276	9.95158e-17	8.13106e-14
132.5	8.3416e-21	3.07706e-14	4.44168e-23	4.74693e-22	1.78905e-10	0.000449996	8.92207e-17	7.71848e-14
132.6	7.31355e-21	2.81365e-14	3.81737e-23	4.28195e-22	1.68805e-10	0.000448716	7.99753e-17	7.32643e-14
132.7	6.41082e-21	2.57245e-14	3.27999e-23	3.86205e-22	1.59258e-10	0.000447437	7.16741e-17	6.9539e-14
132.8	5.61831e-21	2.35161e-14	2.81755e-23	3.48291e-22	1.50235e-10	0.000446157	6.42221e-17	6.59995e-14
132.9	4.9227e-21	2.14946e-14	2.41971e-23	3.1406e-22	1.4171e-10	0.000444878	5.75339e-17	6.26366e-14
133	4.3123e-21	1.96443e-14	2.07752e-23	2.83159e-22	1.33654e-10	0.000443599	5.15323e-17	5.94418e-14
133.1	3.77677e-21	1.7951e-14	1.78328e-23	2.55267e-22	1.26044e-10	0.00044232	4.61478e-17	5.64068e-14
133.2	3.30703e-21	1.64016e-14	1.53033e-23	2.30095e-22	1.18855e-10	0.000441042	4.1318e-17	5.35238e-14
133.3	2.8951e-21	1.4984e-14	1.31293e-23	2.0738e-22	1.12064e-10	0.000439763	3.69865e-17	5.07853e-14
133.4	2.53393e-21	1.36872e-14	1.12614e-23	1.86884e-22	1.05651e-10	0.000438485	3.31028e-17	4.81842e-14
133.5	2.21734e-21	1.25011e-14	9.65674e-24	1.68394e-22	9.9594e-11	0.000437207	2.96211e-17	4.57138e-14
133.6	1.93989e-21	1.14163e-14	8.2787e-24	1.51714e-22	9.3875e-11	0.00043593	2.65006e-17	4.33676e-14
133.7	1.69679e-21	1.04245e-14	7.09553e-24	1.3667e-22	8.84754e-11	0.000434652	2.37042e-17	4.11396e-14
133.8	1.48383e-21	9.51759e-15	6.07994e-24	1.23103e-22	8.33779e-11	0.000433375	2.11988e-17	3.90239e-14
133.9	1.29732e-21	8.68856e-15	5.20841e-24	1.10869e-22	7.8566e-11	0.000432099	1.89546e-17	3.70149e-14
134	1.13402e-21	7.9308e-15	4.4607e-24	9.98389e-23	7.40243e-11	0.000430823	1.69447e-17	3.51073e-14
134.1	9.91052e-22	7.23826e-15	3.81937e-24	8.98951e-23	6.97379e-11	0.000429547	1.5145e-17	3.32962e-14
134.2	8.65924e-22	6.60542e-15	3.26943e-24	8.09318e-23	6.56931e-11	0.000428271	1.35338e-17	3.15768e-14
134.3	7.56432e-22	6.02721e-15	2.79797e-24	7.28533e-23	6.18766e-11	0.000426996	1.20917e-17	2.99445e-14
134.4	6.60643e-22	5.49897e-15	2.39391e-24	6.55733e-23	5.82758e-11	0.000425722	1.08012e-17	2.83951e-14
134.5	5.7686e-22	5.01646e-15	2.04768e-24	5.90135e-23	5.48789e-11	0.000424448	9.64656e-18	2.69242e-14
134.6	5.03594e-22	4.57576e-15	1.75109e-24	5.31035e-23	5.16748e-11	0.000423174	8.6137e-18	2.55282e-14
134.7	4.39538e-22	4.17331e-15	1.49708e-24	4.77795e-23	4.86528e-11	0.000421901	7.68994e-18	2.42032e-14
134.8	3.83548e-22	3.80584e-15	1.2796e-24	4.29841e-23	4.58028e-11	0.000420628	6.86393e-18	2.29457e-14
134.9	3.34618e-22	3.47034e-15	1.09344e-24	3.86653e-23	4.31154e-11	0.000419356	6.12546e-18	2.17523e-14
135	2.91867e-22	3.16407e-15	9.34131e-25	3.47761e-23	4.05815e-11	0.000418085	5.46539e-18	2.06198e-14
135.1	2.54524e-22	2.88452e-15	7.97832e-25	3.12744e-23	3.81926e-11	0.000416814	4.87551e-18	1.95452e-14
135.2	2.2191e-22	2.62939e-15	6.8125e-25	2.81218e-23	3.59407e-11	0.000415544	4.34846e-18	1.85255e-14
135.3	1.93434e-22	2.39658e-15	5.81559e-25	2.52839e-23	3.38181e-11	0.000414274	3.87763e-18	1.75581e-14
135.4	1.68576e-22	2.18415e-15	4.96331e-25	2.27297e-23	3.18176e-11	0.000413005	3.45712e-18	1.66403e-14
135.5	1.46881e-22	1.99034e-15	4.23488e-25	2.0431e-23	2.99323e-11	0.000411737	3.08161e-18	1.57696e-14
135.6	1.2795e-22	1.81355e-15	3.61245e-25	1.83625e-23	2.8156e-11	0.000410469	2.74637e-18	1.49436e-14
135.7	1.11435e-22	1.6523e-15	3.08074e-25	1.65014e-23	2.64823e-11	0.000409202	2.44712e-18	1.41601e-14
135.8	9.70311e-23	1.50524e-15	2.62663e-25	1.48272e-23	2.49055e-11	0.000407936	2.18006e-18	1.34169e-14
135.9	8.44707e-23	1.37113e-15	2.2389e-25	1.33212e-23	2.34203e-11	0.00040667	1.94177e-18	1.2712e-14
136	7.35204e-23	1.24886e-15	1.90793e-25	1.19667e-23	2.20214e-11	0.000405405	1.7292e-18	1.20435e-14
136.1	6.39758e-23	1.13737e-15	1.62547e-25	1.07486e-23	2.07039e-11	0.000404141	1.53959e-18	1.14095e-14
136.2	5.56584e-23	1.03575e-15	1.38449e-25	9.65336e-24	1.94632e-11	0.000402878	1.37052e-18	1.08082e-14
136.3	4.84119e-23	9.43119e-16	1.17894e-25	8.66864e-24	1.82951e-11	0.000401615	1.21978e-18	1.02381e-14
136.4	4.20998e-23	8.58696e-16	1.00365e-25	7.78343e-24	1.71953e-11	0.000400353	1.0854e-18	9.69751e-15
136.5	3.66028e-23	7.8176e-16	8.54218e-26	6.98776e-24	1.61599e-11	0.000399092	9.65648e-19	9.18496e-15
136.6	3.18168e-23	7.11656e-16	7.26849e-26	6.27267e-24	1.51853e-11	0.000397832	8.5894e-19	8.69901e-15
136.7	2.76505e-23	6.47784e-16	6.18318e-26	5.63006e-24	1.42681e-11	0.000396573	7.63876e-19	8.23832e-15
136.8	2.40247e-23	5.89595e-16	5.25861e-26	5.05268e-24	1.34049e-11	0.000395315	6.79203e-19	7.80158e-15
136.9	2.08698e-23	5.36589e-16	4.47117e-26	4.53395e-24	1.25926e-11	0.000394057	6.03799e-19	7.38759e-15
137	1.81253e-23	4.88309e-16	3.80069e-26	4.06799e-24	1.18283e-11	0.000392801	5.36664e-19	6.99518e-15
137.1	1.57384e-23	4.44338e-16	3.22995e-26	3.64947e-24	1.11093e-11	0.000391545	4.769e-19	6.62324e-15
137.2	1.36628e-23	4.04296e-16	2.74423e-26	3.2736e-24	1.04329e-11	0.00039029	4.23711e-19	6.27073e-15
137.3	1.18584e-23	3.67834e-16	2.33097e-26	2.93609e-24	9.79675e-12	0.000389037	3.76381e-19	5.93665e-15
137.4	1.02901e-23	3.34636e-16	1.97945e-26	2.63306e-24	9.19841e-12	0.000387784	3.34274e-19	5.62005e-15
137.5	8.92731e-24	3.04413e-16	1.68052e-26	2.36102e-24	8.63573e-12	0.000386532	2.96821e-19	5.32004e-15
137.6	7.74333e-24	2.769e-16	1.42638e-26	2.11682e-24	8.10665e-12	0.000385281	2.63513e-19	5.03577e-15
137.7	6.71492e-24	2.51856e-16	1.21037e-26	1.89765e-24	7.6092e-12	0.000384032	2.33897e-19	4.76642e-15
137.8	5.82184e-24	2.29062e-16	1.02681e-26	1.70097e-24	7.14155e-12	0.000382783	2.0757e-19	4.51123e-15
137.9	5.04646e-24	2.08318e-16	8.70875e-27	1.52448e-24	6.70195e-12	0.000381535	1.84171e-19	4.26946e-15
138	4.37341e-24	1.8944e-16	7.38435e-27	1.36615e-24	6.28877e-12	0.000380289	1.63378e-19	4.04042e-15
138.1	3.7893e-24	1.72263e-16	6.2598e-27	1.2241e-24	5.90046e-12	0.000379043	1.44905e-19	3.82346e-15
138.2	3.2825e-24	1.56634e-16	5.30518e-27	1.09669e-24	5.53556e-12	0.000377799	1.28496e-19	3.61795e-15
138.3	2.84288e-24	1.42415e-16	4.49501e-27	9.82428e-25	5.1927e-12	0.000376556	1.13923e-19	3.42329e-15
138.4	2.4616e-24	1.29479e-16	3.80762e-27	8.7996e-25	4.87057e-12	0.000375314	1.00983e-19	3.23892e-15
138.5	2.131e-24	1.17712e-16	3.22454e-27	7.88084e-25	4.56796e-12	0.000374073	8.94961e-20	3.06432e-15
138.6	1.8444e-24	1.07009e-16	2.73007e-27	7.05714e-25	4.28372e-12	0.000372833	7.93003e-20	2.89896e-15
138.7	1.596e-24	9.72747e-17	2.31084e-27	6.31877e-25	4.01675e-12	0.000371594	7.02526e-20	2.74238e-15
138.8	1.38076e-24	8.84215e-17	1.9555e-27	5.65696e-25	3.76604e-12	0.000370357	6.22251e-20	2.5941e-15
138.9	1.19429e-24	8.03704e-17	1.65439e-27	5.06385e-25	3.53061e-12	0.000369121	5.51043e-20	2.45371e-15
139	1.03278e-24	7.30492e-17	1.3993e-27	4.53238e-25	3.30956e-12	0.000367886	4.8789e-20	2.32079e-15
139.1	8.92925e-25	6.63922e-17	1.18324e-27	4.05619e-25	3.10204e-12	0.000366652	4.31892e-20	2.19494e-15
139.2	7.71839e-25	6.03394e-17	1.00029e-27	3.62959e-25	2.90723e-12	0.00036542	3.82247e-20	2.07581e-15
139.3	6.67029e-25	5.48365e-17	8.45421e-28	3.24746e-25	2.72437e-12	0.000364189	3.38243e-20	1.96303e-15
139.4	5.76328e-25	4.98336e-17	7.14349e-28	2.90521e-25	2.55276e-12	0.000362959	2.99248e-20	1.85627e-15
139.5	4.97853e-25	4.52857e-17	6.03447e-28	2.59871e-25	2.39171e-12	0.00036173	2.64697e-20	1.75522e-15
139.6	4.2997e-25	4.11516e-17	5.09635e-28	2.32426e-25	2.24059e-12	0.000360503	2.3409e-20	1.65958e-15
139.7	3.71264e-25	3.73938e-17	4.303e-28	2.07855e-25	2.09881e-12	0.000359277	2.06983e-20	1.56907e-15
139.8	3.20504e-25	3.39782e-17	3.63224e-28	1.85858e-25	1.9658e-12	0.000358053	1.82979e-20	1.48341e-15
139.9	2.76625e-25	3.08738e-17	3.06527e-28	1.66169e-25	1.84103e-12	0.00035683	1.61728e-20	1.40234e-15
140	2.38702e-25	2.80524e-17	2.58616e-28	1.48548e-25	1.724e-12	0.000355608	1.42917e-20	1.32564e-15
