# Supplementary material for: Kinetics and mapping of Ca-driven calmodulin conformations on skeletal and cardiac muscle ryanodine receptors
Source: Nat Commun. 2024 Jun 15;15:5120. doi: 10.1038/s41467-024-48951-5 (PMC11180167; doi:10.1038/s41467-024-48951-5)
Supplement: Supplementary file 4 — Source Data [file 41467_2024_48951_MOESM4_ESM.zip › Fig5.xlsx]

## Sheet: Fig5A
Fig.5A Kinetics of A-CaM binding to RyR1 and RyR2 in 30 nM and mM Ca
time (s)	RyR1 30nM Ca	RyR1 30uM Ca	RyR2 30nM Ca	RyR2 30uM Ca
0.011917	0.064083	0.044555	0.0448521	0.0705522
0.0319514	0.0708391	0.0521046	0.0593576	0.0875917
0.0519858	0.0702904	0.0597655	0.0732918	0.101009
0.0720202	0.077302	0.0615168	0.0802608	0.107992
0.0920545	0.0835336	0.0697164	0.0925514	0.120339
0.112089	0.089132	0.0787611	0.10096	0.138271
0.132123	0.0965438	0.0822643	0.110377	0.146428
0.152158	0.101657	0.0928478	0.119412	0.157325
0.172192	0.101798	0.0968536	0.124632	0.178128
0.192226	0.111055	0.103195	0.136754	0.18342
0.212261	0.116995	0.109509	0.145765	0.193775
0.232295	0.119927	0.119577	0.157927	0.203302
0.252329	0.12662	0.121582	0.169507	0.213596
0.272364	0.131554	0.129103	0.167992	0.22814
0.292398	0.136818	0.13605	0.184895	0.23934
0.312433	0.140587	0.138669	0.186182	0.246523
0.332467	0.146362	0.145273	0.195856	0.257613
0.352501	0.152583	0.149638	0.197437	0.272278
0.372536	0.156063	0.15894	0.207952	0.282977
0.39257	0.160052	0.160119	0.222668	0.290099
0.412604	0.166945	0.16668	0.22267	0.288635
0.432639	0.16712	0.173925	0.226461	0.30183
0.452673	0.173082	0.18098	0.238845	0.312076
0.472708	0.179272	0.18276	0.245949	0.322312
0.492742	0.183508	0.189248	0.252195	0.329991
0.512776	0.187558	0.193487	0.266748	0.344366
0.532811	0.19035	0.198486	0.266544	0.346821
0.552845	0.197286	0.20448	0.270916	0.356314
0.572879	0.199214	0.208832	0.276762	0.366803
0.592914	0.202357	0.214245	0.282881	0.376486
0.612948	0.205349	0.221092	0.292085	0.38107
0.632983	0.212781	0.223653	0.294895	0.391696
0.653017	0.215585	0.231837	0.304125	0.395753
0.673051	0.220369	0.234532	0.309704	0.406914
0.693086	0.225891	0.239707	0.310393	0.406871
0.71312	0.227043	0.243941	0.318428	0.417199
0.733154	0.232562	0.251527	0.32769	0.42397
0.753189	0.2376	0.254726	0.328612	0.433233
0.773223	0.241663	0.258593	0.34049	0.440164
0.793257	0.243937	0.26455	0.343609	0.446328
0.813292	0.248625	0.269546	0.342703	0.452968
0.833326	0.253106	0.273209	0.353797	0.453854
0.853361	0.256847	0.278263	0.358112	0.460021
0.873395	0.262457	0.282485	0.363198	0.469553
0.893429	0.263372	0.284117	0.370577	0.477386
0.913464	0.26812	0.290549	0.371154	0.482642
0.933498	0.27374	0.294096	0.380246	0.48858
0.953532	0.277182	0.296627	0.395334	0.494647
0.973567	0.278534	0.303414	0.388812	0.502596
0.993601	0.284516	0.30816	0.391713	0.509948
1.01364	0.288396	0.311122	0.395748	0.514199
1.03367	0.290452	0.316152	0.405092	0.514257
1.0537	0.293361	0.319175	0.405913	0.525106
1.07374	0.297276	0.325135	0.405444	0.530855
1.09377	0.30129	0.329408	0.410778	0.533699
1.11381	0.305838	0.332608	0.428717	0.537086
1.13384	0.308603	0.336589	0.424585	0.546888
1.15388	0.311106	0.338238	0.429812	0.547377
1.17391	0.315667	0.346382	0.432296	0.555151
1.19394	0.318806	0.349699	0.441429	0.560507
1.21398	0.319625	0.348005	0.442716	0.565294
1.23401	0.325638	0.355352	0.444412	0.574001
1.25405	0.330128	0.360063	0.45445	0.572993
1.27408	0.334513	0.364742	0.452576	0.576584
1.29412	0.335873	0.367382	0.454291	0.587287
1.31415	0.337935	0.370726	0.466047	0.587299
1.33419	0.342206	0.374381	0.463263	0.593404
1.35422	0.345243	0.377946	0.466869	0.593635
1.37425	0.349102	0.383109	0.472209	0.598528
1.39429	0.351945	0.385202	0.475058	0.608944
1.41432	0.355107	0.389551	0.483765	0.61309
1.43436	0.355508	0.392272	0.483423	0.614651
1.45439	0.362665	0.396639	0.488577	0.619577
1.47443	0.366878	0.400189	0.4918	0.620469
1.49446	0.365269	0.403963	0.495565	0.625001
1.51449	0.372247	0.405638	0.498101	0.626944
1.53453	0.373014	0.409067	0.504904	0.633017
1.55456	0.377658	0.413536	0.503963	0.635697
1.5746	0.379251	0.416707	0.50921	0.645469
1.59463	0.379481	0.421001	0.516224	0.639634
1.61467	0.383368	0.421453	0.512082	0.648134
1.6347	0.389534	0.425968	0.522955	0.649708
1.65474	0.391547	0.429333	0.524873	0.650603
1.67477	0.396137	0.432254	0.527538	0.665349
1.6948	0.395455	0.433223	0.52258	0.666279
1.71484	0.399837	0.43948	0.528273	0.665878
1.73487	0.402093	0.441666	0.538112	0.672998
1.75491	0.405714	0.444359	0.536472	0.672969
1.77494	0.409989	0.449918	0.541523	0.677217
1.79498	0.409196	0.452595	0.546398	0.67923
1.81501	0.412269	0.454612	0.542361	0.679602
1.83504	0.415014	0.457	0.551372	0.684131
1.85508	0.420753	0.462361	0.552019	0.688525
1.87511	0.423629	0.46148	0.556442	0.691357
1.89515	0.423312	0.463688	0.559064	0.694385
1.91518	0.424116	0.466393	0.5625	0.695555
1.93522	0.428968	0.473166	0.562593	0.702263
1.95525	0.42948	0.474998	0.568936	0.703959
1.97529	0.433906	0.476201	0.568299	0.71175
1.99532	0.439147	0.478923	0.569722	0.709857
2.01535	0.44017	0.484098	0.580775	0.711862
2.03539	0.442565	0.485804	0.582181	0.712051
2.05542	0.443527	0.486484	0.583982	0.717753
2.07546	0.448847	0.490384	0.580929	0.725455
2.09549	0.451563	0.493047	0.588312	0.723972
2.11553	0.454158	0.496513	0.588064	0.7188
2.13556	0.454924	0.498398	0.592633	0.725697
2.15559	0.456157	0.503873	0.593132	0.730347
2.17563	0.460505	0.505877	0.598686	0.73453
2.19566	0.46331	0.507537	0.600528	0.736746
2.2157	0.46742	0.510215	0.601412	0.73583
2.23573	0.467389	0.512466	0.60294	0.741834
2.25577	0.467146	0.513432	0.60847	0.741435
2.2758	0.472231	0.518632	0.609372	0.744293
2.29584	0.474311	0.521881	0.610292	0.751723
2.31587	0.478015	0.521957	0.611162	0.745713
2.3359	0.480362	0.526009	0.615859	0.751083
2.35594	0.479847	0.528104	0.618452	0.755459
2.37597	0.484871	0.530284	0.619652	0.763101
2.39601	0.485877	0.531516	0.620228	0.758825
2.41604	0.488653	0.534053	0.628164	0.765214
2.43608	0.489892	0.538514	0.626639	0.765137
2.45611	0.493408	0.538016	0.624346	0.762488
2.47614	0.49431	0.54239	0.633762	0.765542
2.49618	0.496076	0.546229	0.637207	0.767903
2.51621	0.499502	0.545563	0.638214	0.771295
2.53625	0.501427	0.551689	0.640783	0.772004
2.55628	0.504147	0.553045	0.638032	0.778215
2.57632	0.506165	0.55421	0.645696	0.775345
2.59635	0.509787	0.557583	0.645233	0.781312
2.61639	0.511567	0.559256	0.64502	0.77523
2.63642	0.512262	0.558869	0.650163	0.780355
2.65645	0.513885	0.563006	0.654571	0.780941
2.67649	0.514861	0.566183	0.652951	0.783936
2.69652	0.519571	0.566717	0.656721	0.787624
2.71656	0.517487	0.569923	0.661171	0.791673
2.73659	0.524282	0.572908	0.656067	0.791747
2.75663	0.523054	0.572443	0.661102	0.794543
2.77666	0.527989	0.575458	0.657512	0.794736
2.79669	0.528181	0.579038	0.666963	0.797907
2.81673	0.530843	0.58089	0.673166	0.798671
2.83676	0.534124	0.581288	0.673154	0.80396
2.8568	0.534967	0.58406	0.671049	0.800327
2.87683	0.534855	0.585222	0.672619	0.799955
2.89687	0.538579	0.589536	0.673512	0.809782
2.9169	0.539178	0.590747	0.671855	0.804075
2.93694	0.542824	0.591522	0.680048	0.810103
2.95697	0.544891	0.594565	0.675147	0.807069
2.977	0.54469	0.597376	0.686888	0.810149
2.99704	0.547897	0.600141	0.683189	0.812134
3.01707	0.550184	0.600145	0.685933	0.819091
3.03711	0.550217	0.601533	0.687653	0.813826
3.05714	0.555207	0.602984	0.691688	0.815675
3.07718	0.553522	0.606318	0.689087	0.818635
3.09721	0.556652	0.606674	0.689739	0.821593
3.11724	0.558717	0.610963	0.695225	0.818013
3.13728	0.56088	0.613166	0.693674	0.819801
3.15731	0.5623	0.615357	0.699266	0.822114
3.17735	0.566118	0.615996	0.694986	0.81994
3.19738	0.565346	0.617841	0.698125	0.819677
3.21742	0.567765	0.619021	0.703085	0.82911
3.23745	0.570103	0.622748	0.704061	0.829531
3.25749	0.571213	0.624195	0.70897	0.826078
3.27752	0.572811	0.623987	0.70649	0.831898
3.29755	0.572871	0.626454	0.711298	0.824022
3.31759	0.575337	0.62892	0.710178	0.832542
3.33762	0.579641	0.631237	0.707916	0.833694
3.35766	0.579414	0.632755	0.711373	0.8328
3.37769	0.58072	0.635752	0.714005	0.837484
3.39773	0.583681	0.63383	0.716191	0.839207
3.41776	0.583442	0.636729	0.717307	0.843125
3.43779	0.586382	0.638861	0.720002	0.840573
3.45783	0.587546	0.641221	0.719765	0.837145
3.47786	0.592339	0.641229	0.717512	0.843152
3.4979	0.593343	0.644951	0.724421	0.843882
3.51793	0.594796	0.645921	0.723456	0.846456
3.53797	0.593593	0.64785	0.718943	0.84579
3.558	0.600525	0.648303	0.72336	0.846904
3.57803	0.598862	0.652742	0.725196	0.851242
3.59807	0.60279	0.653787	0.730302	0.849288
3.6181	0.601775	0.654171	0.733182	0.853297
3.63814	0.604246	0.655229	0.730845	0.852882
3.65817	0.602646	0.658696	0.735899	0.848848
3.67821	0.606265	0.658527	0.735954	0.857438
3.69824	0.607062	0.659406	0.734409	0.848344
3.71828	0.60738	0.661906	0.741494	0.855062
3.73831	0.609525	0.663631	0.737645	0.855929
3.75834	0.609672	0.66379	0.742149	0.857845
3.77838	0.613923	0.665539	0.738908	0.858469
3.79841	0.614049	0.667086	0.738808	0.856461
3.81845	0.615095	0.668673	0.744237	0.859573
3.83848	0.617548	0.670342	0.743287	0.861798
3.85852	0.621367	0.673997	0.744144	0.860502
3.87855	0.619079	0.67343	0.74866	0.868023
3.89858	0.622574	0.674815	0.749639	0.859795
3.91862	0.623529	0.676741	0.749158	0.86426
3.93865	0.626433	0.676803	0.752314	0.866775
3.95869	0.629626	0.681402	0.752517	0.866407
3.97872	0.62811	0.682648	0.758208	0.871414
3.99876	0.631565	0.683085	0.755903	0.867333
4.01879	0.632483	0.68369	0.753718	0.871873
4.03883	0.633592	0.686628	0.759617	0.871066
4.05886	0.632013	0.687581	0.758508	0.868445
4.07889	0.634664	0.688464	0.755936	0.873499
4.09893	0.635614	0.690384	0.755594	0.874687
4.11896	0.636643	0.691648	0.758029	0.871836
4.139	0.638926	0.691861	0.76431	0.873736
4.15903	0.639885	0.694855	0.765783	0.870081
4.17907	0.642471	0.697131	0.765308	0.874578
4.1991	0.643796	0.6968	0.765472	0.874391
4.21913	0.645829	0.6986	0.767862	0.873607
4.23917	0.648456	0.698519	0.769001	0.880728
4.2592	0.651862	0.699269	0.769352	0.877011
4.27924	0.650161	0.699394	0.7701	0.878921
4.29927	0.650843	0.702819	0.765842	0.876423
4.31931	0.65291	0.702935	0.773203	0.878353
4.33934	0.655151	0.706603	0.774008	0.886765
4.35938	0.657026	0.706471	0.76571	0.879272
4.37941	0.657343	0.708109	0.770874	0.883689
4.39944	0.658356	0.709381	0.775868	0.880199
4.41948	0.660808	0.710873	0.77268	0.885623
4.43951	0.661193	0.712175	0.778215	0.884957
4.45955	0.661507	0.713812	0.775038	0.8868
4.47958	0.662308	0.714824	0.785297	0.885461
4.49962	0.660518	0.715259	0.782773	0.884249
4.51965	0.662195	0.718559	0.784701	0.893962
4.53968	0.665853	0.719551	0.784618	0.892469
4.55972	0.669383	0.719454	0.78242	0.888676
4.57975	0.669512	0.721352	0.785631	0.889065
4.59979	0.669979	0.721609	0.7803	0.888729
4.61982	0.671979	0.723595	0.783528	0.889805
4.63986	0.673247	0.725904	0.788719	0.885322
4.65989	0.672035	0.72484	0.787967	0.893675
4.67993	0.67415	0.727265	0.788163	0.892178
4.69996	0.676298	0.726924	0.787027	0.893544
4.71999	0.676984	0.729145	0.793528	0.897588
4.74003	0.678286	0.730899	0.78859	0.895269
4.76006	0.678382	0.730516	0.794953	0.894202
4.7801	0.681365	0.732464	0.797082	0.89616
4.80013	0.683314	0.734506	0.796161	0.899567
4.82017	0.686282	0.734257	0.801102	0.898654
4.8402	0.682561	0.73669	0.796564	0.890171
4.86023	0.684804	0.738414	0.793849	0.897648
4.88027	0.68335	0.7384	0.800949	0.900178
4.9003	0.687049	0.738358	0.801148	0.9045
4.92034	0.688786	0.741219	0.798269	0.901808
4.94037	0.690692	0.739685	0.795179	0.90079
4.96041	0.692457	0.742893	0.799673	0.902104
4.98044	0.691728	0.744686	0.800876	0.901858
5.00048	0.692551	0.746043	0.802215	0.902162
5.02051	0.693887	0.74576	0.807335	0.901877
5.04054	0.696982	0.74604	0.801516	0.897539
5.06058	0.696456	0.74761	0.810187	0.904129
5.08061	0.698937	0.750901	0.809897	0.904225
5.10065	0.697592	0.750502	0.804546	0.905162
5.12068	0.699053	0.75032	0.809629	0.901591
5.14072	0.701299	0.753754	0.807971	0.90337
5.16075	0.704292	0.752748	0.806935	0.90838
5.18078	0.706018	0.753389	0.805393	0.905225
5.20082	0.704209	0.755952	0.809078	0.905379
5.22085	0.705197	0.754656	0.809578	0.90898
5.24089	0.706083	0.757831	0.813168	0.900151
5.26092	0.705215	0.758519	0.809806	0.910197
5.28096	0.710188	0.759479	0.814748	0.907188
5.30099	0.709322	0.758567	0.811563	0.909718
5.32103	0.711755	0.760126	0.814706	0.915261
5.34106	0.71139	0.762715	0.818588	0.904576
5.36109	0.712146	0.763355	0.811992	0.904549
5.38113	0.715711	0.765273	0.81929	0.912646
5.40116	0.714448	0.765691	0.819169	0.909927
5.4212	0.714708	0.765752	0.82287	0.90983
5.44123	0.715107	0.766862	0.821137	0.914613
5.46127	0.716079	0.769197	0.818358	0.912369
5.4813	0.719907	0.768171	0.820751	0.917963
5.50133	0.719124	0.76986	0.81889	0.911724
5.52137	0.721668	0.770357	0.825977	0.914601
5.5414	0.721491	0.77252	0.819455	0.914354
5.56144	0.724076	0.772342	0.823077	0.910972
5.58147	0.724566	0.771846	0.822724	0.913321
5.60151	0.723881	0.774662	0.826713	0.914353
5.62154	0.725015	0.773037	0.826566	0.918242
5.64158	0.726838	0.777968	0.821957	0.914337
5.66161	0.727745	0.777143	0.827962	0.919141
5.68164	0.726115	0.778426	0.827536	0.917703
5.70168	0.727739	0.779366	0.830616	0.919176
5.72171	0.729648	0.779532	0.82951	0.921694
5.74175	0.729854	0.77962	0.829235	0.917517
5.76178	0.731476	0.780043	0.830342	0.920259
5.78182	0.735637	0.78203	0.83273	0.922336
5.80185	0.732574	0.782115	0.829823	0.917176
5.82188	0.733515	0.783311	0.826914	0.919911
5.84192	0.735346	0.785694	0.834117	0.922597
5.86195	0.736967	0.783436	0.833708	0.920373
5.88199	0.738411	0.787265	0.835335	0.927387
5.90202	0.738589	0.786573	0.836523	0.923923
5.92206	0.740935	0.788801	0.831471	0.926652
5.94209	0.741497	0.789759	0.83388	0.921939
5.96213	0.740155	0.791978	0.839397	0.923219
5.98216	0.74295	0.789083	0.840717	0.924304
6.00219	0.744265	0.790729	0.833163	0.923216
6.02223	0.742846	0.791817	0.845458	0.924171
6.04226	0.74501	0.793776	0.844002	0.924667
6.0623	0.745881	0.793632	0.842365	0.924618
6.08233	0.745593	0.794275	0.842555	0.929388
6.10237	0.74697	0.794904	0.846846	0.924004
6.1224	0.747057	0.795805	0.839065	0.927717
6.14243	0.75029	0.797272	0.838444	0.926116
6.16247	0.748005	0.798666	0.842704	0.928316
6.1825	0.750594	0.798964	0.843697	0.928789
6.20254	0.752512	0.79932	0.843564	0.927805
6.22257	0.752765	0.799171	0.842797	0.929976
6.24261	0.755785	0.799159	0.842695	0.928996
6.26264	0.753196	0.802483	0.8481	0.929722
6.28267	0.753816	0.802973	0.847114	0.921962
6.30271	0.753786	0.805004	0.849323	0.930974
6.32274	0.755435	0.805175	0.846738	0.933504
6.34278	0.75743	0.804824	0.854411	0.933885
6.36281	0.758693	0.806591	0.846231	0.92913
6.38285	0.759612	0.805642	0.851638	0.925783
6.40288	0.759287	0.80632	0.849638	0.930348
6.42292	0.761995	0.807206	0.851514	0.931645
6.44295	0.762411	0.808861	0.849834	0.933601
6.46298	0.762111	0.80909	0.854237	0.934007
6.48302	0.762762	0.807276	0.854818	0.931152
6.50305	0.763784	0.809538	0.857406	0.932097
6.52309	0.763302	0.811707	0.850823	0.934202
6.54312	0.764967	0.812711	0.85602	0.932915
6.56316	0.76517	0.812742	0.853347	0.936525
6.58319	0.766524	0.814291	0.853622	0.929804
6.60322	0.767775	0.813199	0.854175	0.933539
6.62326	0.766865	0.814856	0.856505	0.933632
6.64329	0.767195	0.815932	0.852851	0.933004
6.66333	0.770498	0.817377	0.858385	0.936109
6.68336	0.769004	0.81708	0.860049	0.934678
6.7034	0.770604	0.818025	0.858166	0.929953
6.72343	0.76928	0.818221	0.855316	0.932257
6.74347	0.773073	0.820512	0.856664	0.931996
6.7635	0.773817	0.821088	0.859579	0.93213
6.78353	0.773987	0.821118	0.866674	0.935522
6.80357	0.77503	0.823778	0.857474	0.93811
6.8236	0.77596	0.821615	0.854827	0.933252
6.84364	0.774919	0.821136	0.865472	0.936984
6.86367	0.778793	0.824053	0.862362	0.934475
6.88371	0.777647	0.824364	0.861791	0.936749
6.90374	0.776289	0.823921	0.862141	0.932687
6.92377	0.780236	0.824237	0.864623	0.936413
6.94381	0.779041	0.826079	0.870267	0.934798
6.96384	0.780094	0.826837	0.865831	0.935961
6.98388	0.782045	0.825692	0.866085	0.940131
7.00391	0.781391	0.82838	0.863758	0.938048
7.02395	0.78111	0.828118	0.866252	0.935667
7.04398	0.784311	0.829234	0.863128	0.937085
7.06402	0.784354	0.830848	0.868718	0.94013
7.08405	0.785818	0.829497	0.865543	0.940814
7.10408	0.785925	0.83096	0.864276	0.939736
7.12412	0.786869	0.833773	0.871309	0.941837
7.14415	0.790169	0.831981	0.8734	0.940774
7.16419	0.787852	0.833508	0.864059	0.945313
7.18422	0.790077	0.832582	0.869326	0.939675
7.20426	0.788806	0.83511	0.86545	0.942923
7.22429	0.7885	0.832668	0.869388	0.940527
7.24432	0.790561	0.835189	0.873802	0.940086
7.26436	0.789753	0.836368	0.869326	0.94169
7.28439	0.794237	0.834669	0.870785	0.944711
7.30443	0.793666	0.836099	0.87183	0.943066
7.32446	0.79239	0.837097	0.873058	0.937739
7.3445	0.795121	0.838091	0.871242	0.94313
7.36453	0.793507	0.839857	0.872234	0.941695
7.38457	0.794185	0.840039	0.870625	0.944835
7.4046	0.795613	0.840843	0.872158	0.943317
7.42463	0.797089	0.841056	0.876014	0.943692
7.44467	0.797428	0.841452	0.871717	0.940066
7.4647	0.798923	0.841894	0.874686	0.946174
7.48474	0.799796	0.841407	0.87711	0.945532
7.50477	0.796578	0.841704	0.876551	0.945678
7.52481	0.800661	0.843686	0.877449	0.946526
7.54484	0.79887	0.844755	0.881612	0.941946
7.56487	0.799918	0.8449	0.874844	0.94863
7.58491	0.800697	0.845035	0.877063	0.942711
7.60494	0.802608	0.846062	0.876874	0.94562
7.62498	0.803546	0.844864	0.877601	0.946566
7.64501	0.801525	0.846786	0.883812	0.947663
7.66505	0.804242	0.845527	0.878141	0.944235
7.68508	0.805075	0.847721	0.880112	0.945995
7.70512	0.804916	0.84841	0.873883	0.944748
7.72515	0.805042	0.849536	0.881818	0.942857
7.74518	0.807244	0.849146	0.881924	0.944561
7.76522	0.805244	0.849512	0.880634	0.952325
7.78525	0.807191	0.850944	0.881274	0.94579
7.80529	0.80739	0.851163	0.883387	0.948495
7.82532	0.808613	0.84988	0.883374	0.946926
7.84536	0.809214	0.852405	0.885621	0.949294
7.86539	0.812273	0.851691	0.886514	0.943561
7.88542	0.811441	0.853443	0.882392	0.950852
7.90546	0.810026	0.852683	0.881334	0.945224
7.92549	0.813416	0.85224	0.88271	0.946282
7.94553	0.81426	0.853519	0.887776	0.946594
7.96556	0.813255	0.856504	0.885464	0.946154
7.9856	0.813731	0.856171	0.883236	0.950746
8.00563	0.814492	0.855234	0.879951	0.947247
8.02567	0.813762	0.85799	0.885351	0.948449
8.0457	0.813665	0.855153	0.887798	0.943382
8.06573	0.815758	0.858035	0.882558	0.949326
8.08577	0.81699	0.85908	0.886398	0.94665
8.1058	0.81802	0.857767	0.88881	0.944335
8.12584	0.817277	0.858477	0.880397	0.947972
8.14587	0.819421	0.860217	0.891644	0.952823
8.16591	0.81983	0.859562	0.891081	0.948759
8.18594	0.81844	0.859723	0.885027	0.953278
8.20597	0.821003	0.86066	0.890727	0.950728
8.22601	0.820844	0.861316	0.889669	0.952728
8.24604	0.82096	0.86104	0.89029	0.950397
8.26608	0.821669	0.863874	0.89478	0.952679
8.28611	0.822261	0.862456	0.890547	0.950963
8.30615	0.822999	0.86256	0.893515	0.952143
8.32618	0.820379	0.864235	0.895002	0.956173
8.34622	0.821672	0.862864	0.89473	0.954539
8.36625	0.822961	0.865073	0.890292	0.953247
8.38628	0.825122	0.864738	0.892748	0.948322
8.40632	0.82573	0.864726	0.894585	0.950864
8.42635	0.824989	0.866704	0.892619	0.952905
8.44639	0.824252	0.865587	0.892649	0.956133
8.46642	0.826323	0.866823	0.895235	0.95397
8.48646	0.82659	0.867151	0.892748	0.954095
8.50649	0.827761	0.869534	0.893732	0.948907
8.52652	0.828068	0.866658	0.892034	0.951519
8.54656	0.827982	0.867156	0.896609	0.952926
8.56659	0.827957	0.870482	0.894619	0.952668
8.58663	0.827967	0.868176	0.889222	0.95073
8.60666	0.828305	0.869219	0.896773	0.956194
8.6267	0.828648	0.870471	0.900683	0.952221
8.64673	0.830892	0.869479	0.897451	0.955564
8.66677	0.831139	0.870718	0.897496	0.956653
8.6868	0.831388	0.871614	0.894782	0.953818
8.70683	0.834315	0.872426	0.898227	0.953913
8.72687	0.833455	0.872601	0.894798	0.954246
8.7469	0.832823	0.872808	0.899212	0.946298
8.76694	0.834298	0.873209	0.898581	0.952458
8.78697	0.833561	0.874295	0.899912	0.952645
8.80701	0.834934	0.874746	0.902005	0.954578
8.82704	0.835199	0.875235	0.899955	0.96102
8.84707	0.834847	0.87636	0.900905	0.949914
8.86711	0.835186	0.875435	0.901008	0.959226
8.88714	0.836923	0.878116	0.896373	0.954944
8.90718	0.836106	0.875991	0.90294	0.957725
8.92721	0.838857	0.875601	0.895573	0.95406
8.94725	0.838592	0.876288	0.900959	0.957384
8.96728	0.837595	0.879111	0.899848	0.953619
8.98732	0.840824	0.879327	0.902474	0.959183
9.00735	0.838997	0.876374	0.90212	0.949919
9.02738	0.838118	0.879502	0.901178	0.957524
9.04742	0.842073	0.880836	0.903353	0.954478
9.06745	0.841946	0.877597	0.9049	0.959453
9.08749	0.839937	0.879818	0.901354	0.95725
9.10752	0.84188	0.877849	0.903043	0.956394
9.12756	0.841248	0.880967	0.913991	0.962775
9.14759	0.84184	0.881561	0.904681	0.956675
9.16762	0.841587	0.881526	0.901768	0.958611
9.18766	0.844535	0.880491	0.902804	0.953905
9.20769	0.84583	0.882807	0.909375	0.952988
9.22773	0.844722	0.883812	0.901813	0.955011
9.24776	0.845001	0.884422	0.902432	0.959084
9.2678	0.846134	0.885455	0.904116	0.956547
9.28783	0.847906	0.88291	0.905163	0.959031
9.30786	0.846571	0.883728	0.908074	0.960496
9.3279	0.847021	0.883559	0.907345	0.951387
9.34793	0.84656	0.886248	0.903852	0.958694
9.36797	0.847767	0.884148	0.905762	0.957148
9.388	0.848063	0.885688	0.909801	0.963012
9.40804	0.848993	0.885879	0.906501	0.95766
9.42807	0.848222	0.885822	0.905517	0.958788
9.44811	0.848898	0.886451	0.906536	0.957695
9.46814	0.850934	0.887486	0.903661	0.958347
9.48817	0.850385	0.88719	0.903757	0.960453
9.50821	0.850816	0.886672	0.908372	0.959854
9.52824	0.852487	0.888328	0.914059	0.95991
9.54828	0.853108	0.890187	0.910944	0.963503
9.56831	0.852797	0.888901	0.914552	0.962182
9.58835	0.853579	0.890506	0.914863	0.959227
9.60838	0.853691	0.889909	0.910003	0.966431
9.62841	0.85425	0.888834	0.911844	0.962624
9.64845	0.855501	0.8907	0.911439	0.963202
9.66848	0.854389	0.891026	0.909299	0.953795
9.68852	0.855639	0.890097	0.90796	0.958735
9.70855	0.85464	0.89214	0.912912	0.961879
9.72859	0.857824	0.892163	0.908364	0.961012
9.74862	0.854829	0.891574	0.910154	0.962211
9.76866	0.856559	0.889936	0.910264	0.958387
9.78869	0.856202	0.892831	0.913106	0.963719
9.80872	0.858086	0.893549	0.911664	0.959994
9.82876	0.857887	0.893406	0.914051	0.962641
9.84879	0.857629	0.89528	0.915014	0.960937
9.86883	0.857933	0.894458	0.910696	0.955793
9.88886	0.858667	0.894524	0.915411	0.961679
9.9089	0.858425	0.8928	0.914578	0.964907
9.92893	0.860682	0.895447	0.912449	0.959208
9.94896	0.858929	0.895724	0.914805	0.961548
9.969	0.861479	0.895837	0.913708	0.963045
9.98903	0.862768	0.895619	0.914897	0.963854
10.0091	0.863407	0.895076	0.913057	0.961548
10.0291	0.862423	0.897251	0.918405	0.963687
10.0491	0.862771	0.895682	0.912956	0.963211
10.0692	0.863078	0.897143	0.912795	0.962251
10.0892	0.861481	0.898568	0.91722	0.960241
10.1092	0.864081	0.898271	0.917992	0.965434
10.1293	0.862821	0.897845	0.914895	0.97279
10.1493	0.865177	0.898167	0.921477	0.963502
10.1693	0.864416	0.899207	0.913991	0.962923
10.1894	0.865659	0.89835	0.914944	0.965567
10.2094	0.863647	0.899923	0.910849	0.960951
10.2294	0.864529	0.898674	0.91788	0.967366
10.2495	0.864962	0.899954	0.913711	0.966936
10.2695	0.86528	0.901435	0.91884	0.965292
10.2895	0.865073	0.900449	0.921447	0.964933
10.3096	0.86647	0.901919	0.916282	0.964953
10.3296	0.867875	0.90159	0.914014	0.963447
10.3497	0.865692	0.901922	0.923672	0.963612
10.3697	0.868491	0.902835	0.915191	0.966175
10.3897	0.868519	0.903034	0.923251	0.965318
10.4098	0.871033	0.902997	0.921696	0.964182
10.4298	0.868015	0.90319	0.917658	0.963333
10.4498	0.868637	0.905175	0.914907	0.961933
10.4699	0.868782	0.905353	0.921325	0.961626
10.4899	0.871059	0.905166	0.921244	0.967482
10.5099	0.871091	0.904512	0.921021	0.973704
10.53	0.869061	0.905641	0.920801	0.967523
10.55	0.871231	0.90553	0.922572	0.963211
10.57	0.871225	0.904737	0.924654	0.966842
10.5901	0.874218	0.904598	0.923036	0.968009
10.6101	0.872157	0.905281	0.917511	0.962864
10.6301	0.873091	0.907495	0.922464	0.967349
10.6502	0.872456	0.905317	0.919382	0.971351
10.6702	0.873878	0.906406	0.926132	0.965847
10.6902	0.873551	0.90668	0.927336	0.97138
10.7103	0.872085	0.907558	0.921756	0.966518
10.7303	0.873402	0.907787	0.922033	0.966098
10.7503	0.874335	0.908447	0.924378	0.969065
10.7704	0.873387	0.909559	0.927755	0.970046
10.7904	0.874251	0.908004	0.925273	0.965644
10.8104	0.875584	0.91095	0.925673	0.965369
10.8305	0.876209	0.908912	0.926373	0.966361
10.8505	0.876084	0.90852	0.925345	0.964787
10.8705	0.877835	0.907754	0.918239	0.970678
10.8906	0.877537	0.911416	0.922814	0.968502
10.9106	0.877763	0.910355	0.928404	0.964688
10.9306	0.87691	0.909817	0.92662	0.966347
10.9507	0.879069	0.910624	0.923195	0.972352
10.9707	0.877854	0.911186	0.922597	0.965981
10.9908	0.878565	0.910918	0.930129	0.968039
11.0108	0.878537	0.911058	0.92469	0.967929
11.0308	0.878949	0.910245	0.928785	0.970283
11.0509	0.879479	0.913562	0.926933	0.968073
11.0709	0.881101	0.911223	0.926267	0.969845
11.0909	0.881366	0.91206	0.933086	0.966143
11.111	0.881083	0.911975	0.929691	0.96621
11.131	0.881317	0.913953	0.925726	0.973323
11.151	0.882567	0.914221	0.924005	0.966554
11.1711	0.882485	0.912547	0.932519	0.963468
11.1911	0.882097	0.913605	0.926519	0.965615
11.2111	0.882398	0.914499	0.921812	0.966506
11.2312	0.882333	0.916336	0.926071	0.968985
11.2512	0.8843	0.914654	0.927992	0.96818
11.2712	0.882601	0.916184	0.919907	0.967532
11.2913	0.884926	0.915697	0.932886	0.97235
11.3113	0.881842	0.91551	0.924625	0.969774
11.3313	0.884848	0.915263	0.926812	0.968959
11.3514	0.883507	0.916511	0.933474	0.969782
11.3714	0.883735	0.91663	0.932355	0.966542
11.3914	0.886018	0.915247	0.930035	0.969573
11.4115	0.885683	0.916847	0.928952	0.971475
11.4315	0.887307	0.916629	0.931334	0.967938
11.4515	0.885959	0.91698	0.931079	0.969156
11.4716	0.888018	0.917186	0.927943	0.971184
11.4916	0.886357	0.919111	0.926751	0.969034
11.5116	0.887767	0.917955	0.931473	0.969408
11.5317	0.886987	0.918152	0.927383	0.975508
11.5517	0.887442	0.919425	0.932578	0.968425
11.5717	0.887457	0.918918	0.926536	0.966573
11.5918	0.888917	0.91894	0.932725	0.972014
11.6118	0.887028	0.917809	0.93266	0.967738
11.6319	0.891	0.920071	0.93215	0.971866
11.6519	0.88937	0.919933	0.926332	0.970841
11.6719	0.890347	0.918642	0.934857	0.971685
11.692	0.889203	0.918646	0.928534	0.970686
11.712	0.890344	0.921055	0.929891	0.972053
11.732	0.8899	0.918785	0.931426	0.972468
11.7521	0.890728	0.919414	0.932596	0.969809
11.7721	0.892599	0.922736	0.93493	0.97264
11.7921	0.891318	0.921309	0.929607	0.972756
11.8122	0.890917	0.923428	0.933973	0.969316
11.8322	0.892052	0.92295	0.930966	0.970558
11.8522	0.892496	0.922433	0.931943	0.970252
11.8723	0.892691	0.920918	0.932371	0.971244
11.8923	0.892483	0.92509	0.934847	0.968888
11.9123	0.891798	0.923787	0.935386	0.972307
11.9324	0.893626	0.923529	0.930434	0.971387
11.9524	0.892012	0.924174	0.934651	0.97119
11.9724	0.893908	0.923746	0.932875	0.973237
11.9925	0.893344	0.92381	0.937646	0.975693
12.0125	0.894838	0.923236	0.934568	0.974676
12.0325	0.896172	0.923168	0.926749	0.972645
12.0526	0.895502	0.924651	0.940503	0.971957
12.0726	0.895406	0.925529	0.933579	0.96145
12.0926	0.896536	0.92419	0.937222	0.97553
12.1127	0.894388	0.925035	0.934382	0.973696
12.1327	0.894158	0.924428	0.9352	0.974806
12.1527	0.894421	0.925221	0.935297	0.973426
12.1728	0.896632	0.925703	0.933639	0.969777
12.1928	0.897845	0.928148	0.939722	0.970879
12.2128	0.896932	0.925109	0.932695	0.97123
12.2329	0.897665	0.92584	0.940111	0.974103
12.2529	0.898978	0.925685	0.941439	0.97514
12.273	0.897632	0.92655	0.934913	0.974298
12.293	0.899358	0.926836	0.937693	0.972276
12.313	0.899004	0.92821	0.93736	0.975014
12.3331	0.899296	0.926578	0.934186	0.97265
12.3531	0.898349	0.928891	0.937094	0.968639
12.3731	0.900614	0.92779	0.93549	0.97137
12.3932	0.899946	0.926983	0.930505	0.973753
12.4132	0.899728	0.928558	0.934981	0.972729
12.4332	0.897843	0.929304	0.938284	0.97396
12.4533	0.901046	0.927437	0.937257	0.973153
12.4733	0.900583	0.928538	0.935525	0.97735
12.4933	0.899199	0.930949	0.938415	0.972702
12.5134	0.901854	0.930179	0.93479	0.974511
12.5334	0.900181	0.930902	0.939845	0.971158
12.5534	0.90124	0.929411	0.936656	0.976576
12.5735	0.90261	0.930321	0.9398	0.97468
12.5935	0.90372	0.930952	0.933973	0.979733
12.6135	0.904148	0.929154	0.94009	0.974231
12.6336	0.902876	0.930874	0.938868	0.97687
12.6536	0.90208	0.93177	0.939534	0.967251
12.6736	0.903169	0.930307	0.93279	0.971241
12.6937	0.904183	0.931164	0.941028	0.972786
12.7137	0.90369	0.931095	0.942447	0.976363
12.7337	0.904962	0.931781	0.941456	0.979039
12.7538	0.904198	0.932993	0.936851	0.975563
12.7738	0.902806	0.930837	0.940524	0.978622
12.7938	0.903523	0.933302	0.937403	0.975452
12.8139	0.905044	0.934642	0.943057	0.976548
12.8339	0.90418	0.932016	0.937995	0.973901
12.8539	0.905927	0.932218	0.9393	0.973061
12.874	0.905311	0.931633	0.940502	0.977341
12.894	0.906862	0.932641	0.937892	0.979683
12.9141	0.905021	0.934144	0.937973	0.977582
12.9341	0.90631	0.933615	0.940973	0.976495
12.9541	0.90558	0.935245	0.938251	0.979769
12.9742	0.906281	0.934387	0.945087	0.976088
12.9942	0.905733	0.934124	0.943166	0.974525
13.0142	0.907021	0.935037	0.9446	0.972842
13.0343	0.909291	0.935016	0.944968	0.976516
13.0543	0.908228	0.932857	0.944031	0.976098
13.0743	0.908156	0.934922	0.940459	0.97247
13.0944	0.909437	0.933443	0.941081	0.975175
13.1144	0.907682	0.933471	0.944262	0.977243
13.1344	0.907553	0.936169	0.942758	0.974472
13.1545	0.908928	0.936518	0.944974	0.977548
13.1745	0.908602	0.936862	0.945216	0.974451
13.1945	0.909789	0.93474	0.94342	0.970554
13.2146	0.909545	0.937135	0.944038	0.971635
13.2346	0.910268	0.936222	0.940903	0.977759
13.2546	0.910233	0.936252	0.942103	0.975801
13.2747	0.910325	0.93714	0.944891	0.977932
13.2947	0.909917	0.937612	0.947993	0.971588
13.3147	0.909758	0.938023	0.942673	0.982823
13.3348	0.910226	0.938912	0.947071	0.974125
13.3548	0.911176	0.938181	0.944285	0.974996
13.3748	0.912364	0.93727	0.950266	0.971684
13.3949	0.910984	0.937113	0.94528	0.980475
13.4149	0.911894	0.93797	0.942768	0.976441
13.4349	0.912868	0.939402	0.944741	0.977488
13.455	0.913025	0.938926	0.943451	0.979543
13.475	0.912472	0.938742	0.949915	0.978561
13.495	0.91201	0.939345	0.943634	0.984116
13.5151	0.912711	0.938731	0.946872	0.974183
13.5351	0.914689	0.938429	0.946882	0.978648
13.5552	0.913745	0.939147	0.942235	0.978257
13.5752	0.912127	0.93942	0.949479	0.978465
13.5952	0.914482	0.939454	0.945241	0.980644
13.6153	0.912459	0.940721	0.945057	0.978066
13.6353	0.91507	0.939833	0.948664	0.982497
13.6553	0.914668	0.939598	0.951823	0.977978
13.6754	0.913741	0.940131	0.94972	0.977068
13.6954	0.915596	0.940055	0.950274	0.97803
13.7154	0.915435	0.940721	0.946517	0.973979
13.7355	0.916032	0.941742	0.945191	0.982448
13.7555	0.914901	0.940944	0.947636	0.975041
13.7755	0.915732	0.941324	0.946689	0.973866
13.7956	0.916818	0.941536	0.942464	0.97866
13.8156	0.917874	0.943359	0.948378	0.975439
13.8356	0.91623	0.942227	0.94747	0.97681
13.8557	0.916972	0.942101	0.958053	0.977953
13.8757	0.916876	0.942216	0.94643	0.980176
13.8957	0.917648	0.942842	0.950966	0.977738
13.9158	0.917836	0.942383	0.949006	0.978716
13.9358	0.918206	0.942181	0.953177	0.985818
13.9558	0.917257	0.943883	0.948898	0.979585
13.9759	0.915797	0.942325	0.94564	0.978017
13.9959	0.91822	0.943131	0.949527	0.980123
14.0159	0.921391	0.942863	0.952744	0.980918
14.036	0.919275	0.943082	0.953799	0.976366
14.056	0.917993	0.944482	0.946539	0.975253
14.076	0.917272	0.943984	0.952798	0.982523
14.0961	0.917884	0.942885	0.950961	0.973479
14.1161	0.919999	0.944687	0.952291	0.979512
14.1361	0.919682	0.943582	0.948495	0.971339
14.1562	0.920586	0.944409	0.955047	0.975239
14.1762	0.918952	0.944384	0.951594	0.979757
14.1963	0.919355	0.945077	0.951497	0.978625
14.2163	0.920436	0.944438	0.951984	0.977522
14.2363	0.921882	0.943432	0.950199	0.974743
14.2564	0.921102	0.944473	0.949415	0.979309
14.2764	0.920476	0.945752	0.947583	0.977236
14.2964	0.921552	0.946175	0.94897	0.981283
14.3165	0.921827	0.945936	0.949805	0.974679
14.3365	0.920443	0.945667	0.945611	0.976368
14.3565	0.921854	0.946874	0.950835	0.975761
14.3766	0.921468	0.946429	0.95123	0.977306
14.3966	0.922451	0.946195	0.948011	0.977194
14.4166	0.922145	0.945974	0.948344	0.977173
14.4367	0.922786	0.946481	0.953671	0.974382
14.4567	0.922744	0.946373	0.949625	0.975292
14.4767	0.923944	0.946959	0.954035	0.977629
14.4968	0.923761	0.946757	0.948546	0.975617
14.5168	0.921587	0.946738	0.945427	0.98006
14.5368	0.924017	0.94714	0.94941	0.971872
14.5569	0.92492	0.946204	0.951049	0.977888
14.5769	0.925677	0.947446	0.953254	0.981288
14.5969	0.924708	0.94672	0.953773	0.97776
14.617	0.924119	0.947163	0.954698	0.98245
14.637	0.924713	0.948585	0.951606	0.973949
14.657	0.924548	0.948226	0.956334	0.978358
14.6771	0.925064	0.948197	0.952586	0.979262
14.6971	0.925777	0.949045	0.954396	0.981908
14.7171	0.92558	0.947848	0.954887	0.979956
14.7372	0.926502	0.947864	0.947803	0.979282
14.7572	0.924746	0.950691	0.955705	0.975867
14.7772	0.925474	0.948731	0.957121	0.979316
14.7973	0.927272	0.949955	0.952167	0.98513
14.8173	0.924906	0.949216	0.950258	0.985965
14.8374	0.924975	0.947865	0.950969	0.976694
14.8574	0.925626	0.949399	0.955199	0.98208
14.8774	0.928413	0.950485	0.955461	0.981178
14.8975	0.926505	0.949565	0.952838	0.982019
14.9175	0.928226	0.950995	0.95407	0.982381
14.9375	0.926765	0.949571	0.948826	0.98287
14.9576	0.926888	0.951379	0.953805	0.981072
14.9776	0.928224	0.951083	0.957768	0.980532
14.9976	0.927958	0.950612	0.955835	0.983338
15.0177	0.927721	0.952503	0.952062	0.977067
15.0377	0.928191	0.950547	0.958276	0.98081
15.0577	0.928943	0.950299	0.955094	0.984074
15.0778	0.928665	0.95154	0.954075	0.98163
15.0978	0.929254	0.952009	0.954941	0.985029
15.1178	0.929077	0.950403	0.95169	0.979244
15.1379	0.92827	0.953978	0.961469	0.979501
15.1579	0.927369	0.952094	0.957556	0.980267
15.1779	0.929732	0.952727	0.951654	0.980675
15.198	0.929049	0.950796	0.95187	0.984429
15.218	0.930221	0.951183	0.956273	0.981652
15.238	0.929863	0.951319	0.953977	0.979492
15.2581	0.930329	0.952961	0.959628	0.982203
15.2781	0.929912	0.952431	0.957644	0.98096
15.2981	0.930292	0.952325	0.952576	0.984619
15.3182	0.930903	0.951828	0.956062	0.981625
15.3382	0.92939	0.952145	0.956911	0.982776
15.3582	0.932365	0.952371	0.957195	0.980141
15.3783	0.930469	0.954213	0.958574	0.985309
15.3983	0.931004	0.952768	0.954371	0.981527
15.4183	0.930573	0.953735	0.961092	0.980541
15.4384	0.932719	0.954266	0.955154	0.982833
15.4584	0.932709	0.953206	0.956555	0.985839
15.4785	0.932611	0.955983	0.954579	0.983369
15.4985	0.93143	0.953147	0.957274	0.977625
15.5185	0.933894	0.954658	0.956531	0.987538
15.5386	0.933063	0.954415	0.961134	0.981413
15.5586	0.934028	0.953625	0.953591	0.986183
15.5786	0.932984	0.9555	0.958675	0.987193
15.5987	0.93221	0.953218	0.963427	0.982366
15.6187	0.933782	0.954347	0.957505	0.987546
15.6387	0.932937	0.954795	0.954437	0.977275
15.6588	0.934469	0.955055	0.958775	0.985286
15.6788	0.934252	0.955117	0.958911	0.98128
15.6988	0.93389	0.955541	0.958903	0.980414
15.7189	0.93389	0.95494	0.955806	0.983582
15.7389	0.933912	0.954541	0.960923	0.983656
15.7589	0.93374	0.954182	0.958319	0.987899
15.779	0.934316	0.955882	0.951704	0.980026
15.799	0.934278	0.957277	0.959482	0.978212
15.819	0.934872	0.955483	0.955638	0.980096
15.8391	0.935822	0.95572	0.958414	0.984804
15.8591	0.935762	0.956386	0.956922	0.983402
15.8791	0.935455	0.957511	0.957756	0.983367
15.8992	0.934298	0.956561	0.957265	0.979984
15.9192	0.934679	0.95571	0.961269	0.98317
15.9392	0.934549	0.956463	0.960122	0.981236
15.9593	0.936832	0.955568	0.958037	0.985174
15.9793	0.936594	0.957514	0.961342	0.984262
15.9993	0.937163	0.957526	0.962602	0.985631
16.0194	0.935694	0.95777	0.957453	0.978927
16.0394	0.934343	0.956582	0.958662	0.982318
16.0594	0.936968	0.958015	0.957631	0.98355
16.0795	0.936117	0.958425	0.960964	0.982966
16.0995	0.936762	0.957288	0.963313	0.985865
16.1196	0.936218	0.958183	0.960065	0.980037
16.1396	0.936332	0.957782	0.959448	0.987418
16.1596	0.936261	0.957489	0.961996	0.980893
16.1797	0.937354	0.957498	0.961434	0.985807
16.1997	0.93742	0.958403	0.958182	0.981815
16.2197	0.937395	0.958001	0.960559	0.980288
16.2398	0.936898	0.958306	0.958711	0.983385
16.2598	0.937771	0.960714	0.959258	0.983438
16.2798	0.938998	0.959738	0.959444	0.979417
16.2999	0.937279	0.959012	0.966898	0.984478
16.3199	0.938738	0.958661	0.964106	0.987219
16.3399	0.939046	0.957883	0.960557	0.989934
16.36	0.940113	0.959023	0.963596	0.98527
16.38	0.939343	0.959189	0.959612	0.985109
16.4	0.940086	0.959099	0.958466	0.985213
16.4201	0.939978	0.960614	0.964935	0.983531
16.4401	0.93762	0.96108	0.959388	0.986238
16.4601	0.938892	0.959785	0.958394	0.984268
16.4802	0.939929	0.958908	0.966278	0.983714
16.5002	0.940327	0.959224	0.960447	0.986025
16.5202	0.939976	0.959139	0.963921	0.986789
16.5403	0.941231	0.959636	0.962722	0.984018
16.5603	0.940636	0.95999	0.956899	0.983369
16.5803	0.941046	0.961004	0.964779	0.985302
16.6004	0.940997	0.959027	0.964379	0.983235
16.6204	0.941434	0.960103	0.966428	0.985971
16.6404	0.941838	0.959446	0.956864	0.984916
16.6605	0.94281	0.961518	0.96589	0.982399
16.6805	0.940421	0.962358	0.962918	0.982247
16.7005	0.942646	0.96054	0.966627	0.987083
16.7206	0.941964	0.959233	0.962227	0.982786
16.7406	0.941946	0.962309	0.959176	0.985831
16.7607	0.941212	0.960612	0.964779	0.982318
16.7807	0.94227	0.962038	0.962868	0.980436
16.8007	0.942374	0.961366	0.962334	0.987121
16.8208	0.941257	0.961012	0.961496	0.987845
16.8408	0.94399	0.961416	0.963952	0.985103
16.8608	0.94328	0.960789	0.960518	0.983459
16.8809	0.942167	0.962279	0.964799	0.986825
16.9009	0.943256	0.962044	0.966133	0.982539
16.9209	0.941088	0.962762	0.96065	0.984256
16.941	0.943856	0.961642	0.964542	0.985337
16.961	0.942893	0.962359	0.960232	0.990971
16.981	0.943135	0.963206	0.966405	0.986834
17.0011	0.943519	0.961416	0.963686	0.981649
17.0211	0.943179	0.96269	0.970774	0.984228
17.0411	0.944739	0.960941	0.964368	0.985461
17.0612	0.943721	0.963533	0.968511	0.985339
17.0812	0.941961	0.961574	0.965408	0.981915
17.1012	0.942897	0.962569	0.965272	0.988111
17.1213	0.944913	0.965177	0.964155	0.989656
17.1413	0.942658	0.962259	0.961417	0.988874
17.1613	0.944368	0.963357	0.963483	0.987387
17.1814	0.946123	0.964337	0.967413	0.985066
17.2014	0.945222	0.963579	0.968889	0.995094
17.2214	0.943934	0.963576	0.959663	0.985687
17.2415	0.945036	0.96299	0.963776	0.983158
17.2615	0.94627	0.963267	0.964236	0.985433
17.2815	0.94613	0.964232	0.964228	0.985374
17.3016	0.945289	0.963395	0.962069	0.98903
17.3216	0.9464	0.964247	0.966399	0.987924
17.3416	0.947323	0.964833	0.963346	0.985224
17.3617	0.945044	0.964195	0.965704	0.987217
17.3817	0.944747	0.963063	0.96907	0.989436
17.4018	0.945617	0.965136	0.966983	0.986671
17.4218	0.94752	0.96319	0.965652	0.987642
17.4418	0.945713	0.964109	0.96348	0.986326
17.4619	0.946087	0.965105	0.968309	0.988286
17.4819	0.946151	0.964507	0.966424	0.988754
17.5019	0.947555	0.963838	0.967744	0.984893
17.522	0.947182	0.965047	0.966972	0.988222
17.542	0.94595	0.965217	0.970471	0.984916
17.562	0.946466	0.964876	0.968851	0.987438
17.5821	0.947819	0.964686	0.9713	0.987301
17.6021	0.948013	0.965936	0.963715	0.985551
17.6221	0.947338	0.966175	0.963907	0.984487
17.6422	0.948347	0.967002	0.966735	0.98373
17.6622	0.946509	0.965451	0.968476	0.987317
17.6822	0.947774	0.966338	0.968403	0.984942
17.7023	0.94849	0.966478	0.967682	0.986693
17.7223	0.947258	0.967014	0.966462	0.984677
17.7423	0.948315	0.966631	0.969078	0.984956
17.7624	0.948177	0.964832	0.964274	0.989964
17.7824	0.948627	0.965928	0.965209	0.991735
17.8024	0.947501	0.966468	0.964445	0.987571
17.8225	0.94844	0.96388	0.970534	0.989256
17.8425	0.949806	0.967258	0.969953	0.982985
17.8625	0.948025	0.965508	0.970964	0.983534
17.8826	0.949863	0.96615	0.974515	0.990512
17.9026	0.949858	0.966884	0.964175	0.989867
17.9226	0.950013	0.967033	0.969278	0.98413
17.9427	0.94826	0.967969	0.96772	0.986708
17.9627	0.949626	0.968178	0.968307	0.985753
17.9827	0.948004	0.967824	0.972708	0.981608
18.0028	0.949725	0.967372	0.967834	0.985729
18.0228	0.951275	0.967621	0.969813	0.986355
18.0429	0.951766	0.965555	0.968934	0.985029
18.0629	0.950344	0.967992	0.969268	0.985917
18.0829	0.950357	0.967939	0.971188	0.987233
18.103	0.951616	0.967432	0.972815	0.985883
18.123	0.951108	0.967941	0.967566	0.987034
18.143	0.951008	0.966504	0.974558	0.990669
18.1631	0.951122	0.968296	0.972827	0.988428
18.1831	0.952305	0.968451	0.973218	0.982766
18.2031	0.952025	0.96903	0.970821	0.988924
18.2232	0.951085	0.968311	0.968847	0.988142
18.2432	0.950279	0.969311	0.970849	0.985637
18.2632	0.951708	0.967492	0.968934	0.983111
18.2833	0.951517	0.969073	0.969452	0.98531
18.3033	0.953	0.96823	0.971146	0.988774
18.3233	0.951643	0.967959	0.971219	0.979003
18.3434	0.951838	0.96756	0.965844	0.989554
18.3634	0.951843	0.968547	0.971156	0.992691
18.3834	0.953837	0.968216	0.970663	0.987332
18.4035	0.952452	0.969052	0.968789	0.987193
18.4235	0.95191	0.970705	0.967963	0.987693
18.4435	0.952132	0.970885	0.970723	0.983449
18.4636	0.952224	0.969975	0.966918	0.989801
18.4836	0.953329	0.96897	0.973749	0.991816
18.5036	0.952582	0.970264	0.967378	0.990342
18.5237	0.951177	0.968204	0.969804	0.984524
18.5437	0.951728	0.968755	0.970605	0.990071
18.5637	0.953733	0.968435	0.967762	0.990603
18.5838	0.953116	0.971165	0.969961	0.984199
18.6038	0.95435	0.969766	0.971186	0.991157
18.6238	0.953493	0.969448	0.971055	0.991016
18.6439	0.951811	0.971267	0.967153	0.990451
18.6639	0.954694	0.968862	0.972846	0.984812
18.684	0.955101	0.969142	0.969071	0.984739
18.704	0.954183	0.971638	0.974612	0.986413
18.724	0.952715	0.971983	0.972497	0.985658
18.7441	0.95515	0.970819	0.973837	0.989187
18.7641	0.954701	0.97232	0.973025	0.989349
18.7841	0.95375	0.971765	0.976733	0.986801
18.8042	0.953674	0.971111	0.972977	0.987194
18.8242	0.955231	0.970499	0.970813	0.989777
18.8442	0.95538	0.971454	0.970164	0.986784
18.8643	0.954531	0.971697	0.974299	0.979079
18.8843	0.953609	0.968685	0.974213	0.988439
18.9043	0.955076	0.970427	0.977072	0.989448
18.9244	0.953472	0.971977	0.970404	0.994486
18.9444	0.953992	0.973829	0.970438	0.985584
18.9644	0.954833	0.971297	0.971592	0.987332
18.9845	0.955318	0.970648	0.97733	0.986412
19.0045	0.954631	0.97236	0.973374	0.98582
19.0245	0.955217	0.971157	0.974417	0.992164
19.0446	0.956791	0.97267	0.973825	0.9925
19.0646	0.954871	0.97157	0.970527	0.985521
19.0846	0.955408	0.972971	0.975137	0.984043
19.1047	0.954643	0.971701	0.970339	0.99069
19.1247	0.955705	0.97218	0.971741	0.99307
19.1447	0.956982	0.970117	0.966482	0.98882
19.1648	0.955859	0.971769	0.968719	0.988786
19.1848	0.956964	0.971952	0.973373	0.989781
19.2048	0.954754	0.972243	0.971435	0.990989
19.2249	0.955865	0.97387	0.968233	0.987876
19.2449	0.956398	0.973199	0.976504	0.987821
19.2649	0.958809	0.974382	0.972976	0.988322
19.285	0.956074	0.97201	0.974415	0.988091
19.305	0.956058	0.971511	0.973245	0.989511
19.3251	0.956275	0.972147	0.976501	0.992101
19.3451	0.956286	0.974066	0.973454	0.988797
19.3651	0.957445	0.972395	0.975074	0.987621
19.3852	0.956637	0.974175	0.973794	0.992227
19.4052	0.957811	0.97357	0.969939	0.990932
19.4252	0.956046	0.972514	0.977019	0.986855
19.4453	0.957583	0.973707	0.972477	0.99022
19.4653	0.957738	0.972324	0.974665	0.992853
19.4853	0.959181	0.975784	0.980301	0.991378
19.5054	0.957473	0.973449	0.978013	0.987902
19.5254	0.958826	0.97408	0.974538	0.988902
19.5454	0.95724	0.974146	0.979285	0.990726
19.5655	0.958692	0.97203	0.972329	0.994163
19.5855	0.9586	0.974904	0.977846	0.986202
19.6055	0.959413	0.973989	0.975482	0.989042
19.6256	0.958406	0.972523	0.972338	0.989323
19.6456	0.958054	0.972274	0.972989	0.989441
19.6656	0.958612	0.973524	0.972875	0.988239
19.6857	0.957526	0.974618	0.973971	0.990719
19.7057	0.959725	0.975487	0.977851	0.9929
19.7257	0.958948	0.974998	0.972493	0.990569
19.7458	0.960434	0.973394	0.974459	0.989447
19.7658	0.961488	0.974686	0.979174	0.99133
19.7858	0.959882	0.976069	0.97744	0.99037
19.8059	0.958082	0.97485	0.977868	0.99375
19.8259	0.960884	0.975282	0.975917	0.989927
19.8459	0.960514	0.974381	0.976947	0.991552
19.866	0.959065	0.974828	0.973844	0.98877
19.886	0.959256	0.973091	0.975617	0.990488
19.906	0.958859	0.97549	0.9725	0.990591
19.9261	0.959813	0.975224	0.973597	0.992618
19.9461	0.960913	0.974776	0.978902	0.993232
19.9662	0.9609	0.975171	0.972952	0.992255
19.9862	0.959911	0.974526	0.97381	0.987559
20.0062	0.961793	0.975586	0.976423	0.991367
20.0263	0.961647	0.975641	0.972875	0.989958

## Sheet: Fig5B
Fig. 5B Individual amplitude-weighted time constants
	1	2	3	Mean	SD
RyR1 nM	4.51427	6.85369	5.17498	5.51431	1.20606
RyR1 uM	3.23482	9.74143	4.23571	5.73732	3.50359
RyR2 nM	1.66142	1.49328	1.8145	1.6564	0.160668
RyR2 uM	0.686895	1.04241	1.14684	0.958715	0.241124
