# Supplementary material for: Kinetics and mapping of Ca-driven calmodulin conformations on skeletal and cardiac muscle ryanodine receptors
Source: Nat Commun. 2024 Jun 15;15:5120. doi: 10.1038/s41467-024-48951-5 (PMC11180167; doi:10.1038/s41467-024-48951-5)
Supplement: Supplementary file 4 — Source Data [file 41467_2024_48951_MOESM4_ESM.zip › Fig6.xlsx]

## Sheet: Fig6A
Fig. 6A Calcium-driven structural transitions of A-CaM bound to RyR1
time (s)	nM to uM	uM to nM
0.00240068	0.697943	0.673858
0.00340241	0.701193	0.679543
0.00440414	0.69875	0.684688
0.00540588	0.68386	0.678889
0.00640756	0.693513	0.677608
0.00740927	0.681563	0.666233
0.00841099	0.684709	0.68199
0.00941273	0.684355	0.676268
0.0104144	0.678943	0.668979
0.0114161	0.689958	0.680659
0.0124179	0.671277	0.660216
0.0134196	0.687197	0.681493
0.0144213	0.674405	0.673281
0.015423	0.683009	0.681065
0.0164248	0.684361	0.677467
0.0174265	0.672084	0.66609
0.0184282	0.680183	0.684725
0.0194299	0.671668	0.667259
0.0204316	0.67947	0.673778
0.0214334	0.677853	0.679726
0.0224351	0.668601	0.668587
0.0234368	0.672602	0.67497
0.0244385	0.677992	0.675088
0.0254402	0.676199	0.675238
0.026442	0.681384	0.681169
0.0274437	0.67761	0.68257
0.0284454	0.683838	0.678869
0.0294471	0.680018	0.67845
0.0304488	0.676559	0.67336
0.0314505	0.677022	0.681632
0.0324522	0.673869	0.676036
0.033454	0.676087	0.677254
0.0344557	0.68181	0.675259
0.0354574	0.673946	0.676454
0.0364591	0.681387	0.685314
0.0374608	0.672724	0.675179
0.0384625	0.670256	0.682295
0.0394643	0.675007	0.674952
0.040466	0.677216	0.68085
0.0414677	0.675088	0.678254
0.0424694	0.675296	0.683434
0.0434712	0.676486	0.677647
0.0444729	0.677717	0.680869
0.0454746	0.673658	0.678909
0.0464763	0.66458	0.675494
0.047478	0.672289	0.681379
0.0484798	0.66996	0.678499
0.0494814	0.679213	0.679972
0.0504832	0.669562	0.679401
0.0514849	0.678033	0.679741
0.0524866	0.670692	0.686648
0.0534883	0.667963	0.680722
0.05449	0.67609	0.683314
0.0554918	0.664428	0.682334
0.0564935	0.671895	0.67223
0.0574952	0.665417	0.682753
0.0584969	0.670785	0.684558
0.0594987	0.665038	0.678942
0.0605004	0.675439	0.683889
0.061502	0.674168	0.685891
0.0625038	0.675692	0.68641
0.0635055	0.675766	0.68243
0.0645073	0.674738	0.681689
0.065509	0.670402	0.68696
0.0665107	0.676374	0.680699
0.0675124	0.67407	0.684594
0.0685141	0.670132	0.681573
0.0695158	0.670689	0.681162
0.0705176	0.675879	0.687599
0.0715193	0.672194	0.684311
0.072521	0.677563	0.683788
0.0735227	0.670966	0.680068
0.0745244	0.666654	0.681596
0.0755262	0.669246	0.678564
0.0765278	0.671038	0.680198
0.0775296	0.679507	0.684076
0.0785313	0.666873	0.68379
0.079533	0.67046	0.682802
0.0805347	0.676754	0.682
0.0815365	0.674314	0.685761
0.0825382	0.671324	0.680517
0.0835399	0.670207	0.678775
0.0845416	0.666517	0.685118
0.0855433	0.671499	0.687052
0.086545	0.670142	0.684059
0.0875468	0.669111	0.682869
0.0885485	0.676745	0.688274
0.0895502	0.66552	0.686973
0.0905519	0.670738	0.685973
0.0915537	0.669813	0.682249
0.0925554	0.671549	0.679436
0.0935571	0.667936	0.683745
0.0945588	0.667228	0.688335
0.0955605	0.668529	0.684646
0.0965622	0.666909	0.687781
0.097564	0.665989	0.687774
0.0985657	0.669211	0.682097
0.0995674	0.665015	0.682256
0.100569	0.663847	0.684514
0.101571	0.668056	0.686167
0.102573	0.671663	0.688521
0.103574	0.668858	0.684438
0.104576	0.667793	0.685882
0.105578	0.670032	0.685683
0.106579	0.673025	0.687443
0.107581	0.669214	0.681353
0.108583	0.672838	0.684103
0.109585	0.67036	0.68537
0.110586	0.668498	0.683229
0.111588	0.674512	0.688566
0.11259	0.662368	0.684136
0.113591	0.666934	0.684745
0.114593	0.669242	0.688105
0.115595	0.669524	0.682822
0.116597	0.666916	0.688463
0.117598	0.661061	0.684735
0.1186	0.671116	0.685782
0.119602	0.665281	0.687799
0.120603	0.664541	0.687135
0.121605	0.671576	0.690716
0.122607	0.668035	0.6855
0.123609	0.667614	0.692732
0.12461	0.670739	0.687736
0.125612	0.665018	0.68904
0.126614	0.668273	0.688663
0.127616	0.668349	0.686401
0.128617	0.670595	0.683979
0.129619	0.665464	0.690258
0.130621	0.661937	0.685339
0.131622	0.663775	0.688658
0.132624	0.669171	0.683863
0.133626	0.670528	0.686768
0.134628	0.670667	0.682918
0.135629	0.663268	0.687322
0.136631	0.66742	0.690421
0.137633	0.66185	0.688934
0.138634	0.664343	0.687402
0.139636	0.666109	0.685404
0.140638	0.662013	0.68612
0.14164	0.665592	0.690341
0.142641	0.669276	0.686989
0.143643	0.667035	0.687849
0.144645	0.661708	0.688962
0.145646	0.671427	0.687515
0.146648	0.667884	0.685827
0.14765	0.671517	0.689422
0.148652	0.668136	0.690448
0.149653	0.670237	0.688006
0.150655	0.667313	0.685989
0.151657	0.667466	0.687344
0.152658	0.67295	0.685137
0.15366	0.671	0.687117
0.154662	0.671708	0.69199
0.155664	0.662353	0.687908
0.156665	0.668166	0.681045
0.157667	0.666133	0.690529
0.158669	0.666616	0.682119
0.15967	0.658929	0.685997
0.160672	0.667827	0.683125
0.161674	0.665598	0.682543
0.162676	0.670194	0.689181
0.163677	0.661945	0.689508
0.164679	0.666099	0.694798
0.165681	0.664764	0.689385
0.166683	0.664267	0.686671
0.167684	0.66554	0.687645
0.168686	0.670571	0.684142
0.169688	0.665469	0.682903
0.170689	0.660165	0.685298
0.171691	0.669801	0.691424
0.172693	0.662908	0.690946
0.173695	0.664062	0.689617
0.174696	0.660166	0.692115
0.175698	0.664966	0.689514
0.1767	0.660533	0.689654
0.177701	0.667475	0.690787
0.178703	0.67321	0.691345
0.179705	0.669174	0.692249
0.180707	0.658861	0.685684
0.181708	0.659462	0.693157
0.18271	0.66821	0.685423
0.183712	0.6635	0.693686
0.184713	0.659738	0.690782
0.185715	0.66587	0.68568
0.186717	0.668366	0.685301
0.187719	0.664302	0.694712
0.18872	0.664783	0.696957
0.189722	0.668281	0.690895
0.190724	0.657698	0.686859
0.191725	0.669964	0.686993
0.192727	0.667117	0.6948
0.193729	0.665108	0.696169
0.194731	0.665	0.689178
0.195732	0.660889	0.686553
0.196734	0.66135	0.689795
0.197736	0.664741	0.691908
0.198738	0.67541	0.694865
0.199739	0.667075	0.689781
0.200741	0.667306	0.690659
0.201743	0.662816	0.686931
0.202744	0.661601	0.690695
0.203746	0.66644	0.690379
0.204748	0.662216	0.691315
0.20575	0.663864	0.685427
0.206751	0.67111	0.696449
0.207753	0.658364	0.694026
0.208755	0.666427	0.691698
0.209756	0.667309	0.694582
0.210758	0.665566	0.692714
0.21176	0.661812	0.692479
0.212762	0.668002	0.696845
0.213763	0.666694	0.691541
0.214765	0.663676	0.685383
0.215767	0.666333	0.688609
0.216768	0.665619	0.694234
0.21777	0.665453	0.692265
0.218772	0.660878	0.690039
0.219774	0.664658	0.688889
0.220775	0.664833	0.690517
0.221777	0.665409	0.692873
0.222779	0.669126	0.693138
0.22378	0.666095	0.696186
0.224782	0.669474	0.69287
0.225784	0.665496	0.694277
0.226786	0.66428	0.690709
0.227787	0.668204	0.692605
0.228789	0.663496	0.682399
0.229791	0.66693	0.690003
0.230793	0.666813	0.693586
0.231794	0.666649	0.699289
0.232796	0.667479	0.688626
0.233798	0.658764	0.690413
0.234799	0.666749	0.687439
0.235801	0.663429	0.687294
0.236803	0.664616	0.690765
0.237805	0.66863	0.690247
0.238806	0.662714	0.695319
0.239808	0.661572	0.695197
0.24081	0.663321	0.686834
0.241811	0.667344	0.694579
0.242813	0.661413	0.687758
0.243815	0.666631	0.690606
0.244817	0.659795	0.687669
0.245818	0.66445	0.693443
0.24682	0.656239	0.696577
0.247822	0.664861	0.689436
0.248823	0.660665	0.693673
0.249825	0.662451	0.689196
0.250827	0.664283	0.691018
0.251829	0.662333	0.697304
0.25283	0.667438	0.689585
0.253832	0.663128	0.689112
0.254834	0.661795	0.690994
0.255836	0.660136	0.6892
0.256837	0.66245	0.689962
0.257839	0.661758	0.692199
0.258841	0.668325	0.68815
0.259842	0.665369	0.694669
0.260844	0.66432	0.692228
0.261846	0.665792	0.690728
0.262847	0.65822	0.689262
0.263849	0.661399	0.68892
0.264851	0.66366	0.685497
0.265853	0.661288	0.692727
0.266854	0.662672	0.696302
0.267856	0.661492	0.689009
0.268858	0.666695	0.693645
0.26986	0.667279	0.692491
0.270861	0.663379	0.693816
0.271863	0.662335	0.69176
0.272865	0.667996	0.69343
0.273866	0.665251	0.693991
0.274868	0.666698	0.697482
0.27587	0.659839	0.69522
0.276872	0.665725	0.692809
0.277873	0.664084	0.689965
0.278875	0.660166	0.69553
0.279877	0.664572	0.689581
0.280878	0.663283	0.692709
0.28188	0.663159	0.691343
0.282882	0.660924	0.692577
0.283884	0.661689	0.693271
0.284885	0.668198	0.690895
0.285887	0.667689	0.689649
0.286889	0.668966	0.700476
0.28789	0.667561	0.690913
0.288892	0.663888	0.695523
0.289894	0.659976	0.691778
0.290896	0.666451	0.694612
0.291897	0.663548	0.696778
0.292899	0.66584	0.692167
0.293901	0.657933	0.695782
0.294902	0.669908	0.688643
0.295904	0.663489	0.69288
0.296906	0.664771	0.696511
0.297908	0.66123	0.69257
0.298909	0.660225	0.697807
0.299911	0.66404	0.697748
0.300913	0.663667	0.69061
0.301915	0.659207	0.692424
0.302916	0.665141	0.692964
0.303918	0.66724	0.696167
0.30492	0.662666	0.696277
0.305921	0.661683	0.688211
0.306923	0.659278	0.696259
0.307925	0.662463	0.698316
0.308927	0.663949	0.689966
0.309928	0.664046	0.690168
0.31093	0.663365	0.691983
0.311932	0.656126	0.698204
0.312933	0.664509	0.690943
0.313935	0.668693	0.694611
0.314937	0.666495	0.692476
0.315939	0.664738	0.688319
0.31694	0.672825	0.690755
0.317942	0.667282	0.689865
0.318944	0.665612	0.688149
0.319945	0.670044	0.688193
0.320947	0.666162	0.691305
0.321949	0.666365	0.689133
0.322951	0.661279	0.694563
0.323952	0.665405	0.689094
0.324954	0.659906	0.688857
0.325956	0.664033	0.690602
0.326957	0.667059	0.685966
0.327959	0.663304	0.696143
0.328961	0.66807	0.6957
0.329963	0.659512	0.694347
0.330964	0.6643	0.693416
0.331966	0.660853	0.692158
0.332968	0.667094	0.695589
0.33397	0.672926	0.690418
0.334971	0.66858	0.694804
0.335973	0.665883	0.697671
0.336975	0.667444	0.694743
0.337976	0.664935	0.693738
0.338978	0.666915	0.690254
0.33998	0.664866	0.688541
0.340982	0.661497	0.688059
0.341983	0.665477	0.690649
0.342985	0.658762	0.692391
0.343987	0.664231	0.690409
0.344988	0.657874	0.691001
0.34599	0.659519	0.692232
0.346992	0.666276	0.690532
0.347994	0.66019	0.689545
0.348995	0.660723	0.693266
0.349997	0.660138	0.692428
0.350999	0.66454	0.692864
0.352	0.661992	0.697255
0.353002	0.671101	0.689814
0.354004	0.662405	0.692163
0.355006	0.660129	0.691051
0.356007	0.667627	0.694962
0.357009	0.664056	0.69459
0.358011	0.665037	0.689485
0.359012	0.659181	0.695782
0.360014	0.66206	0.692294
0.361016	0.657759	0.697615
0.362018	0.66961	0.695763
0.363019	0.666433	0.693037
0.364021	0.667976	0.695061
0.365023	0.66484	0.692435
0.366025	0.663007	0.695537
0.367026	0.662033	0.697454
0.368028	0.665133	0.693488
0.36903	0.667176	0.691951
0.370031	0.659	0.699679
0.371033	0.662374	0.69527
0.372035	0.661357	0.693002
0.373037	0.669526	0.698945
0.374038	0.665345	0.690976
0.37504	0.664388	0.688044
0.376042	0.663485	0.696334
0.377043	0.656334	0.691706
0.378045	0.662657	0.690512
0.379047	0.655222	0.693188
0.380049	0.662177	0.698399
0.38105	0.662644	0.690587
0.382052	0.665569	0.68726
0.383054	0.663111	0.693217
0.384055	0.666038	0.692773
0.385057	0.66151	0.696081
0.386059	0.659332	0.697101
0.387061	0.662919	0.697453
0.388062	0.659533	0.694601
0.389064	0.665524	0.694813
0.390066	0.657623	0.693642
0.391067	0.660524	0.695195
0.392069	0.663005	0.691512
0.393071	0.661219	0.692605
0.394073	0.661972	0.693614
0.395074	0.664308	0.693082
0.396076	0.660369	0.695148
0.397078	0.65848	0.690967
0.39808	0.658714	0.695658
0.399081	0.663161	0.697094
0.400083	0.660485	0.692559
0.401085	0.661234	0.691108
0.402086	0.660281	0.687286
0.403088	0.663568	0.691449
0.40409	0.666144	0.695576
0.405092	0.665052	0.693476
0.406093	0.664934	0.690807
0.407095	0.666935	0.699328
0.408097	0.662386	0.697672
0.409098	0.658663	0.698337
0.4101	0.662785	0.693442
0.411102	0.66058	0.696594
0.412104	0.665138	0.690037
0.413105	0.664994	0.696012
0.414107	0.669873	0.696265
0.415109	0.663591	0.695449
0.41611	0.663612	0.692919
0.417112	0.660967	0.698261
0.418114	0.66103	0.696816
0.419116	0.664201	0.693239
0.420117	0.659241	0.69157
0.421119	0.660056	0.697108
0.422121	0.661838	0.697401
0.423122	0.663002	0.694099
0.424124	0.655522	0.696312
0.425126	0.66194	0.694392
0.426128	0.668103	0.696506
0.427129	0.661988	0.688038
0.428131	0.663357	0.696277
0.429133	0.660166	0.690991
0.430135	0.659236	0.695943
0.431136	0.663975	0.6937
0.432138	0.665126	0.692625
0.43314	0.667059	0.69847
0.434141	0.664334	0.692341
0.435143	0.663592	0.695607
0.436145	0.664628	0.696451
0.437147	0.662967	0.693506
0.438148	0.663581	0.691055
0.43915	0.661946	0.692684
0.440152	0.660773	0.698158
0.441153	0.662511	0.700023
0.442155	0.659764	0.691785
0.443157	0.66615	0.693274
0.444159	0.663501	0.696425
0.44516	0.660671	0.689402
0.446162	0.667201	0.68871
0.447164	0.662683	0.70155
0.448165	0.659583	0.697972
0.449167	0.668204	0.694447
0.450169	0.662966	0.690977
0.451171	0.661259	0.696705
0.452172	0.66181	0.692436
0.453174	0.660521	0.695912
0.454176	0.67016	0.695903
0.455177	0.66732	0.695687
0.456179	0.65871	0.694851
0.457181	0.663004	0.696269
0.458183	0.659442	0.694531
0.459184	0.670757	0.69476
0.460186	0.665079	0.692191
0.461188	0.662072	0.693701
0.462189	0.663791	0.692434
0.463191	0.66818	0.694581
0.464193	0.660233	0.700802
0.465195	0.667734	0.694116
0.466196	0.663227	0.691572
0.467198	0.668422	0.695461
0.4682	0.665492	0.694216
0.469202	0.655606	0.696704
0.470203	0.660392	0.692118
0.471205	0.661345	0.691439
0.472207	0.67255	0.695389
0.473208	0.664358	0.704609
0.47421	0.663877	0.692502
0.475212	0.664302	0.692393
0.476214	0.664035	0.697954
0.477215	0.662153	0.697886
0.478217	0.660349	0.693944
0.479219	0.662568	0.69485
0.48022	0.663216	0.693488
0.481222	0.666121	0.700484
0.482224	0.670472	0.697117
0.483226	0.662293	0.68917
0.484227	0.661038	0.695348
0.485229	0.65718	0.694696
0.486231	0.668184	0.695191
0.487232	0.664583	0.694324
0.488234	0.660197	0.691535
0.489236	0.665374	0.697458
0.490238	0.66146	0.69155
0.491239	0.668997	0.69243
0.492241	0.659821	0.693484
0.493243	0.659298	0.6904
0.494244	0.65977	0.694795
0.495246	0.667469	0.696717
0.496248	0.664491	0.691771
0.49725	0.661411	0.696659
0.498251	0.664162	0.697328
0.499253	0.661065	0.693528
0.500255	0.664186	0.69108
0.501257	0.658495	0.698788
0.502258	0.662442	0.691903
0.50326	0.66527	0.698083
0.504262	0.661985	0.694065
0.505263	0.658666	0.694631
0.506265	0.659877	0.694334
0.507267	0.664632	0.694463
0.508269	0.66208	0.696034
0.50927	0.667184	0.694893
0.510272	0.662709	0.68935
0.511274	0.661073	0.687707
0.512275	0.665789	0.697887
0.513277	0.663967	0.694803
0.514279	0.664541	0.697771
0.515281	0.661742	0.692963
0.516282	0.663793	0.696289
0.517284	0.673904	0.698425
0.518286	0.665547	0.697169
0.519287	0.664264	0.697221
0.520289	0.664512	0.690784
0.521291	0.661591	0.69763
0.522293	0.662622	0.689758
0.523294	0.662504	0.697317
0.524296	0.662423	0.698285
0.525298	0.655612	0.699572
0.526299	0.658937	0.699612
0.527301	0.666545	0.693411
0.528303	0.660081	0.692879
0.529305	0.658749	0.693799
0.530306	0.660102	0.692703
0.531308	0.664346	0.695693
0.53231	0.664377	0.69656
0.533311	0.664439	0.69197
0.534313	0.663059	0.698765
0.535315	0.657512	0.698449
0.536317	0.660052	0.690713
0.537318	0.666822	0.695669
0.53832	0.665247	0.700721
0.539322	0.658423	0.691024
0.540324	0.659494	0.699015
0.541325	0.658552	0.695884
0.542327	0.664845	0.69341
0.543329	0.659	0.700473
0.54433	0.659615	0.690483
0.545332	0.663832	0.697132
0.546334	0.66776	0.695591
0.547336	0.665384	0.698093
0.548337	0.658739	0.696751
0.549339	0.659707	0.697548
0.550341	0.659445	0.694242
0.551342	0.660956	0.695342
0.552344	0.663104	0.694736
0.553346	0.663919	0.694272
0.554348	0.662054	0.696463
0.555349	0.662119	0.692309
0.556351	0.66568	0.693465
0.557353	0.663083	0.696454
0.558354	0.664167	0.694097
0.559356	0.664265	0.696282
0.560358	0.659852	0.695535
0.56136	0.660932	0.698874
0.562361	0.658451	0.698111
0.563363	0.663092	0.7
0.564365	0.665644	0.695288
0.565366	0.659209	0.697783
0.566368	0.664925	0.692941
0.56737	0.662205	0.696091
0.568372	0.664262	0.691397
0.569373	0.663037	0.697042
0.570375	0.658985	0.692895
0.571377	0.657358	0.692506
0.572379	0.665496	0.69566
0.57338	0.66617	0.694243
0.574382	0.662356	0.696362
0.575384	0.662399	0.692656
0.576385	0.661651	0.701839
0.577387	0.663097	0.699836
0.578389	0.663023	0.695431
0.579391	0.656811	0.693578
0.580392	0.664591	0.696109
0.581394	0.665884	0.696967
0.582396	0.662977	0.698951
0.583397	0.661542	0.69298
0.584399	0.664825	0.697783
0.585401	0.66195	0.698522
0.586403	0.660619	0.693064
0.587404	0.668446	0.695758
0.588406	0.656258	0.697136
0.589408	0.656355	0.694189
0.590409	0.665254	0.693109
0.591411	0.670234	0.697274
0.592413	0.664084	0.690175
0.593415	0.658948	0.698395
0.594416	0.655954	0.69345
0.595418	0.663535	0.688281
0.59642	0.663204	0.69658
0.597421	0.664896	0.693952
0.598423	0.659965	0.694621
0.599425	0.662996	0.692539
0.600427	0.660579	0.695591
0.601428	0.668099	0.69624
0.60243	0.663123	0.697434
0.603432	0.663028	0.69381
0.604434	0.666773	0.695123
0.605435	0.664503	0.692926
0.606437	0.663777	0.695044
0.607439	0.661162	0.698727
0.60844	0.662856	0.689896
0.609442	0.662329	0.696452
0.610444	0.66516	0.691137
0.611446	0.662615	0.693853
0.612447	0.665516	0.699311
0.613449	0.662948	0.691241
0.614451	0.664119	0.693316
0.615452	0.666317	0.693903
0.616454	0.662617	0.696991
0.617456	0.671096	0.693027
0.618458	0.658141	0.695216
0.619459	0.665213	0.695826
0.620461	0.663577	0.695365
0.621463	0.66266	0.698617
0.622464	0.6608	0.696422
0.623466	0.66629	0.696792
0.624468	0.663675	0.698097
0.62547	0.665677	0.69788
0.626471	0.663684	0.695532
0.627473	0.664157	0.695616
0.628475	0.6663	0.698739
0.629476	0.659941	0.699021
0.630478	0.661617	0.694881
0.63148	0.659415	0.693774
0.632482	0.674747	0.692884
0.633483	0.660557	0.694481
0.634485	0.659462	0.697127
0.635487	0.6636	0.696412
0.636488	0.661684	0.70004
0.63749	0.662526	0.699204
0.638492	0.665664	0.687238
0.639494	0.661763	0.696104
0.640495	0.666072	0.700619
0.641497	0.663021	0.695029
0.642499	0.663467	0.697829
0.643501	0.664021	0.690829
0.644502	0.663951	0.696657
0.645504	0.668606	0.694725
0.646506	0.661709	0.692369
0.647507	0.668028	0.698908
0.648509	0.666175	0.690109
0.649511	0.66607	0.695405
0.650513	0.664019	0.691359
0.651514	0.658079	0.69345
0.652516	0.662309	0.696927
0.653518	0.663867	0.692586
0.654519	0.657855	0.700706
0.655521	0.664835	0.693323
0.656523	0.663135	0.696046
0.657525	0.6665	0.692879
0.658526	0.664249	0.693746
0.659528	0.664357	0.695225
0.66053	0.661399	0.697571
0.661531	0.657133	0.696542
0.662533	0.655047	0.699328
0.663535	0.66559	0.698055
0.664537	0.661041	0.689929
0.665538	0.664019	0.699835
0.66654	0.666838	0.694412
0.667542	0.659986	0.691646
0.668543	0.666973	0.695231
0.669545	0.671011	0.699569
0.670547	0.661619	0.693314
0.671549	0.672524	0.693054
0.67255	0.6617	0.699593
0.673552	0.669076	0.691043
0.674554	0.66473	0.695091
0.675556	0.666874	0.699358
0.676557	0.656265	0.702122
0.677559	0.663704	0.696484
0.678561	0.668888	0.685969
0.679562	0.666137	0.696559
0.680564	0.664654	0.69556
0.681566	0.660273	0.695242
0.682568	0.659406	0.693059
0.683569	0.661897	0.696125
0.684571	0.664203	0.694678
0.685573	0.659023	0.690653
0.686574	0.666678	0.697389
0.687576	0.655433	0.69633
0.688578	0.662737	0.695184
0.68958	0.669962	0.693056
0.690581	0.664023	0.691305
0.691583	0.664898	0.696036
0.692585	0.663534	0.697235
0.693586	0.663444	0.694314
0.694588	0.664937	0.694684
0.69559	0.659472	0.703066
0.696592	0.668591	0.689302
0.697593	0.656489	0.697204
0.698595	0.664717	0.69116
0.699597	0.659977	0.697259
0.700598	0.660829	0.695563
0.7016	0.65597	0.692197
0.702602	0.666376	0.688712
0.703604	0.668351	0.694664
0.704605	0.668645	0.696189
0.705607	0.659658	0.69332
0.706609	0.666364	0.701237
0.707611	0.661723	0.695991
0.708612	0.666134	0.693826
0.709614	0.659491	0.692664
0.710616	0.670439	0.695225
0.711617	0.66509	0.697346
0.712619	0.661514	0.696388
0.713621	0.657218	0.690383
0.714623	0.662009	0.699019
0.715624	0.663052	0.699984
0.716626	0.663617	0.696145
0.717628	0.662282	0.695281
0.718629	0.656631	0.693976
0.719631	0.65983	0.699764
0.720633	0.665729	0.695855
0.721635	0.660221	0.696646
0.722636	0.66542	0.695137
0.723638	0.6639	0.699635
0.72464	0.659502	0.687618
0.725641	0.668949	0.697147
0.726643	0.664984	0.692304
0.727645	0.663119	0.695316
0.728647	0.664215	0.693207
0.729648	0.666163	0.696461
0.73065	0.662348	0.693532
0.731652	0.655285	0.692751
0.732653	0.664328	0.691306
0.733655	0.664855	0.695984
0.734657	0.66445	0.696289
0.735659	0.661265	0.695909
0.73666	0.656389	0.696878
0.737662	0.663161	0.689566
0.738664	0.662812	0.696701
0.739665	0.661748	0.689992
0.740667	0.656482	0.697404
0.741669	0.670217	0.692638
0.742671	0.664136	0.694356
0.743672	0.665054	0.6918
0.744674	0.667102	0.695118
0.745676	0.660126	0.694153
0.746678	0.663063	0.692581
0.747679	0.6669	0.696316
0.748681	0.661855	0.691668
0.749683	0.666867	0.699427
0.750684	0.666281	0.694412
0.751686	0.67015	0.698116
0.752688	0.659098	0.694493
0.75369	0.655824	0.696183
0.754691	0.668975	0.693343
0.755693	0.665171	0.693662
0.756695	0.659874	0.695695
0.757696	0.661066	0.695411
0.758698	0.668118	0.697567
0.7597	0.659103	0.692185
0.760702	0.661733	0.69631
0.761703	0.662201	0.696239
0.762705	0.662066	0.694534
0.763707	0.660407	0.696791
0.764709	0.668518	0.693541
0.76571	0.656712	0.694791
0.766712	0.662456	0.697714
0.767714	0.664656	0.692623
0.768715	0.656641	0.692306
0.769717	0.671252	0.696088
0.770719	0.661832	0.701505
0.771721	0.670145	0.694922
0.772722	0.661875	0.695911
0.773724	0.658509	0.69559
0.774726	0.669162	0.694523
0.775727	0.661682	0.696697
0.776729	0.663079	0.693708
0.777731	0.662554	0.692305
0.778733	0.6545	0.693742
0.779734	0.662105	0.697481
0.780736	0.665389	0.694165
0.781738	0.664513	0.691656
0.782739	0.66118	0.692145
0.783741	0.667464	0.696049
0.784743	0.667455	0.694142
0.785745	0.660696	0.693754
0.786746	0.661839	0.696751
0.787748	0.661751	0.694566
0.78875	0.66093	0.695012
0.789751	0.662197	0.696309
0.790753	0.661941	0.690514
0.791755	0.662369	0.698484
0.792757	0.665375	0.697712
0.793758	0.666536	0.693199
0.79476	0.661145	0.694852
0.795762	0.662815	0.699241
0.796763	0.66293	0.690788
0.797765	0.66287	0.695753
0.798767	0.665363	0.695927
0.799769	0.662057	0.692572
0.80077	0.665976	0.690767
0.801772	0.669202	0.687105
0.802774	0.663479	0.698207
0.803775	0.663532	0.691682
0.804777	0.656324	0.699123
0.805779	0.660588	0.693534
0.806781	0.659301	0.694047
0.807782	0.65727	0.696856
0.808784	0.660545	0.696074
0.809786	0.655139	0.689591
0.810788	0.664217	0.695015
0.811789	0.663093	0.696841
0.812791	0.657208	0.694768
0.813793	0.667263	0.68996
0.814794	0.661888	0.694118
0.815796	0.653354	0.692707
0.816798	0.665558	0.697435
0.8178	0.661946	0.69602
0.818801	0.667898	0.693203
0.819803	0.664913	0.695699
0.820805	0.666624	0.701932
0.821806	0.664374	0.69741
0.822808	0.662234	0.694582
0.82381	0.658461	0.68971
0.824812	0.658071	0.694024
0.825813	0.665745	0.696681
0.826815	0.662433	0.688817
0.827817	0.665389	0.69761
0.828818	0.662289	0.697329
0.82982	0.659527	0.697259
0.830822	0.654912	0.693183
0.831824	0.665757	0.697556
0.832825	0.666112	0.692735
0.833827	0.667719	0.697229
0.834829	0.665381	0.696475
0.83583	0.661363	0.693247
0.836832	0.664835	0.696268
0.837834	0.666114	0.694327
0.838836	0.66576	0.697901
0.839837	0.663782	0.692721
0.840839	0.663308	0.691165
0.841841	0.666693	0.693814
0.842842	0.663738	0.696091
0.843844	0.658231	0.699425
0.844846	0.658154	0.696657
0.845848	0.665152	0.697463
0.846849	0.666466	0.695367
0.847851	0.658598	0.694561
0.848853	0.66909	0.694647
0.849855	0.665368	0.698042
0.850856	0.662556	0.695387
0.851858	0.65867	0.698189
0.85286	0.662701	0.69665
0.853861	0.656482	0.699061
0.854863	0.667112	0.695582
0.855865	0.660753	0.692951
0.856867	0.662082	0.697508
0.857868	0.663727	0.694582
0.85887	0.659183	0.697333
0.859872	0.659214	0.698033
0.860873	0.663644	0.696624
0.861875	0.666579	0.6952
0.862877	0.661427	0.696081
0.863879	0.665108	0.696035
0.86488	0.66162	0.691564
0.865882	0.661416	0.688918
0.866884	0.660695	0.694447
0.867886	0.667198	0.693844
0.868887	0.662599	0.691481
0.869889	0.658223	0.69501
0.870891	0.66463	0.693266
0.871892	0.663631	0.699661
0.872894	0.661414	0.69547
0.873896	0.665287	0.692689
0.874898	0.662557	0.697293
0.875899	0.665991	0.695406
0.876901	0.660938	0.694239
0.877903	0.662513	0.695492
0.878904	0.661854	0.701702
0.879906	0.661343	0.697364
0.880908	0.668251	0.695981
0.88191	0.664897	0.692978
0.882911	0.655599	0.692855
0.883913	0.660078	0.694512
0.884915	0.664104	0.695004
0.885916	0.663278	0.695077
0.886918	0.659949	0.690567
0.88792	0.660844	0.694605
0.888922	0.663601	0.695828
0.889923	0.66203	0.699209
0.890925	0.661586	0.694975
0.891927	0.662454	0.693374
0.892928	0.659361	0.696376
0.89393	0.663527	0.698445
0.894932	0.67031	0.698963
0.895934	0.669343	0.700202
0.896935	0.661475	0.69628
0.897937	0.664669	0.690644
0.898939	0.665334	0.69517
0.89994	0.667406	0.698949
0.900942	0.658593	0.690033
0.901944	0.66372	0.697828
0.902946	0.667997	0.690616
0.903947	0.662833	0.696164
0.904949	0.657224	0.695054
0.905951	0.666887	0.696933
0.906952	0.66704	0.699063
0.907954	0.663704	0.69748
0.908956	0.658177	0.696406
0.909958	0.664604	0.696879
0.910959	0.664158	0.697036
0.911961	0.663856	0.693604
0.912963	0.660777	0.696207
0.913965	0.664621	0.694698
0.914966	0.662042	0.698744
0.915968	0.659971	0.696076
0.91697	0.671074	0.699912
0.917971	0.66539	0.69901
0.918973	0.661947	0.696377
0.919975	0.667847	0.699007
0.920977	0.659784	0.700001
0.921978	0.659599	0.697358
0.92298	0.664325	0.696326
0.923982	0.660967	0.68798
0.924983	0.664874	0.694973
0.925985	0.66054	0.690484
0.926987	0.66639	0.698755
0.927989	0.665689	0.694174
0.92899	0.66195	0.694386
0.929992	0.668226	0.691279
0.930994	0.665479	0.694435
0.931995	0.6678	0.693411
0.932997	0.663835	0.69896
0.933999	0.669023	0.688813
0.935001	0.662635	0.692998
0.936002	0.662965	0.698631
0.937004	0.659932	0.698709
0.938006	0.668695	0.690758
0.939007	0.663305	0.696982
0.940009	0.659415	0.695487
0.941011	0.659344	0.691807
0.942013	0.662773	0.699546
0.943014	0.663696	0.693902
0.944016	0.65982	0.686673
0.945018	0.665162	0.690003
0.94602	0.66602	0.696777
0.947021	0.660711	0.69864
0.948023	0.665249	0.696201
0.949025	0.662617	0.700493
0.950026	0.664152	0.690251
0.951028	0.6618	0.69334
0.95203	0.665232	0.696185
0.953032	0.656051	0.698158
0.954033	0.661451	0.694983
0.955035	0.664257	0.698363
0.956037	0.660168	0.697151
0.957038	0.659349	0.694998
0.95804	0.661298	0.689231
0.959042	0.66389	0.693035
0.960044	0.669652	0.68968
0.961045	0.664599	0.695219
0.962047	0.66303	0.694455
0.963049	0.664776	0.688732
0.96405	0.670036	0.700241
0.965052	0.661992	0.690209
0.966054	0.66496	0.696979
0.967056	0.66329	0.69208
0.968057	0.661702	0.689553
0.969059	0.663687	0.695159
0.970061	0.662802	0.697388
0.971062	0.665276	0.697414
0.972064	0.656769	0.695839
0.973066	0.66224	0.69445
0.974068	0.65864	0.697507
0.975069	0.660148	0.694728
0.976071	0.657942	0.695868
0.977073	0.665171	0.693622
0.978075	0.66623	0.692181
0.979076	0.665098	0.694034
0.980078	0.660967	0.696228
0.98108	0.659628	0.69591
0.982081	0.663024	0.696429
0.983083	0.663894	0.69618
0.984085	0.659871	0.696541
0.985087	0.663084	0.692544
0.986088	0.663627	0.697635
0.98709	0.659502	0.695446
0.988092	0.659021	0.69383
0.989093	0.657743	0.69864
0.990095	0.661495	0.694193
0.991097	0.667992	0.694859
0.992099	0.659796	0.69235
0.9931	0.663686	0.695155
0.994102	0.657864	0.689686
0.995104	0.666977	0.696466
0.996105	0.664697	0.692554
0.997107	0.661217	0.69544
0.998109	0.664194	0.696106
0.999111	0.66353	0.697505
1.00011	0.664512	0.692503
1.00111	0.663941	0.690791
1.00212	0.663364	0.697168
1.00312	0.659149	0.702741
1.00412	0.656974	0.698677
1.00512	0.665109	0.693295
1.00612	0.667188	0.694974
1.00712	0.664893	0.69299
1.00813	0.665349	0.696773
1.00913	0.659576	0.695104
1.01013	0.660886	0.694064
1.01113	0.661672	0.693056
1.01213	0.660905	0.698725
1.01313	0.66162	0.695594
1.01414	0.6611	0.693003
1.01514	0.667247	0.693338
1.01614	0.663656	0.690679
1.01714	0.661505	0.699309
1.01814	0.6625	0.694608
1.01914	0.663114	0.697008
1.02015	0.665808	0.69154
1.02115	0.659937	0.695434
1.02215	0.659871	0.695121
1.02315	0.662752	0.690837
1.02415	0.658988	0.690083
1.02516	0.661152	0.695366
1.02616	0.662815	0.700746
1.02716	0.662441	0.687597
1.02816	0.663526	0.697533
1.02916	0.662989	0.699394
1.03016	0.660648	0.692647
1.03117	0.660866	0.695029
1.03217	0.66256	0.688174
1.03317	0.665929	0.694882
1.03417	0.663685	0.690581
1.03517	0.663572	0.688614
1.03617	0.659371	0.694101
1.03718	0.66368	0.696411
1.03818	0.663542	0.698461
1.03918	0.661937	0.695189
1.04018	0.666211	0.697949
1.04118	0.662728	0.693471
1.04218	0.665888	0.691984
1.04319	0.655541	0.691831
1.04419	0.660767	0.696215
1.04519	0.662014	0.685597
1.04619	0.667144	0.696942
1.04719	0.663231	0.694287
1.04819	0.66294	0.69565
1.0492	0.662119	0.696429
1.0502	0.669019	0.688715
1.0512	0.662215	0.695437
1.0522	0.666514	0.698386
1.0532	0.661905	0.695542
1.05421	0.662387	0.69955
1.05521	0.662203	0.694521
1.05621	0.665998	0.694295
1.05721	0.659076	0.691741
1.05821	0.663804	0.694532
1.05921	0.665734	0.693783
1.06022	0.661338	0.692435
1.06122	0.658637	0.693225
1.06222	0.661393	0.698809
1.06322	0.661129	0.696505
1.06422	0.665248	0.693843
1.06522	0.662772	0.698197
1.06623	0.659526	0.695744
1.06723	0.660955	0.691564
1.06823	0.662206	0.68965
1.06923	0.665416	0.69086
1.07023	0.661935	0.694248
1.07123	0.661232	0.693525
1.07224	0.6679	0.689864
1.07324	0.660462	0.694307
1.07424	0.661435	0.694885
1.07524	0.662059	0.694096
1.07624	0.661022	0.696939
1.07724	0.664014	0.690726
1.07825	0.66566	0.699146
1.07925	0.665148	0.694505
1.08025	0.66584	0.692531
1.08125	0.654876	0.695503
1.08225	0.66228	0.694102
1.08325	0.663286	0.692303
1.08426	0.663902	0.691378
1.08526	0.659308	0.690083
1.08626	0.668088	0.69857
1.08726	0.662908	0.698417
1.08826	0.661808	0.691802
1.08927	0.664834	0.694271
1.09027	0.664266	0.693026
1.09127	0.661251	0.695848
1.09227	0.667259	0.693831
1.09327	0.660065	0.694168
1.09427	0.662092	0.695708
1.09528	0.671457	0.694284
1.09628	0.659743	0.695608
1.09728	0.663195	0.69194
1.09828	0.658992	0.698576
1.09928	0.664274	0.693403
1.10028	0.667095	0.693319
1.10129	0.653575	0.690582
1.10229	0.664077	0.698779
1.10329	0.66353	0.697395
1.10429	0.66514	0.695804
1.10529	0.664702	0.690235
1.10629	0.658541	0.692158
1.1073	0.660228	0.692459
1.1083	0.660668	0.688703
1.1093	0.664933	0.689024
1.1103	0.666373	0.689268
1.1113	0.66149	0.692022
1.1123	0.662035	0.69025
1.11331	0.66064	0.69895
1.11431	0.659971	0.699915
1.11531	0.667401	0.697439
1.11631	0.658924	0.696708
1.11731	0.663089	0.698992
1.11832	0.665731	0.696693
1.11932	0.666366	0.690004
1.12032	0.667293	0.692931
1.12132	0.661369	0.691428
1.12232	0.660728	0.694412
1.12332	0.663731	0.687459
1.12433	0.66598	0.695152
1.12533	0.663224	0.693759
1.12633	0.660796	0.691027
1.12733	0.662983	0.694774
1.12833	0.666458	0.688666
1.12933	0.661091	0.693926
1.13034	0.665429	0.688282
1.13134	0.66409	0.691447
1.13234	0.663101	0.698154
1.13334	0.658827	0.690745
1.13434	0.661075	0.697533
1.13534	0.659202	0.694237
1.13635	0.658265	0.698312
1.13735	0.661211	0.697975
1.13835	0.666978	0.694957
1.13935	0.66423	0.696087
1.14035	0.663003	0.696566
1.14135	0.662119	0.692093
1.14236	0.665937	0.697101
1.14336	0.657934	0.698675
1.14436	0.659081	0.694317
1.14536	0.658111	0.694251
1.14636	0.662504	0.68927
1.14736	0.661701	0.695295
1.14837	0.660929	0.699346
1.14937	0.666109	0.69213
1.15037	0.66251	0.6977
1.15137	0.666449	0.695705
1.15237	0.656491	0.697345
1.15338	0.670121	0.69472
1.15438	0.662517	0.693486
1.15538	0.666245	0.697122
1.15638	0.660179	0.697439
1.15738	0.653274	0.697703
1.15838	0.667761	0.695201
1.15939	0.665025	0.693661
1.16039	0.660974	0.697233
1.16139	0.656672	0.698049
1.16239	0.664038	0.693828
1.16339	0.660143	0.699606
1.16439	0.661752	0.692614
1.1654	0.66208	0.698124
1.1664	0.658483	0.693726
1.1674	0.661641	0.693829
1.1684	0.663716	0.69445
1.1694	0.664608	0.697796
1.1704	0.663043	0.697418
1.17141	0.661913	0.688823
1.17241	0.660642	0.702584
1.17341	0.662123	0.692723
1.17441	0.663099	0.696942
1.17541	0.663977	0.701368
1.17641	0.662759	0.691397
1.17742	0.667646	0.695874
1.17842	0.667279	0.69954
1.17942	0.664408	0.693435
1.18042	0.664983	0.69665
1.18142	0.663688	0.695872
1.18243	0.662598	0.69153
1.18343	0.660163	0.693079
1.18443	0.662755	0.68653
1.18543	0.658695	0.695609
1.18643	0.668333	0.697407
1.18743	0.666946	0.696185
1.18844	0.670757	0.696362
1.18944	0.657652	0.694022
1.19044	0.659992	0.694326
1.19144	0.659877	0.691698
1.19244	0.66099	0.689252
1.19344	0.658834	0.699567
1.19445	0.654809	0.693482
1.19545	0.666829	0.694991
1.19645	0.66288	0.688402
1.19745	0.66715	0.694972
1.19845	0.662536	0.695218
1.19945	0.662844	0.696423
1.20046	0.664954	0.697577
1.20146	0.663288	0.694582
1.20246	0.666434	0.696946
1.20346	0.664314	0.695699
1.20446	0.658053	0.700234
1.20546	0.66374	0.692563
1.20647	0.665223	0.695113
1.20747	0.665974	0.691418
1.20847	0.664245	0.691473
1.20947	0.665795	0.691841
1.21047	0.664217	0.694992
1.21147	0.660252	0.689708
1.21248	0.662848	0.694427
1.21348	0.663612	0.691078
1.21448	0.6641	0.694702
1.21548	0.664903	0.698644
1.21648	0.663318	0.695194
1.21749	0.665853	0.691359
1.21849	0.666756	0.692341
1.21949	0.669848	0.693083
1.22049	0.659648	0.699026
1.22149	0.663433	0.69659
1.22249	0.657581	0.693051
1.2235	0.666438	0.692076
1.2245	0.664491	0.693575
1.2255	0.663043	0.698158
1.2265	0.667443	0.692656
1.2275	0.667738	0.693817
1.2285	0.66398	0.693852
1.22951	0.663811	0.695185
1.23051	0.667034	0.694163
1.23151	0.660614	0.697933
1.23251	0.663686	0.699269
1.23351	0.668024	0.695029
1.23451	0.658216	0.691368
1.23552	0.661753	0.697151
1.23652	0.654427	0.696494
1.23752	0.664071	0.695126
1.23852	0.666551	0.697504
1.23952	0.659401	0.695625
1.24052	0.662545	0.694394
1.24153	0.660671	0.69443
1.24253	0.663221	0.697804
1.24353	0.66419	0.695954
1.24453	0.668441	0.695134
1.24553	0.661537	0.696476
1.24654	0.660126	0.695896
1.24754	0.665328	0.688321
1.24854	0.663286	0.693976
1.24954	0.661676	0.692504
1.25054	0.663828	0.697388
1.25154	0.664498	0.696598
1.25255	0.669645	0.694505
1.25355	0.667973	0.692665
1.25455	0.660897	0.694083
1.25555	0.669855	0.698696
1.25655	0.66342	0.694263
1.25755	0.662481	0.694667
1.25856	0.660301	0.693972
1.25956	0.660883	0.692561
1.26056	0.668276	0.699652
1.26156	0.66499	0.693941
1.26256	0.662576	0.701089
1.26356	0.660394	0.690259
1.26457	0.665013	0.695406
1.26557	0.661554	0.69496
1.26657	0.665955	0.690856
1.26757	0.665052	0.691022
1.26857	0.658913	0.696728
1.26957	0.660874	0.693356
1.27058	0.661396	0.690384
1.27158	0.66133	0.69411
1.27258	0.666895	0.691549
1.27358	0.662717	0.698165
1.27458	0.664922	0.698209
1.27558	0.665446	0.695324
1.27659	0.6601	0.690254
1.27759	0.663051	0.694556
1.27859	0.665455	0.693537
1.27959	0.663493	0.692973
1.28059	0.664145	0.696903
1.2816	0.661333	0.691988
1.2826	0.663564	0.692796
1.2836	0.667724	0.689871
1.2846	0.666159	0.687873
1.2856	0.657277	0.693898
1.2866	0.662347	0.692803
1.28761	0.663257	0.692502
1.28861	0.661472	0.691738
1.28961	0.670126	0.694013
1.29061	0.664587	0.691232
1.29161	0.665723	0.696422
1.29261	0.665627	0.69359
1.29362	0.663544	0.687638
1.29462	0.661151	0.692276
1.29562	0.667203	0.694902
1.29662	0.661891	0.692557
1.29762	0.65991	0.694177
1.29862	0.663921	0.698355
1.29963	0.664834	0.694419
1.30063	0.663047	0.698615
1.30163	0.659059	0.690946
1.30263	0.670544	0.690813
1.30363	0.663077	0.693149
1.30463	0.664068	0.694833
1.30564	0.670601	0.693581
1.30664	0.659786	0.694198
1.30764	0.663101	0.694502
1.30864	0.664347	0.691477
1.30964	0.663207	0.701103
1.31065	0.66037	0.697183
1.31165	0.659589	0.691812
1.31265	0.666755	0.693672
1.31365	0.659634	0.692248
1.31465	0.66788	0.692109
1.31565	0.664661	0.694956
1.31666	0.665774	0.695155
1.31766	0.662875	0.693301
1.31866	0.668399	0.696328
1.31966	0.667199	0.698553
1.32066	0.664445	0.691435
1.32166	0.664899	0.69079
1.32267	0.656616	0.693804
1.32367	0.667123	0.692869
1.32467	0.664557	0.699874
1.32567	0.667318	0.692882
1.32667	0.661076	0.691439
1.32767	0.663664	0.689257
1.32868	0.671019	0.699635
1.32968	0.662574	0.690983
1.33068	0.662479	0.690548
1.33168	0.663494	0.692935
1.33268	0.658112	0.695425
1.33368	0.659951	0.696024
1.33469	0.666413	0.69373
1.33569	0.663544	0.694737
1.33669	0.662845	0.691189
1.33769	0.666835	0.697227
1.33869	0.664684	0.695032
1.33969	0.667109	0.693438
1.3407	0.67041	0.696967
1.3417	0.659942	0.690859
1.3427	0.664017	0.692351
1.3437	0.660699	0.690837
1.3447	0.665956	0.693791
1.34571	0.662172	0.697983
1.34671	0.663718	0.693895
1.34771	0.660869	0.688871
1.34871	0.665482	0.692783
1.34971	0.661875	0.692996
1.35071	0.656338	0.693451
1.35172	0.661533	0.693916
1.35272	0.668213	0.691026
1.35372	0.666849	0.694923
1.35472	0.662269	0.691226
1.35572	0.665482	0.697825
1.35672	0.662674	0.691889
1.35773	0.670015	0.692136
1.35873	0.668094	0.695339
1.35973	0.663513	0.694326
1.36073	0.666622	0.69599
1.36173	0.662796	0.690369
1.36273	0.661746	0.691721
1.36374	0.666853	0.697715
1.36474	0.666476	0.695145
1.36574	0.662109	0.693172
1.36674	0.662317	0.692326
1.36774	0.664311	0.694875
1.36874	0.663063	0.6876
1.36975	0.662346	0.691217
1.37075	0.656003	0.697174
1.37175	0.663254	0.692508
1.37275	0.662143	0.69286
1.37375	0.669379	0.696514
1.37476	0.66264	0.695518
1.37576	0.661145	0.695391
1.37676	0.665977	0.696158
1.37776	0.667089	0.694663
1.37876	0.661898	0.692566
1.37976	0.66335	0.693532
1.38077	0.65812	0.698518
1.38177	0.655038	0.696016
1.38277	0.663683	0.697305
1.38377	0.662631	0.691704
1.38477	0.664837	0.695861
1.38577	0.65978	0.690579
1.38678	0.665762	0.691163
1.38778	0.662388	0.689119
1.38878	0.661374	0.6975
1.38978	0.66502	0.693112
1.39078	0.661868	0.691605
1.39178	0.66018	0.695967
1.39279	0.660289	0.69388
1.39379	0.661508	0.693463
1.39479	0.670887	0.692941
1.39579	0.665368	0.697838
1.39679	0.667241	0.692538
1.39779	0.659282	0.687264
1.3988	0.664121	0.692148
1.3998	0.66112	0.697453
1.4008	0.663193	0.689424
1.4018	0.66904	0.700546
1.4028	0.667077	0.689661
1.4038	0.661557	0.694617
1.40481	0.660163	0.695858
1.40581	0.66445	0.695595
1.40681	0.665328	0.699051
1.40781	0.663434	0.697726
1.40881	0.662938	0.693229
1.40982	0.662412	0.698705
1.41082	0.662962	0.689232
1.41182	0.659269	0.694613
1.41282	0.657595	0.694818
1.41382	0.660792	0.693387
1.41482	0.665727	0.69424
1.41583	0.660344	0.697992
1.41683	0.659003	0.696527
1.41783	0.66175	0.695839
1.41883	0.662468	0.692781
1.41983	0.659864	0.698041
1.42083	0.659885	0.692517
1.42184	0.664803	0.693761
1.42284	0.665312	0.695042
1.42384	0.655143	0.696184
1.42484	0.661229	0.694618
1.42584	0.657311	0.693193
1.42684	0.663468	0.693244
1.42785	0.662516	0.6943
1.42885	0.659826	0.688023
1.42985	0.660227	0.693096
1.43085	0.660385	0.695702
1.43185	0.656981	0.69258
1.43285	0.662119	0.694083
1.43386	0.665186	0.68961
1.43486	0.661549	0.696018
1.43586	0.663966	0.696925
1.43686	0.663295	0.687384
1.43786	0.657215	0.693002
1.43886	0.664207	0.698324
1.43987	0.665183	0.694216
1.44087	0.662428	0.692121
1.44187	0.656539	0.689459
1.44287	0.661894	0.695136
1.44387	0.665633	0.692626
1.44488	0.666835	0.695344
1.44588	0.666414	0.687349
1.44688	0.661118	0.697731
1.44788	0.660255	0.69588
1.44888	0.662996	0.693713
1.44988	0.664819	0.691353
1.45089	0.661551	0.694351
1.45189	0.661066	0.695828
1.45289	0.664176	0.688034
1.45389	0.664526	0.696487
1.45489	0.671561	0.695276
1.45589	0.664543	0.692886
1.4569	0.656505	0.69446
1.4579	0.65776	0.691689
1.4589	0.659709	0.695176
1.4599	0.662298	0.691821
1.4609	0.671131	0.691096
1.4619	0.65423	0.694971
1.46291	0.66246	0.695331
1.46391	0.659712	0.691279
1.46491	0.663321	0.692886
1.46591	0.662219	0.693491
1.46691	0.666483	0.687963
1.46791	0.6632	0.691798
1.46892	0.665548	0.693847
1.46992	0.66556	0.693335
1.47092	0.660635	0.689778
1.47192	0.666907	0.694208
1.47292	0.662422	0.691916
1.47393	0.661048	0.688419
1.47493	0.659163	0.69431
1.47593	0.662467	0.694865
1.47693	0.66411	0.696472
1.47793	0.660032	0.697468
1.47893	0.654968	0.690739
1.47994	0.66363	0.69283
1.48094	0.664326	0.695969
1.48194	0.661658	0.695804
1.48294	0.660826	0.694467
1.48394	0.66074	0.694455
1.48494	0.663801	0.690629
1.48595	0.656239	0.694114
1.48695	0.668336	0.695746
1.48795	0.66537	0.692073
1.48895	0.658356	0.695173
1.48995	0.665882	0.69019
1.49095	0.665221	0.690608
1.49196	0.665829	0.696117
1.49296	0.65993	0.692271
1.49396	0.66694	0.687594
1.49496	0.662416	0.691261
1.49596	0.664652	0.698739
1.49696	0.663716	0.697756
1.49797	0.662035	0.697305
1.49897	0.660851	0.689437
1.49997	0.661638	0.695187
1.50097	0.665782	0.69507
1.50197	0.666205	0.691202
1.50298	0.667408	0.694069
1.50398	0.663349	0.691858
1.50498	0.661176	0.695755
1.50598	0.664028	0.697561
1.50698	0.660482	0.693816
1.50798	0.667851	0.69754
1.50899	0.667281	0.692516
1.50999	0.669941	0.696367
1.51099	0.664014	0.694265
1.51199	0.661649	0.692105
1.51299	0.662268	0.691676
1.51399	0.664155	0.692118
1.515	0.665744	0.691497
1.516	0.661528	0.693422
1.517	0.660558	0.692496
1.518	0.669487	0.688863
1.519	0.660212	0.68696
1.52	0.662172	0.695338
1.52101	0.662809	0.690645
1.52201	0.662955	0.698334
1.52301	0.661013	0.691937
1.52401	0.659892	0.690446
1.52501	0.663407	0.690142
1.52601	0.657657	0.692604
1.52702	0.663084	0.690188
1.52802	0.66186	0.695516
1.52902	0.668966	0.689985
1.53002	0.661333	0.694211
1.53102	0.659291	0.691982
1.53202	0.662962	0.691009
1.53303	0.665939	0.690988
1.53403	0.663399	0.696791
1.53503	0.666077	0.69432
1.53603	0.664592	0.695499
1.53703	0.661723	0.691883
1.53804	0.667659	0.691671
1.53904	0.668724	0.692021
1.54004	0.668055	0.695374
1.54104	0.662155	0.694258
1.54204	0.658465	0.692062
1.54304	0.667369	0.691389
1.54405	0.661587	0.696268
1.54505	0.663837	0.693765
1.54605	0.661762	0.69484
1.54705	0.658351	0.694338
1.54805	0.663357	0.689389
1.54905	0.661797	0.690754
1.55006	0.660604	0.694726
1.55106	0.668778	0.695712
1.55206	0.664296	0.6959
1.55306	0.667223	0.693013
1.55406	0.663564	0.693051
1.55506	0.667612	0.694359
1.55607	0.664497	0.692106
1.55707	0.661363	0.698138
1.55807	0.663853	0.695484
1.55907	0.665206	0.692673
1.56007	0.662964	0.690602
1.56107	0.664948	0.696533
1.56208	0.665605	0.687958
1.56308	0.668607	0.691684
1.56408	0.663553	0.698832
1.56508	0.662381	0.700188
1.56608	0.663055	0.689035
1.56708	0.661784	0.690344
1.56809	0.66434	0.694945
1.56909	0.66079	0.697094
1.57009	0.666036	0.697146
1.57109	0.665307	0.694635
1.57209	0.657803	0.696278
1.5731	0.663526	0.695298
1.5741	0.661275	0.692722
1.5751	0.660666	0.69095
1.5761	0.66038	0.688932
1.5771	0.666592	0.689711
1.5781	0.665923	0.693759
1.57911	0.666851	0.695936
1.58011	0.662214	0.694765
1.58111	0.661744	0.692182
1.58211	0.662438	0.693312
1.58311	0.665622	0.691891
1.58411	0.661484	0.69229
1.58512	0.661359	0.692887
1.58612	0.662429	0.69537
1.58712	0.659938	0.692089
1.58812	0.662213	0.69118
1.58912	0.66263	0.69438
1.59012	0.656973	0.687628
1.59113	0.662902	0.694535
1.59213	0.660551	0.690313
1.59313	0.661005	0.694501
1.59413	0.661708	0.689582
1.59513	0.664934	0.696034
1.59613	0.661715	0.692989
1.59714	0.656934	0.696743
1.59814	0.666062	0.688496
1.59914	0.670506	0.697742
1.60014	0.662103	0.689855
1.60114	0.666302	0.693282
1.60215	0.660532	0.693495
1.60315	0.66289	0.693942
1.60415	0.665287	0.688568
1.60515	0.661965	0.700671
1.60615	0.660632	0.692032
1.60715	0.66261	0.693318
1.60816	0.668167	0.694967
1.60916	0.666768	0.68932
1.61016	0.661585	0.696857
1.61116	0.65906	0.693333
1.61216	0.660449	0.692625
1.61316	0.656589	0.690411
1.61417	0.658542	0.692607
1.61517	0.663674	0.697549
1.61617	0.662811	0.687014
1.61717	0.664375	0.694982
1.61817	0.666148	0.693056
1.61917	0.664875	0.693195
1.62018	0.66822	0.697755
1.62118	0.663755	0.687902
1.62218	0.659569	0.691507
1.62318	0.665428	0.692529
1.62418	0.662597	0.692465
1.62518	0.665928	0.694225
1.62619	0.65602	0.698909
1.62719	0.664692	0.69387
1.62819	0.66089	0.691876
1.62919	0.659532	0.694707
1.63019	0.666486	0.695655
1.63119	0.661242	0.69186
1.6322	0.666183	0.690837
1.6332	0.664934	0.690281
1.6342	0.66593	0.692006
1.6352	0.656205	0.68798
1.6362	0.663888	0.694168
1.63721	0.662084	0.687859
1.63821	0.667448	0.691615
1.63921	0.664054	0.69428
1.64021	0.657972	0.689297
1.64121	0.664607	0.695566
1.64221	0.660589	0.690472
1.64322	0.656208	0.693808
1.64422	0.660765	0.69416
1.64522	0.661652	0.69551
1.64622	0.660803	0.697824
1.64722	0.661672	0.695378
1.64822	0.66209	0.694418
1.64923	0.663357	0.69513
1.65023	0.66759	0.689406
1.65123	0.663222	0.691883
1.65223	0.659713	0.695946
1.65323	0.65998	0.698076
1.65423	0.658157	0.692149
1.65524	0.663479	0.694253
1.65624	0.662148	0.69093
1.65724	0.666156	0.697678
1.65824	0.660311	0.690925
1.65924	0.66151	0.689699
1.66024	0.660483	0.690141
1.66125	0.661983	0.692945
1.66225	0.652969	0.6924
1.66325	0.655813	0.695213
1.66425	0.658147	0.693659
1.66525	0.664357	0.694209
1.66626	0.658687	0.691558
1.66726	0.662391	0.695169
1.66826	0.66111	0.696451
1.66926	0.659619	0.686962
1.67026	0.66251	0.694062
1.67126	0.660396	0.69295
1.67227	0.663638	0.691533
1.67327	0.660753	0.692882
1.67427	0.6575	0.690498
1.67527	0.654381	0.688481
1.67627	0.663299	0.69167
1.67727	0.666815	0.692324
1.67828	0.663614	0.692281
1.67928	0.662085	0.690908
1.68028	0.664951	0.690721
1.68128	0.664369	0.692607
1.68228	0.668835	0.691141
1.68328	0.661279	0.688865
1.68429	0.662935	0.691246
1.68529	0.66879	0.696353
1.68629	0.661967	0.688767
1.68729	0.66471	0.690631
1.68829	0.663339	0.69012
1.68929	0.663405	0.688939
1.6903	0.666244	0.69388
1.6913	0.667592	0.696042
1.6923	0.664962	0.698145
1.6933	0.665302	0.693871
1.6943	0.662409	0.699665
1.6953	0.669597	0.695625
1.69631	0.665743	0.69609
1.69731	0.667643	0.692075
1.69831	0.662318	0.693185
1.69931	0.657267	0.692385
1.70031	0.663526	0.690786
1.70132	0.665413	0.691411
1.70232	0.662681	0.68718
1.70332	0.658293	0.690607
1.70432	0.663546	0.691028
1.70532	0.662587	0.690558
1.70632	0.661374	0.696652
1.70733	0.663038	0.693304
1.70833	0.662523	0.694985
1.70933	0.661742	0.694652
1.71033	0.665046	0.693085
1.71133	0.665244	0.694482
1.71233	0.664515	0.685189
1.71334	0.663241	0.696596
1.71434	0.667291	0.692697
1.71534	0.662826	0.694173
1.71634	0.659302	0.691518
1.71734	0.663476	0.692977
1.71834	0.66057	0.697485
1.71935	0.661127	0.694217
1.72035	0.664544	0.694345
1.72135	0.665237	0.688514
1.72235	0.659599	0.689877
1.72335	0.661003	0.689157
1.72435	0.665002	0.690129
1.72536	0.659427	0.690481
1.72636	0.665321	0.694772
1.72736	0.66248	0.694855
1.72836	0.661875	0.689569
1.72936	0.663489	0.697537
1.73037	0.661681	0.693272
1.73137	0.660512	0.689614
1.73237	0.665026	0.696534
1.73337	0.661768	0.685829
1.73437	0.663524	0.697316
1.73537	0.662155	0.691244
1.73638	0.667227	0.692704
1.73738	0.662148	0.691781
1.73838	0.662175	0.695421
1.73938	0.664513	0.695611
1.74038	0.66221	0.691412
1.74138	0.661328	0.691695
1.74239	0.661723	0.691782
1.74339	0.662724	0.694567
1.74439	0.663922	0.692077
1.74539	0.663304	0.689926
1.74639	0.665571	0.692145
1.74739	0.662802	0.697412
1.7484	0.66129	0.692649
1.7494	0.664348	0.690804
1.7504	0.667334	0.696385
1.7514	0.665289	0.691811
1.7524	0.661883	0.697386
1.7534	0.666398	0.689653
1.75441	0.661935	0.690685
1.75541	0.664122	0.692512
1.75641	0.662119	0.695387
1.75741	0.661476	0.692121
1.75841	0.664903	0.691693
1.75941	0.667885	0.692634
1.76042	0.665767	0.692773
1.76142	0.655376	0.697881
1.76242	0.663407	0.688731
1.76342	0.668357	0.692362
1.76442	0.666869	0.692842
1.76543	0.66136	0.689078
1.76643	0.658227	0.691872
1.76743	0.660212	0.695886
1.76843	0.662771	0.693944
1.76943	0.665656	0.686865
1.77043	0.660713	0.69308
1.77144	0.662487	0.692147
1.77244	0.664431	0.697148
1.77344	0.658664	0.696314
1.77444	0.665607	0.696719
1.77544	0.656531	0.691226
1.77644	0.665515	0.690052
1.77745	0.657491	0.693796
1.77845	0.660554	0.693267
1.77945	0.663714	0.689593
1.78045	0.663072	0.686826
1.78145	0.661035	0.693077
1.78245	0.662924	0.696097
1.78346	0.663623	0.692155
1.78446	0.658898	0.692067
1.78546	0.662923	0.695512
1.78646	0.668104	0.692635
1.78746	0.662159	0.69249
1.78846	0.66297	0.690467
1.78947	0.66498	0.692546
1.79047	0.665555	0.692192
1.79147	0.660054	0.696435
1.79247	0.659206	0.696854
1.79347	0.662646	0.691917
1.79448	0.657481	0.695777
1.79548	0.667321	0.690242
1.79648	0.664828	0.692077
1.79748	0.660207	0.696557
1.79848	0.664662	0.689223
1.79948	0.665131	0.691961
1.80049	0.660522	0.689974
1.80149	0.658243	0.689691
1.80249	0.659513	0.691358
1.80349	0.660987	0.693829
1.80449	0.665173	0.69739
1.80549	0.659646	0.693653
1.8065	0.659293	0.687649
1.8075	0.665964	0.689361
1.8085	0.658333	0.698317
1.8095	0.665703	0.696571
1.8105	0.663903	0.695277
1.8115	0.666841	0.691879
1.81251	0.663684	0.686652
1.81351	0.664185	0.695167
1.81451	0.660958	0.698757
1.81551	0.660613	0.694623
1.81651	0.665631	0.691695
1.81751	0.663029	0.687705
1.81852	0.667727	0.69237
1.81952	0.66212	0.693249
1.82052	0.664181	0.691982
1.82152	0.662219	0.691112
1.82252	0.661094	0.694843
1.82352	0.660786	0.693961
1.82453	0.66191	0.688232
1.82553	0.659285	0.690337
1.82653	0.662534	0.692575
1.82753	0.661288	0.692691
1.82853	0.670085	0.687486
1.82954	0.661333	0.693076
1.83054	0.660332	0.687437
1.83154	0.659082	0.691748
1.83254	0.66711	0.693322
1.83354	0.661806	0.692764
1.83454	0.655743	0.690421
1.83555	0.663267	0.689319
1.83655	0.665311	0.689334
1.83755	0.664124	0.68453
1.83855	0.664973	0.694592
1.83955	0.657509	0.690785
1.84055	0.657592	0.695326
1.84156	0.666824	0.693267
1.84256	0.660491	0.692659
1.84356	0.666414	0.697736
1.84456	0.663491	0.693396
1.84556	0.661052	0.694653
1.84656	0.661942	0.694322
1.84757	0.661359	0.694563
1.84857	0.669139	0.695436
1.84957	0.661176	0.686559
1.85057	0.661587	0.696146
1.85157	0.662246	0.690924
1.85257	0.663742	0.690228
1.85358	0.662588	0.688045
1.85458	0.661932	0.688914
1.85558	0.666135	0.689073
1.85658	0.665124	0.695244
1.85758	0.661495	0.691819
1.85859	0.659097	0.695624
1.85959	0.663419	0.691875
1.86059	0.663065	0.695129
1.86159	0.661709	0.689897
1.86259	0.660213	0.693637
1.86359	0.659728	0.693996
1.8646	0.659521	0.693695
1.8656	0.662624	0.693922
1.8666	0.667387	0.68694
1.8676	0.659933	0.691379
1.8686	0.662372	0.690733
1.8696	0.660492	0.691759
1.87061	0.665424	0.698948
1.87161	0.663639	0.695415
1.87261	0.665951	0.693178
1.87361	0.667043	0.693184
1.87461	0.663067	0.687133
1.87561	0.667525	0.692743
1.87662	0.661337	0.694162
1.87762	0.669105	0.688792
1.87862	0.666703	0.691893
1.87962	0.660267	0.691496
1.88062	0.661633	0.691402
1.88162	0.662102	0.688953
1.88263	0.661197	0.691145
1.88363	0.661238	0.695077
1.88463	0.660366	0.698628
1.88563	0.664379	0.687741
1.88663	0.669873	0.691084
1.88763	0.666687	0.693883
1.88864	0.659746	0.693224
1.88964	0.660659	0.695371
1.89064	0.665207	0.695627
1.89164	0.665551	0.692973
1.89264	0.662827	0.694763
1.89365	0.663195	0.697919
1.89465	0.664041	0.697103
1.89565	0.659119	0.688769
1.89665	0.662683	0.69131
1.89765	0.652995	0.692505
1.89865	0.661907	0.690515
1.89966	0.664867	0.691124
1.90066	0.667002	0.692456
1.90166	0.663582	0.692474
1.90266	0.662818	0.689272
1.90366	0.666346	0.691036
1.90466	0.659015	0.691466
1.90567	0.655362	0.693194
1.90667	0.662164	0.689917
1.90767	0.66291	0.69175
1.90867	0.663403	0.693178
1.90967	0.662472	0.702355
1.91067	0.66498	0.696074
1.91168	0.662623	0.69654
1.91268	0.66336	0.691453
1.91368	0.666074	0.68848
1.91468	0.661851	0.691813
1.91568	0.661879	0.690601
1.91668	0.660406	0.691634
1.91769	0.664835	0.688734
1.91869	0.663503	0.692429
1.91969	0.662532	0.691323
1.92069	0.665714	0.689723
1.92169	0.66128	0.692047
1.9227	0.665311	0.691314
1.9237	0.658114	0.69245
1.9247	0.66691	0.692878
1.9257	0.654114	0.693433
1.9267	0.67035	0.690289
1.9277	0.665588	0.698005
1.92871	0.6684	0.697059
1.92971	0.660932	0.693953
1.93071	0.663364	0.696625
1.93171	0.661102	0.69362
1.93271	0.655321	0.692262
1.93371	0.662065	0.689718
1.93472	0.667486	0.693871
1.93572	0.659552	0.690852
1.93672	0.664519	0.694173
1.93772	0.659754	0.692079
1.93872	0.663591	0.693488
1.93972	0.662754	0.696058
1.94073	0.665413	0.687111
1.94173	0.663214	0.68709
1.94273	0.664614	0.697462
1.94373	0.661205	0.692466
1.94473	0.653378	0.692916
1.94573	0.665304	0.693067
1.94674	0.661579	0.691866
1.94774	0.660857	0.688281
1.94874	0.66721	0.694135
1.94974	0.667142	0.69003
1.95074	0.653812	0.693809
1.95174	0.662811	0.68899
1.95275	0.659207	0.696324
1.95375	0.660272	0.688754
1.95475	0.665408	0.694505
1.95575	0.664115	0.695868
1.95675	0.664488	0.690056
1.95776	0.667871	0.692441
1.95876	0.663022	0.691127
1.95976	0.658783	0.693267
1.96076	0.658916	0.692804
1.96176	0.661605	0.693618
1.96276	0.660105	0.691213
1.96377	0.665949	0.689847
1.96477	0.665472	0.687882
1.96577	0.663397	0.694347
1.96677	0.665711	0.687114
1.96777	0.661434	0.692149
1.96877	0.661167	0.692655
1.96978	0.663203	0.688539
1.97078	0.66335	0.692014
1.97178	0.66412	0.693814
1.97278	0.666149	0.697776
1.97378	0.662108	0.694231
1.97478	0.665086	0.696906
1.97579	0.663869	0.689895
1.97679	0.657554	0.69385
1.97779	0.665196	0.696444
1.97879	0.663033	0.694747
1.97979	0.659301	0.688643
1.98079	0.666166	0.688685
1.9818	0.663468	0.696798
1.9828	0.65887	0.685263
1.9838	0.664794	0.692833
1.9848	0.670019	0.695031
1.9858	0.661107	0.693941
1.98681	0.661885	0.688929
1.98781	0.666071	0.687747
1.98881	0.666626	0.689225
1.98981	0.663483	0.690415
1.99081	0.655757	0.693642
1.99181	0.660577	0.693463
1.99282	0.662328	0.69547
1.99382	0.663719	0.691505
1.99482	0.658988	0.692403
1.99582	0.668306	0.693955
1.99682	0.657633	0.69767
1.99782	0.660264	0.695631
1.99883	0.662715	0.693547
1.99983	0.668442	0.691776
2.00083	0.661311	0.693805
2.00183	0.664481	0.692059
2.00283	0.661597	0.687469
[truncated: 2 more rows]

## Sheet: Fig6B
Fig. 6B Time constants for Calcium-driven structural transitions of A-CaM bound to RyR1
	1	2	3		Mean	SD
RyR1 nM to uM	0.03465	0.03367	0.02877		0.03236	0.00182
RyR1 uM to nM	0.12188	0.11216	0.10057		0.11154	0.00616

## Sheet: Fig6D
Fig. 6D Calcium-driven structural transitions of A-CaM bound to RyR2
time (s)	nM to uM	uM to nM
0.00240067	0.406143	0.382921
0.00340236	0.396733	0.383474
0.0044041	0.389251	0.383083
0.00540583	0.379961	0.370349
0.00640753	0.379747	0.380276
0.00740926	0.373062	0.377203
0.00841096	0.37824	0.378111
0.00941267	0.372921	0.381976
0.0104144	0.379377	0.37718
0.0114161	0.375461	0.386314
0.0124179	0.372436	0.374719
0.0134195	0.379143	0.385003
0.0144213	0.376298	0.371741
0.015423	0.37893	0.382914
0.0164247	0.374636	0.374466
0.0174264	0.37692	0.381181
0.0184282	0.379721	0.382222
0.0194299	0.367521	0.385752
0.0204316	0.386028	0.37682
0.0214333	0.380158	0.38352
0.0224351	0.376726	0.380622
0.0234368	0.378598	0.383098
0.0244385	0.381806	0.383799
0.0254402	0.377024	0.387808
0.0264419	0.385143	0.378054
0.0274436	0.379354	0.379531
0.0284453	0.382661	0.378807
0.029447	0.385538	0.385952
0.0304488	0.381798	0.388885
0.0314505	0.384346	0.386456
0.0324522	0.379655	0.383657
0.0334539	0.383373	0.377777
0.0344556	0.382998	0.383866
0.0354573	0.377774	0.383345
0.0364591	0.379929	0.38892
0.0374608	0.385624	0.385845
0.0384625	0.38722	0.384395
0.0394643	0.37863	0.385881
0.0404659	0.382224	0.387556
0.0414677	0.381524	0.385455
0.0424694	0.379348	0.377318
0.0434711	0.380758	0.390378
0.0444728	0.374001	0.377274
0.0454745	0.373883	0.384297
0.0464762	0.374965	0.384095
0.047478	0.378423	0.390011
0.0484797	0.380297	0.382065
0.0494815	0.381305	0.386317
0.0504832	0.385031	0.381241
0.0514849	0.378608	0.383348
0.0524866	0.378277	0.37619
0.0534883	0.378176	0.380827
0.05449	0.379413	0.384675
0.0554917	0.378059	0.385939
0.0564935	0.374141	0.396046
0.0574952	0.378555	0.392532
0.0584969	0.376745	0.389305
0.0594986	0.382259	0.389942
0.0605003	0.376131	0.384723
0.061502	0.374721	0.382888
0.0625038	0.376372	0.384373
0.0635055	0.380559	0.395823
0.0645072	0.378661	0.392057
0.0655089	0.380792	0.396042
0.0665107	0.377462	0.386153
0.0675124	0.382707	0.3939
0.0685141	0.370921	0.385431
0.0695158	0.384974	0.380522
0.0705175	0.377689	0.389387
0.0715192	0.373659	0.385092
0.0725209	0.376744	0.389775
0.0735227	0.373923	0.390114
0.0745244	0.378648	0.389116
0.0755261	0.378758	0.395779
0.0765278	0.382335	0.393299
0.0775295	0.379511	0.395108
0.0785313	0.381343	0.389839
0.079533	0.374258	0.386802
0.0805347	0.372942	0.386623
0.0815364	0.376017	0.38315
0.0825382	0.378115	0.387227
0.0835399	0.378673	0.390511
0.0845416	0.375152	0.388568
0.0855433	0.376277	0.395519
0.086545	0.3736	0.389326
0.0875467	0.373137	0.390094
0.0885484	0.381746	0.393542
0.0895501	0.373852	0.388286
0.0905519	0.379631	0.389063
0.0915536	0.380751	0.390104
0.0925553	0.370852	0.396573
0.093557	0.372936	0.393043
0.0945588	0.372196	0.389625
0.0955605	0.375805	0.391399
0.0965622	0.373316	0.38683
0.0975639	0.374571	0.389643
0.0985657	0.373518	0.391173
0.0995674	0.375263	0.389285
0.100569	0.374013	0.390074
0.101571	0.369559	0.397332
0.102573	0.374948	0.390114
0.103574	0.372113	0.390336
0.104576	0.373087	0.394091
0.105578	0.371626	0.392849
0.106579	0.380088	0.391144
0.107581	0.380635	0.396483
0.108583	0.378571	0.39426
0.109585	0.381435	0.394404
0.110586	0.379149	0.394702
0.111588	0.38516	0.392311
0.11259	0.372975	0.395526
0.113591	0.379939	0.396594
0.114593	0.369004	0.391082
0.115595	0.38017	0.396943
0.116597	0.383123	0.392321
0.117598	0.371267	0.39249
0.1186	0.375459	0.389602
0.119602	0.373971	0.388828
0.120603	0.374662	0.395385
0.121605	0.378855	0.3927
0.122607	0.383849	0.394795
0.123609	0.372806	0.389904
0.12461	0.377056	0.39154
0.125612	0.376814	0.386648
0.126614	0.375973	0.395518
0.127615	0.378365	0.390024
0.128617	0.372625	0.387234
0.129619	0.378925	0.387183
0.130621	0.374442	0.397827
0.131622	0.380693	0.39412
0.132624	0.375665	0.393001
0.133626	0.372987	0.39391
0.134628	0.375637	0.394859
0.135629	0.376708	0.39537
0.136631	0.3733	0.394843
0.137633	0.376077	0.395777
0.138634	0.374249	0.39137
0.139636	0.375216	0.393474
0.140638	0.374373	0.388067
0.14164	0.370454	0.397298
0.142641	0.375909	0.39682
0.143643	0.380089	0.396524
0.144645	0.375806	0.392189
0.145646	0.37628	0.397585
0.146648	0.380376	0.401984
0.14765	0.380786	0.390517
0.148652	0.377143	0.39371
0.149653	0.372772	0.390787
0.150655	0.36863	0.398482
0.151657	0.379677	0.396476
0.152658	0.372667	0.392085
0.15366	0.380919	0.394656
0.154662	0.373905	0.397319
0.155664	0.375588	0.390746
0.156665	0.372954	0.391652
0.157667	0.382125	0.397193
0.158669	0.377416	0.395519
0.15967	0.373714	0.392922
0.160672	0.375488	0.394921
0.161674	0.380988	0.397202
0.162676	0.368483	0.398478
0.163677	0.376166	0.390624
0.164679	0.373311	0.394856
0.165681	0.371335	0.391128
0.166682	0.380247	0.398101
0.167684	0.372931	0.391835
0.168686	0.375654	0.398915
0.169688	0.375962	0.395656
0.170689	0.373667	0.397266
0.171691	0.371015	0.400407
0.172693	0.378781	0.394308
0.173694	0.375324	0.393703
0.174696	0.377541	0.391829
0.175698	0.37556	0.395124
0.1767	0.378698	0.400279
0.177701	0.36801	0.397374
0.178703	0.373354	0.39503
0.179705	0.378451	0.399058
0.180707	0.374496	0.396579
0.181708	0.374842	0.390412
0.18271	0.368334	0.395384
0.183712	0.375464	0.393264
0.184713	0.373601	0.392694
0.185715	0.373873	0.396933
0.186717	0.374379	0.400893
0.187719	0.373838	0.399564
0.18872	0.373241	0.393237
0.189722	0.376522	0.395028
0.190724	0.378262	0.400545
0.191725	0.374535	0.400457
0.192727	0.372256	0.391133
0.193729	0.368589	0.394075
0.194731	0.371144	0.401067
0.195732	0.372234	0.39854
0.196734	0.366237	0.394062
0.197736	0.375422	0.395241
0.198738	0.367012	0.396538
0.199739	0.375035	0.401856
0.200741	0.362725	0.394039
0.201743	0.372131	0.396929
0.202744	0.374823	0.395442
0.203746	0.376489	0.395275
0.204748	0.375585	0.394466
0.20575	0.371614	0.402171
0.206751	0.368401	0.405538
0.207753	0.371764	0.395499
0.208755	0.372128	0.398208
0.209756	0.373345	0.406146
0.210758	0.372673	0.396142
0.21176	0.375779	0.40092
0.212762	0.369818	0.395594
0.213763	0.381154	0.401529
0.214765	0.370984	0.408159
0.215767	0.367636	0.408428
0.216768	0.371928	0.402601
0.21777	0.374712	0.396711
0.218772	0.373489	0.401031
0.219774	0.37557	0.39963
0.220775	0.368992	0.39791
0.221777	0.371431	0.398449
0.222779	0.376778	0.401128
0.22378	0.371335	0.400948
0.224782	0.372238	0.405836
0.225784	0.370428	0.401059
0.226786	0.373133	0.404519
0.227787	0.372571	0.407282
0.228789	0.369402	0.395742
0.229791	0.371635	0.402999
0.230792	0.37268	0.405309
0.231794	0.3746	0.399547
0.232796	0.369018	0.399366
0.233798	0.376402	0.402348
0.234799	0.37065	0.396422
0.235801	0.367628	0.402077
0.236803	0.373636	0.401431
0.237805	0.37367	0.404107
0.238806	0.370136	0.402842
0.239808	0.372106	0.399908
0.24081	0.372462	0.400352
0.241811	0.366772	0.397762
0.242813	0.367401	0.398063
0.243815	0.372428	0.398597
0.244817	0.367594	0.40605
0.245818	0.373824	0.404071
0.24682	0.379323	0.4039
0.247822	0.374696	0.405514
0.248823	0.374275	0.403655
0.249825	0.375181	0.404248
0.250827	0.36978	0.400849
0.251829	0.379352	0.401799
0.25283	0.367708	0.401185
0.253832	0.374662	0.405762
0.254834	0.364817	0.397172
0.255835	0.379153	0.404266
0.256837	0.371478	0.395114
0.257839	0.371626	0.401165
0.258841	0.370709	0.399959
0.259842	0.370065	0.400584
0.260844	0.37498	0.403935
0.261846	0.372198	0.408789
0.262847	0.375438	0.407749
0.263849	0.371216	0.400534
0.264851	0.367312	0.400753
0.265853	0.376581	0.397728
0.266854	0.378889	0.399688
0.267856	0.372875	0.402421
0.268858	0.37812	0.406872
0.26986	0.380062	0.40231
0.270861	0.380496	0.398721
0.271863	0.375012	0.399024
0.272865	0.37729	0.395335
0.273866	0.368448	0.408911
0.274868	0.379129	0.401465
0.27587	0.373114	0.40501
0.276872	0.377417	0.401546
0.277873	0.377254	0.402088
0.278875	0.374126	0.40321
0.279877	0.371372	0.397562
0.280878	0.374422	0.406077
0.28188	0.376695	0.396202
0.282882	0.37227	0.403792
0.283884	0.370249	0.400437
0.284885	0.371694	0.405368
0.285887	0.370922	0.403962
0.286889	0.377264	0.40547
0.28789	0.374075	0.3993
0.288892	0.376032	0.400191
0.289894	0.371124	0.401583
0.290896	0.372884	0.398626
0.291897	0.374879	0.406751
0.292899	0.372215	0.40207
0.293901	0.376296	0.399914
0.294902	0.373703	0.399134
0.295904	0.375094	0.404527
0.296906	0.377862	0.400482
0.297908	0.372745	0.39432
0.298909	0.372403	0.402696
0.299911	0.366365	0.407706
0.300913	0.373619	0.399934
0.301914	0.359018	0.410705
0.302916	0.375999	0.402519
0.303918	0.376406	0.404976
0.30492	0.375492	0.407811
0.305921	0.375043	0.404361
0.306923	0.374056	0.405808
0.307925	0.376636	0.404841
0.308926	0.364696	0.408904
0.309928	0.373793	0.394483
0.31093	0.372732	0.409394
0.311932	0.375389	0.39928
0.312933	0.37402	0.405589
0.313935	0.373174	0.40697
0.314937	0.373183	0.406511
0.315939	0.372606	0.405398
0.31694	0.372503	0.407464
0.317942	0.370633	0.404115
0.318944	0.371533	0.408016
0.319945	0.370265	0.410245
0.320947	0.374192	0.407291
0.321949	0.36417	0.409302
0.322951	0.370763	0.407876
0.323952	0.375881	0.402854
0.324954	0.368085	0.401925
0.325956	0.370107	0.406441
0.326957	0.368016	0.405967
0.327959	0.373537	0.406727
0.328961	0.375709	0.405639
0.329963	0.373796	0.406018
0.330964	0.372751	0.404804
0.331966	0.371702	0.406235
0.332968	0.376744	0.40664
0.333969	0.378732	0.406371
0.334971	0.368841	0.410011
0.335973	0.372173	0.400925
0.336975	0.370676	0.411614
0.337976	0.371532	0.407419
0.338978	0.370597	0.407153
0.33998	0.376256	0.40621
0.340981	0.372942	0.414254
0.341983	0.373628	0.404653
0.342985	0.371815	0.402464
0.343987	0.371024	0.405517
0.344988	0.371936	0.398526
0.34599	0.373459	0.407788
0.346992	0.37095	0.405313
0.347994	0.369989	0.411267
0.348995	0.366939	0.405989
0.349997	0.381486	0.404258
0.350999	0.37551	0.405618
0.352	0.372287	0.40636
0.353002	0.369871	0.407328
0.354004	0.373986	0.406341
0.355006	0.373882	0.405045
0.356007	0.36854	0.405372
0.357009	0.36707	0.409771
0.358011	0.36962	0.404757
0.359012	0.37321	0.403926
0.360014	0.37165	0.405665
0.361016	0.381665	0.403436
0.362018	0.370348	0.406729
0.363019	0.370476	0.406819
0.364021	0.366153	0.40889
0.365023	0.374257	0.406465
0.366024	0.370623	0.407638
0.367026	0.370308	0.401872
0.368028	0.378596	0.403528
0.36903	0.375555	0.412916
0.370031	0.379042	0.411069
0.371033	0.372927	0.405712
0.372035	0.376445	0.404832
0.373036	0.369489	0.405695
0.374038	0.377304	0.407805
0.37504	0.369581	0.412813
0.376042	0.380171	0.406399
0.377043	0.37054	0.406292
0.378045	0.377868	0.412772
0.379047	0.373652	0.412557
0.380049	0.378288	0.411828
0.38105	0.373788	0.411256
0.382052	0.377175	0.412981
0.383054	0.374979	0.409442
0.384055	0.374192	0.407489
0.385057	0.370017	0.406359
0.386059	0.369333	0.408228
0.387061	0.377043	0.409772
0.388062	0.377424	0.417321
0.389064	0.377209	0.41246
0.390066	0.375615	0.408739
0.391067	0.369474	0.410809
0.392069	0.371331	0.406947
0.393071	0.373678	0.414799
0.394073	0.372539	0.405896
0.395074	0.37526	0.414531
0.396076	0.37621	0.413125
0.397078	0.37089	0.413314
0.398079	0.375675	0.407078
0.399081	0.370197	0.409374
0.400083	0.373434	0.404983
0.401085	0.376022	0.404066
0.402086	0.374048	0.403059
0.403088	0.371141	0.406077
0.40409	0.37471	0.40783
0.405092	0.366867	0.411792
0.406093	0.371436	0.414566
0.407095	0.375127	0.414375
0.408097	0.369295	0.412139
0.409098	0.37759	0.408978
0.4101	0.372802	0.410366
0.411102	0.377052	0.409002
0.412103	0.367283	0.404664
0.413105	0.372504	0.417607
0.414107	0.377476	0.406813
0.415109	0.378827	0.407665
0.41611	0.377968	0.414005
0.417112	0.374042	0.40454
0.418114	0.37279	0.406072
0.419116	0.378096	0.406426
0.420117	0.376474	0.405444
0.421119	0.372148	0.409275
0.422121	0.379244	0.406692
0.423122	0.372555	0.409643
0.424124	0.372013	0.419792
0.425126	0.377937	0.405768
0.426128	0.374821	0.411625
0.427129	0.369081	0.415244
0.428131	0.376915	0.405542
0.429133	0.371549	0.408506
0.430134	0.371309	0.410579
0.431136	0.371597	0.410693
0.432138	0.373213	0.419781
0.43314	0.373154	0.412946
0.434141	0.377067	0.413313
0.435143	0.376145	0.411966
0.436145	0.371579	0.413156
0.437146	0.376856	0.40922
0.438148	0.370145	0.411083
0.43915	0.379332	0.413766
0.440152	0.376081	0.414914
0.441153	0.376238	0.412989
0.442155	0.36975	0.415657
0.443157	0.373531	0.415599
0.444158	0.365823	0.410568
0.44516	0.373571	0.415526
0.446162	0.369691	0.420193
0.447164	0.37678	0.418679
0.448165	0.372258	0.415652
0.449167	0.378578	0.405625
0.450169	0.36673	0.412196
0.451171	0.377707	0.412039
0.452172	0.375004	0.416333
0.453174	0.370873	0.413239
0.454176	0.374219	0.409392
0.455177	0.375259	0.416261
0.456179	0.376895	0.418975
0.457181	0.373466	0.411305
0.458183	0.372768	0.416214
0.459184	0.36838	0.415447
0.460186	0.367148	0.412908
0.461188	0.370768	0.417337
0.462189	0.370512	0.416963
0.463191	0.371296	0.413454
0.464193	0.368208	0.413276
0.465195	0.371465	0.410769
0.466196	0.36583	0.419145
0.467198	0.374235	0.412929
0.4682	0.367553	0.410761
0.469201	0.365939	0.417097
0.470203	0.375638	0.412418
0.471205	0.373705	0.407575
0.472207	0.368602	0.414027
0.473208	0.370193	0.409193
0.47421	0.368161	0.411164
0.475212	0.377221	0.415802
0.476213	0.370266	0.410778
0.477215	0.372634	0.411384
0.478217	0.370519	0.413558
0.479219	0.371856	0.41511
0.48022	0.373348	0.416303
0.481222	0.370971	0.411292
0.482224	0.3726	0.419935
0.483226	0.373296	0.412572
0.484227	0.367543	0.412578
0.485229	0.374316	0.413678
0.486231	0.371258	0.411217
0.487232	0.368485	0.416512
0.488234	0.369358	0.41576
0.489236	0.368404	0.41316
0.490238	0.367443	0.417304
0.491239	0.368078	0.417472
0.492241	0.370485	0.413152
0.493243	0.368462	0.41191
0.494244	0.368134	0.417352
0.495246	0.364344	0.41545
0.496248	0.374547	0.413065
0.49725	0.375038	0.412709
0.498251	0.373092	0.416551
0.499253	0.368834	0.416373
0.500255	0.373523	0.421124
0.501256	0.380986	0.408474
0.502258	0.373458	0.412135
0.50326	0.374712	0.417704
0.504262	0.376131	0.411367
0.505263	0.374926	0.412887
0.506265	0.375075	0.418463
0.507267	0.365596	0.416788
0.508268	0.371216	0.416581
0.50927	0.373268	0.419359
0.510272	0.373686	0.414522
0.511274	0.372552	0.411377
0.512275	0.369166	0.418469
0.513277	0.364635	0.420081
0.514279	0.370277	0.421847
0.515281	0.377189	0.409291
0.516282	0.369937	0.412959
0.517284	0.376791	0.414428
0.518286	0.384127	0.411213
0.519287	0.374504	0.414699
0.520289	0.368014	0.417391
0.521291	0.366596	0.41356
0.522293	0.373298	0.417631
0.523294	0.37363	0.420292
0.524296	0.375566	0.412633
0.525298	0.379304	0.415064
0.526299	0.366776	0.418521
0.527301	0.367632	0.423696
0.528303	0.369781	0.417821
0.529305	0.373594	0.418419
0.530306	0.375436	0.421543
0.531308	0.371498	0.411443
0.53231	0.373239	0.415458
0.533311	0.368801	0.413149
0.534313	0.367119	0.423982
0.535315	0.375501	0.416018
0.536317	0.373808	0.422376
0.537318	0.374548	0.416145
0.53832	0.365677	0.419009
0.539322	0.372512	0.418085
0.540323	0.370737	0.41468
0.541325	0.360997	0.419409
0.542327	0.375978	0.418225
0.543329	0.36731	0.415369
0.54433	0.373521	0.424252
0.545332	0.373764	0.414972
0.546334	0.37226	0.420053
0.547336	0.372346	0.414964
0.548337	0.374635	0.4174
0.549339	0.369262	0.418956
0.550341	0.372018	0.412519
0.551342	0.37032	0.416727
0.552344	0.370173	0.411765
0.553346	0.373328	0.414435
0.554348	0.377505	0.423863
0.555349	0.368182	0.417189
0.556351	0.375366	0.415493
0.557353	0.372683	0.418918
0.558354	0.376209	0.413423
0.559356	0.370693	0.421781
0.560358	0.366666	0.415204
0.56136	0.370068	0.414095
0.562361	0.365308	0.4199
0.563363	0.369941	0.416975
0.564365	0.370595	0.419936
0.565366	0.375287	0.416676
0.566368	0.368229	0.418703
0.56737	0.368637	0.422508
0.568372	0.369597	0.413813
0.569373	0.373303	0.419812
0.570375	0.366407	0.419102
0.571377	0.372901	0.421023
0.572378	0.376158	0.418006
0.57338	0.370791	0.416043
0.574382	0.377391	0.41692
0.575384	0.373921	0.421928
0.576385	0.370973	0.422561
0.577387	0.372171	0.416469
0.578389	0.371421	0.418896
0.57939	0.376798	0.417092
0.580392	0.370137	0.416588
0.581394	0.368648	0.414712
0.582396	0.36718	0.422128
0.583397	0.373654	0.420002
0.584399	0.379259	0.415706
0.585401	0.375926	0.416049
0.586403	0.376232	0.416866
0.587404	0.372344	0.41958
0.588406	0.373523	0.416997
0.589408	0.373318	0.420295
0.590409	0.369433	0.423399
0.591411	0.371488	0.419878
0.592413	0.372663	0.423193
0.593415	0.375188	0.417653
0.594416	0.37776	0.419648
0.595418	0.376567	0.419635
0.59642	0.375017	0.423505
0.597421	0.379046	0.423542
0.598423	0.370542	0.422036
0.599425	0.371146	0.418966
0.600427	0.376737	0.421559
0.601428	0.374517	0.41832
0.60243	0.37261	0.418868
0.603432	0.374808	0.420226
0.604433	0.377272	0.422344
0.605435	0.36939	0.418657
0.606437	0.370387	0.424475
0.607439	0.373536	0.415243
0.60844	0.372721	0.417119
0.609442	0.369551	0.426939
0.610444	0.376353	0.420529
0.611446	0.370358	0.416687
0.612447	0.376399	0.412519
0.613449	0.375025	0.421634
0.614451	0.36884	0.421041
0.615452	0.378315	0.415531
0.616454	0.372373	0.420638
0.617456	0.36765	0.416669
0.618458	0.37213	0.424697
0.619459	0.364702	0.417694
0.620461	0.368389	0.418824
0.621463	0.368053	0.419058
0.622464	0.367629	0.418415
0.623466	0.372385	0.42508
0.624468	0.366428	0.419582
0.62547	0.369097	0.416066
0.626471	0.375061	0.421305
0.627473	0.370953	0.415896
0.628475	0.376546	0.421098
0.629476	0.375433	0.41569
0.630478	0.374537	0.420759
0.63148	0.367637	0.417093
0.632482	0.372014	0.421922
0.633483	0.372019	0.421072
0.634485	0.370447	0.422678
0.635487	0.378678	0.423408
0.636488	0.369916	0.418525
0.63749	0.37526	0.422848
0.638492	0.371016	0.425075
0.639494	0.368985	0.424286
0.640495	0.372522	0.416864
0.641497	0.377202	0.420788
0.642499	0.377536	0.416755
0.6435	0.372623	0.423571
0.644502	0.368454	0.427362
0.645504	0.369932	0.42251
0.646506	0.371746	0.418878
0.647507	0.370827	0.425836
0.648509	0.372393	0.417798
0.649511	0.372362	0.414893
0.650513	0.370887	0.421751
0.651514	0.372357	0.423655
0.652516	0.368698	0.425461
0.653518	0.376207	0.418196
0.654519	0.363439	0.420092
0.655521	0.372434	0.421561
0.656523	0.37442	0.418043
0.657525	0.365891	0.418357
0.658526	0.377357	0.414743
0.659528	0.377075	0.415019
0.66053	0.369265	0.420952
0.661531	0.369166	0.425212
0.662533	0.375644	0.41987
0.663535	0.371523	0.425776
0.664537	0.369177	0.424448
0.665538	0.382121	0.421849
0.66654	0.376169	0.421462
0.667542	0.368794	0.421138
0.668543	0.372172	0.420342
0.669545	0.376338	0.422981
0.670547	0.367858	0.420531
0.671549	0.374317	0.419847
0.67255	0.374292	0.416245
0.673552	0.369476	0.417754
0.674554	0.371093	0.426349
0.675555	0.376562	0.417632
0.676557	0.372467	0.418965
0.677559	0.374586	0.425585
0.678561	0.373535	0.418597
0.679562	0.381146	0.420347
0.680564	0.375665	0.42104
0.681566	0.375662	0.42412
0.682567	0.375094	0.421615
0.683569	0.377176	0.426356
0.684571	0.376921	0.422574
0.685573	0.366683	0.421378
0.686574	0.366581	0.425606
0.687576	0.378309	0.426243
0.688578	0.368164	0.423843
0.68958	0.371114	0.423362
0.690581	0.379631	0.425904
0.691583	0.371379	0.420372
0.692585	0.373682	0.422952
0.693586	0.369705	0.417255
0.694588	0.372209	0.423821
0.69559	0.371499	0.421355
0.696592	0.37182	0.420814
0.697593	0.370023	0.423448
0.698595	0.372206	0.422933
0.699597	0.371988	0.419752
0.700598	0.379338	0.42165
0.7016	0.374372	0.424759
0.702602	0.3725	0.42876
0.703604	0.371572	0.423823
0.704605	0.375417	0.421076
0.705607	0.376793	0.422205
0.706609	0.367824	0.419344
0.707611	0.370379	0.424479
0.708612	0.382051	0.422369
0.709614	0.37381	0.425371
0.710616	0.369413	0.42487
0.711617	0.372437	0.425378
0.712619	0.373731	0.424513
0.713621	0.372863	0.422901
0.714622	0.369336	0.430325
0.715624	0.37144	0.422317
0.716626	0.37817	0.423212
0.717628	0.372324	0.425137
0.718629	0.375017	0.420825
0.719631	0.376273	0.423971
0.720633	0.372276	0.419817
0.721634	0.374032	0.424207
0.722636	0.376557	0.422821
0.723638	0.3757	0.424469
0.72464	0.374014	0.423163
0.725641	0.372299	0.43002
0.726643	0.372072	0.419485
0.727645	0.374742	0.425516
0.728647	0.373545	0.428422
0.729648	0.379209	0.426776
0.73065	0.369659	0.427389
0.731652	0.373494	0.428984
0.732653	0.377371	0.425533
0.733655	0.381627	0.424261
0.734657	0.375024	0.42892
0.735659	0.36888	0.42323
0.73666	0.371659	0.425706
0.737662	0.378766	0.425059
0.738664	0.379283	0.424669
0.739665	0.37217	0.420709
0.740667	0.372376	0.423581
0.741669	0.368297	0.426341
0.742671	0.373449	0.422153
0.743672	0.373665	0.431119
0.744674	0.372442	0.430446
0.745676	0.368167	0.42364
0.746678	0.373016	0.421156
0.747679	0.374864	0.423776
0.748681	0.366755	0.424155
0.749683	0.377126	0.424365
0.750684	0.37644	0.421815
0.751686	0.379015	0.41775
0.752688	0.372358	0.431541
0.75369	0.376234	0.423999
0.754691	0.373867	0.425523
0.755693	0.368645	0.426532
0.756695	0.367118	0.42419
0.757696	0.369665	0.422897
0.758698	0.371461	0.424111
0.7597	0.373756	0.427567
0.760702	0.366782	0.425187
0.761703	0.375086	0.425957
0.762705	0.374522	0.420556
0.763707	0.37705	0.419115
0.764708	0.373047	0.42462
0.76571	0.375458	0.423542
0.766712	0.365812	0.421144
0.767714	0.373972	0.426263
0.768715	0.368879	0.422497
0.769717	0.374678	0.426019
0.770719	0.377526	0.425768
0.77172	0.374076	0.425976
0.772722	0.370731	0.423021
0.773724	0.37372	0.425368
0.774726	0.373084	0.419257
0.775727	0.371165	0.422367
0.776729	0.379242	0.422355
0.777731	0.376503	0.425015
0.778733	0.373509	0.429355
0.779734	0.37516	0.418256
0.780736	0.371184	0.419892
0.781738	0.367613	0.426323
0.782739	0.371864	0.424103
0.783741	0.377027	0.426106
0.784743	0.367303	0.425516
0.785744	0.373445	0.424239
0.786746	0.372868	0.423411
0.787748	0.371612	0.418264
0.78875	0.369332	0.421299
0.789751	0.369507	0.417819
0.790753	0.369362	0.427547
0.791755	0.372838	0.423856
0.792757	0.374934	0.425431
0.793758	0.372255	0.42807
0.79476	0.374004	0.424633
0.795762	0.37564	0.421093
0.796763	0.373209	0.419198
0.797765	0.374013	0.421093
0.798767	0.374152	0.422504
0.799769	0.374144	0.42518
0.80077	0.367133	0.425073
0.801772	0.381935	0.419412
0.802774	0.367864	0.424193
0.803775	0.37647	0.422038
0.804777	0.377128	0.422651
0.805779	0.365759	0.42781
0.806781	0.376883	0.423379
0.807782	0.365501	0.428623
0.808784	0.372368	0.426872
0.809786	0.371094	0.423933
0.810787	0.374464	0.427551
0.811789	0.373144	0.425927
0.812791	0.375411	0.425783
0.813793	0.37153	0.418513
0.814794	0.379108	0.42198
0.815796	0.375141	0.431512
0.816798	0.371521	0.425768
0.8178	0.366655	0.428912
0.818801	0.374413	0.432157
0.819803	0.372203	0.425281
0.820805	0.381144	0.429657
0.821806	0.374733	0.428455
0.822808	0.372346	0.425189
0.82381	0.366424	0.420328
0.824812	0.37736	0.424859
0.825813	0.378392	0.432478
0.826815	0.369301	0.425934
0.827817	0.372513	0.429162
0.828818	0.372355	0.4303
0.82982	0.367558	0.423887
0.830822	0.375282	0.429575
0.831824	0.378399	0.428157
0.832825	0.372616	0.424435
0.833827	0.372223	0.428757
0.834829	0.380281	0.425397
0.83583	0.364602	0.42851
0.836832	0.37593	0.425308
0.837834	0.375009	0.424144
0.838836	0.373776	0.427893
0.839837	0.376346	0.42173
0.840839	0.373028	0.428998
0.841841	0.377629	0.41853
0.842842	0.376455	0.430926
0.843844	0.373665	0.428861
0.844846	0.370421	0.4297
0.845848	0.374206	0.42883
0.846849	0.371769	0.426356
0.847851	0.38079	0.431394
0.848853	0.36703	0.429579
0.849854	0.370578	0.425945
0.850856	0.374451	0.428084
0.851858	0.377794	0.429696
0.85286	0.368744	0.428202
0.853861	0.373294	0.42416
0.854863	0.373979	0.430913
0.855865	0.368796	0.42688
0.856867	0.373177	0.43184
0.857868	0.373337	0.433163
0.85887	0.368152	0.426996
0.859872	0.367031	0.426072
0.860873	0.366477	0.427873
0.861875	0.370988	0.425529
0.862877	0.370674	0.422994
0.863879	0.368672	0.430773
0.86488	0.373276	0.43166
0.865882	0.374231	0.432723
0.866884	0.367397	0.423926
0.867885	0.371972	0.429463
0.868887	0.372344	0.428063
0.869889	0.365882	0.427825
0.870891	0.363366	0.428104
0.871892	0.37444	0.425805
0.872894	0.360065	0.424965
0.873896	0.366677	0.427349
0.874897	0.370416	0.430696
0.875899	0.374699	0.427578
0.876901	0.375576	0.428718
0.877903	0.371198	0.428152
0.878904	0.365819	0.434999
0.879906	0.376797	0.427053
0.880908	0.370662	0.426685
0.881909	0.371554	0.430068
0.882911	0.369485	0.425566
0.883913	0.3651	0.4311
0.884915	0.368155	0.431009
0.885916	0.373997	0.428234
0.886918	0.378109	0.425988
0.88792	0.370731	0.426392
0.888922	0.366271	0.429008
0.889923	0.369784	0.42662
0.890925	0.376057	0.423621
0.891927	0.366075	0.421806
0.892928	0.375353	0.425785
0.89393	0.375951	0.429711
0.894932	0.371175	0.428035
0.895934	0.375182	0.424976
0.896935	0.379003	0.428481
0.897937	0.375107	0.43575
0.898939	0.376681	0.424815
0.89994	0.373961	0.427016
0.900942	0.371281	0.425594
0.901944	0.373784	0.428129
0.902946	0.372556	0.429795
0.903947	0.370568	0.435956
0.904949	0.376655	0.427249
0.905951	0.374663	0.431626
0.906952	0.379574	0.428136
0.907954	0.374871	0.429131
0.908956	0.367402	0.427245
0.909958	0.36644	0.423303
0.910959	0.367021	0.431453
0.911961	0.369391	0.428486
0.912963	0.369209	0.430769
0.913964	0.374965	0.429158
0.914966	0.371191	0.431573
0.915968	0.372744	0.42793
0.91697	0.368073	0.427177
0.917971	0.372711	0.43001
0.918973	0.364831	0.428071
0.919975	0.367752	0.427874
0.920977	0.376017	0.42883
0.921978	0.367722	0.428323
0.92298	0.366295	0.429723
0.923982	0.368027	0.432186
0.924983	0.365772	0.42452
0.925985	0.371717	0.427783
0.926987	0.367336	0.429188
0.927989	0.370536	0.433843
0.92899	0.37053	0.425011
0.929992	0.37263	0.42957
0.930994	0.370162	0.430554
0.931995	0.375215	0.426495
0.932997	0.370165	0.424698
0.933999	0.376843	0.423793
0.935001	0.37458	0.423534
0.936002	0.371686	0.421991
0.937004	0.374715	0.431436
0.938006	0.372723	0.433693
0.939007	0.373806	0.437944
0.940009	0.37213	0.426294
0.941011	0.376361	0.434195
0.942013	0.361928	0.42753
0.943014	0.370796	0.432516
0.944016	0.372907	0.433052
0.945018	0.369169	0.432997
0.946019	0.368945	0.422674
0.947021	0.373038	0.428479
0.948023	0.373641	0.423984
0.949025	0.369879	0.429847
0.950026	0.368029	0.431078
0.951028	0.368805	0.421667
0.95203	0.372205	0.430311
0.953031	0.375672	0.431328
0.954033	0.374519	0.430865
0.955035	0.375256	0.426798
0.956037	0.37281	0.42874
0.957038	0.372732	0.430943
0.95804	0.371693	0.429734
0.959042	0.377254	0.428256
0.960044	0.372878	0.42595
0.961045	0.377994	0.430225
0.962047	0.371548	0.427449
0.963049	0.377267	0.436528
0.96405	0.369075	0.429584
0.965052	0.378381	0.429037
0.966054	0.377653	0.436297
0.967056	0.372246	0.428601
0.968057	0.373101	0.433483
0.969059	0.372839	0.430748
0.970061	0.377239	0.431664
0.971062	0.369054	0.431106
0.972064	0.367228	0.425913
0.973066	0.383282	0.426041
0.974068	0.378612	0.429137
0.975069	0.369925	0.428875
0.976071	0.372586	0.429851
0.977073	0.375721	0.434738
0.978074	0.374178	0.423134
0.979076	0.378734	0.434286
0.980078	0.378439	0.422778
0.98108	0.371909	0.433566
0.982081	0.374124	0.429545
0.983083	0.377101	0.435497
0.984085	0.376023	0.433002
0.985086	0.376739	0.43789
0.986088	0.374365	0.432335
0.98709	0.376939	0.425866
0.988092	0.367498	0.428551
0.989093	0.375259	0.431587
0.990095	0.376204	0.427587
0.991097	0.372035	0.434236
0.992099	0.373366	0.430956
0.9931	0.368052	0.43069
0.994102	0.37348	0.435014
0.995104	0.370949	0.429623
0.996105	0.367286	0.435748
0.997107	0.376235	0.427212
0.998109	0.375938	0.424645
0.999111	0.371826	0.432556
1.00011	0.379874	0.435016
1.00111	0.371913	0.424426
1.00212	0.374846	0.427594
1.00312	0.367799	0.434143
1.00412	0.370235	0.429498
1.00512	0.378299	0.430662
1.00612	0.376272	0.428422
1.00712	0.374937	0.427945
1.00813	0.373057	0.433112
1.00913	0.378431	0.435359
1.01013	0.374945	0.43388
1.01113	0.383051	0.432299
1.01213	0.372021	0.432002
1.01313	0.375275	0.429472
1.01414	0.36923	0.429722
1.01514	0.371745	0.431291
1.01614	0.375696	0.42454
1.01714	0.367832	0.426835
1.01814	0.367922	0.427711
1.01914	0.374581	0.42614
1.02015	0.373799	0.428415
1.02115	0.369287	0.428433
1.02215	0.373005	0.430328
1.02315	0.375916	0.425097
1.02415	0.375314	0.431647
1.02516	0.368588	0.425798
1.02616	0.370064	0.427019
1.02716	0.370845	0.432745
1.02816	0.375065	0.430963
1.02916	0.373989	0.431761
1.03016	0.376685	0.431274
1.03117	0.370106	0.433546
1.03217	0.372435	0.42946
1.03317	0.364324	0.422878
1.03417	0.363349	0.428975
1.03517	0.373826	0.427406
1.03617	0.371778	0.426844
1.03718	0.383024	0.42617
1.03818	0.373908	0.426271
1.03918	0.367594	0.430719
1.04018	0.367615	0.431403
1.04118	0.369295	0.430377
1.04218	0.375147	0.42608
1.04319	0.374368	0.43292
1.04419	0.368949	0.438942
1.04519	0.369821	0.431811
1.04619	0.374296	0.423291
1.04719	0.376984	0.431873
1.04819	0.373683	0.428022
1.0492	0.375174	0.43342
1.0502	0.382317	0.437514
1.0512	0.370249	0.428795
1.0522	0.380432	0.42872
1.0532	0.375556	0.432774
1.05421	0.377707	0.434349
1.05521	0.373458	0.429106
1.05621	0.377159	0.431573
1.05721	0.372503	0.426286
1.05821	0.374224	0.43002
1.05921	0.371333	0.431986
1.06022	0.372629	0.428042
1.06122	0.383202	0.431411
1.06222	0.381398	0.426295
1.06322	0.370758	0.42766
1.06422	0.364589	0.433543
1.06522	0.374719	0.424162
1.06623	0.38013	0.431806
1.06723	0.375113	0.42792
1.06823	0.368248	0.433179
1.06923	0.364468	0.429718
1.07023	0.372191	0.42834
1.07123	0.371982	0.438559
1.07224	0.374394	0.428126
1.07324	0.370293	0.430399
1.07424	0.373241	0.426331
1.07524	0.373207	0.427833
1.07624	0.377423	0.430536
1.07724	0.374733	0.431355
1.07825	0.371787	0.431885
1.07925	0.372682	0.436997
1.08025	0.373334	0.427611
1.08125	0.374643	0.431333
1.08225	0.374304	0.428486
1.08325	0.370956	0.432883
1.08426	0.374698	0.427749
1.08526	0.380319	0.429624
1.08626	0.374142	0.426952
1.08726	0.375955	0.431747
1.08826	0.369791	0.4315
1.08927	0.373617	0.426658
1.09027	0.371548	0.432905
1.09127	0.375173	0.435426
1.09227	0.37161	0.43311
1.09327	0.369713	0.437722
1.09427	0.372162	0.430404
1.09528	0.372493	0.431588
1.09628	0.373617	0.439488
1.09728	0.377201	0.433483
1.09828	0.371363	0.432465
1.09928	0.374708	0.426397
1.10028	0.373044	0.42984
1.10129	0.372048	0.431043
1.10229	0.374547	0.435428
1.10329	0.372944	0.431103
1.10429	0.367789	0.431795
1.10529	0.369328	0.432364
1.10629	0.372071	0.43241
1.1073	0.376633	0.430054
1.1083	0.370391	0.426195
1.1093	0.370162	0.431024
1.1103	0.365415	0.433578
1.1113	0.371137	0.433375
1.1123	0.368402	0.435125
1.11331	0.37557	0.428251
1.11431	0.376785	0.426143
1.11531	0.372517	0.429672
1.11631	0.37134	0.431908
1.11731	0.366717	0.43075
1.11832	0.369923	0.43767
1.11932	0.37606	0.427926
1.12032	0.367127	0.432862
1.12132	0.368866	0.430921
1.12232	0.365937	0.430643
1.12332	0.374479	0.431735
1.12433	0.370926	0.429948
1.12533	0.369541	0.426668
1.12633	0.371795	0.425409
1.12733	0.374104	0.436737
1.12833	0.373302	0.433998
1.12933	0.370028	0.436407
1.13034	0.378055	0.426312
1.13134	0.373278	0.435567
1.13234	0.373812	0.428681
1.13334	0.367878	0.431941
1.13434	0.366378	0.426173
1.13534	0.374528	0.433122
1.13635	0.375123	0.433755
1.13735	0.36885	0.428761
1.13835	0.372559	0.433683
1.13935	0.375456	0.437056
1.14035	0.373033	0.430107
1.14135	0.376706	0.430052
1.14236	0.371388	0.431889
1.14336	0.378043	0.436872
1.14436	0.377731	0.430652
1.14536	0.377693	0.434559
1.14636	0.371662	0.431731
1.14736	0.375258	0.427628
1.14837	0.377895	0.430011
1.14937	0.372705	0.428131
1.15037	0.370474	0.425591
1.15137	0.376233	0.431784
1.15237	0.369735	0.43173
1.15338	0.371561	0.432761
1.15438	0.375412	0.429387
1.15538	0.376953	0.432436
1.15638	0.373792	0.431605
1.15738	0.375442	0.431102
1.15838	0.370126	0.433486
1.15939	0.370407	0.432162
1.16039	0.372722	0.436659
1.16139	0.375423	0.434732
1.16239	0.371867	0.43291
1.16339	0.369766	0.433597
1.16439	0.374679	0.422977
1.1654	0.379634	0.429286
1.1664	0.367573	0.422586
1.1674	0.370305	0.431418
1.1684	0.375462	0.431177
1.1694	0.376548	0.433643
1.1704	0.369956	0.435251
1.17141	0.367882	0.434377
1.17241	0.376416	0.434645
1.17341	0.370472	0.432631
1.17441	0.372724	0.438397
1.17541	0.367738	0.430186
1.17641	0.377248	0.429195
1.17742	0.366152	0.42313
1.17842	0.378509	0.428133
1.17942	0.375623	0.426651
1.18042	0.373082	0.433837
1.18142	0.371277	0.432593
1.18242	0.367635	0.426924
1.18343	0.372431	0.425397
1.18443	0.363172	0.427708
1.18543	0.378247	0.432173
1.18643	0.371064	0.42999
1.18743	0.370107	0.434223
1.18844	0.367303	0.431196
1.18944	0.375978	0.434716
1.19044	0.377467	0.432524
1.19144	0.376212	0.426078
1.19244	0.371269	0.439441
1.19344	0.371767	0.433856
1.19445	0.378465	0.435953
1.19545	0.36914	0.432036
1.19645	0.371904	0.431618
1.19745	0.377514	0.431187
1.19845	0.368736	0.434967
1.19945	0.372843	0.431168
1.20046	0.365324	0.432343
1.20146	0.373382	0.431192
1.20246	0.374818	0.428637
1.20346	0.372375	0.429819
1.20446	0.374872	0.432173
1.20546	0.374314	0.431613
1.20647	0.372024	0.431279
1.20747	0.371732	0.428055
1.20847	0.373133	0.431214
1.20947	0.374864	0.432928
1.21047	0.368468	0.42674
1.21147	0.372351	0.433741
1.21248	0.376785	0.438224
1.21348	0.371763	0.434865
1.21448	0.373915	0.430084
1.21548	0.364514	0.428675
1.21648	0.372314	0.434989
1.21749	0.368037	0.432427
1.21849	0.364749	0.428753
1.21949	0.37173	0.43659
1.22049	0.375184	0.434998
1.22149	0.368008	0.433505
1.22249	0.371518	0.432085
1.2235	0.37144	0.437067
1.2245	0.37333	0.428765
1.2255	0.366159	0.436114
1.2265	0.375085	0.432782
1.2275	0.37849	0.438724
1.2285	0.372588	0.43302
1.22951	0.37122	0.431546
1.23051	0.376143	0.436303
1.23151	0.372099	0.427509
1.23251	0.373011	0.424332
1.23351	0.365201	0.431761
1.23451	0.367769	0.429118
1.23552	0.370847	0.42845
1.23652	0.366752	0.433729
1.23752	0.370237	0.438212
1.23852	0.368901	0.429063
1.23952	0.370369	0.437597
1.24052	0.371114	0.429166
1.24153	0.379921	0.431043
1.24253	0.372024	0.435416
1.24353	0.375337	0.435562
1.24453	0.375266	0.434528
1.24553	0.367645	0.430458
1.24653	0.372001	0.433759
1.24754	0.374103	0.430935
1.24854	0.361651	0.430646
1.24954	0.371919	0.433497
1.25054	0.367454	0.428724
1.25154	0.370656	0.431701
1.25255	0.373369	0.428206
1.25355	0.367836	0.433672
1.25455	0.373245	0.436172
1.25555	0.373577	0.433055
1.25655	0.367128	0.429442
1.25755	0.372438	0.428316
1.25856	0.376992	0.433064
1.25956	0.37173	0.434432
1.26056	0.371639	0.429431
1.26156	0.377273	0.437071
1.26256	0.366528	0.433216
1.26356	0.373112	0.434201
1.26457	0.375763	0.42724
1.26557	0.375038	0.42869
1.26657	0.368159	0.431588
1.26757	0.364035	0.430778
1.26857	0.372952	0.433993
1.26957	0.370371	0.433938
1.27058	0.371711	0.43645
1.27158	0.37131	0.425833
1.27258	0.364354	0.438945
1.27358	0.363553	0.430682
1.27458	0.369004	0.428186
1.27558	0.368532	0.437401
1.27659	0.371833	0.431916
1.27759	0.370673	0.433607
1.27859	0.36772	0.428013
1.27959	0.372542	0.434048
1.28059	0.374578	0.437186
1.2816	0.380438	0.429174
1.2826	0.372871	0.429229
1.2836	0.377906	0.432145
1.2846	0.371603	0.433218
1.2856	0.37413	0.43242
1.2866	0.375143	0.441077
1.28761	0.380949	0.433039
1.28861	0.377501	0.432676
1.28961	0.371734	0.437305
1.29061	0.374771	0.430599
1.29161	0.370041	0.429472
1.29261	0.374045	0.43044
1.29362	0.371336	0.432811
1.29462	0.372711	0.433553
1.29562	0.374633	0.432512
1.29662	0.375614	0.437746
1.29762	0.379314	0.432582
1.29862	0.374047	0.428593
1.29963	0.371188	0.428406
1.30063	0.375363	0.431784
1.30163	0.368486	0.428151
1.30263	0.374578	0.436657
1.30363	0.377409	0.43119
1.30463	0.37376	0.432494
1.30564	0.369495	0.433157
1.30664	0.377988	0.432895
1.30764	0.377568	0.429796
1.30864	0.376261	0.430757
1.30964	0.373459	0.433701
1.31064	0.375158	0.433592
1.31165	0.374726	0.431214
1.31265	0.368995	0.435407
1.31365	0.372943	0.428111
1.31465	0.372789	0.437648
1.31565	0.374053	0.429194
1.31666	0.372967	0.429004
1.31766	0.372208	0.434436
1.31866	0.373757	0.42967
1.31966	0.371978	0.435164
1.32066	0.37477	0.433296
1.32166	0.376495	0.434584
1.32267	0.371592	0.436945
1.32367	0.373471	0.437516
1.32467	0.369696	0.432381
1.32567	0.373799	0.431407
1.32667	0.375221	0.43503
1.32767	0.380364	0.431475
1.32868	0.376547	0.434119
1.32968	0.374105	0.431876
1.33068	0.371623	0.433123
1.33168	0.373903	0.43266
1.33268	0.378254	0.428543
1.33368	0.367851	0.430379
1.33469	0.367189	0.42869
1.33569	0.369702	0.439293
1.33669	0.369041	0.43604
1.33769	0.377267	0.42612
1.33869	0.369434	0.429682
1.33969	0.375323	0.42972
1.3407	0.374892	0.434675
1.3417	0.370722	0.427447
1.3427	0.375281	0.432106
1.3437	0.374525	0.433457
1.3447	0.37398	0.437959
1.34571	0.369543	0.432405
1.34671	0.372295	0.426641
1.34771	0.375391	0.439577
1.34871	0.372252	0.439232
1.34971	0.375782	0.434847
1.35071	0.372242	0.435926
1.35172	0.373912	0.429881
1.35272	0.375204	0.423112
1.35372	0.372772	0.429977
1.35472	0.37485	0.438008
1.35572	0.372761	0.433684
1.35672	0.374239	0.436067
1.35773	0.375137	0.434853
1.35873	0.373502	0.429146
1.35973	0.374623	0.434435
1.36073	0.371451	0.428797
1.36173	0.369173	0.426499
1.36273	0.368834	0.427941
1.36374	0.371769	0.427055
1.36474	0.368506	0.424053
1.36574	0.374406	0.439384
1.36674	0.371891	0.430331
1.36774	0.373672	0.431546
1.36874	0.370984	0.430283
1.36975	0.373553	0.42944
1.37075	0.372017	0.434758
1.37175	0.370998	0.432219
1.37275	0.379614	0.434941
1.37375	0.380635	0.432087
1.37475	0.37724	0.434982
1.37576	0.374373	0.432106
1.37676	0.376537	0.435132
1.37776	0.372925	0.433746
1.37876	0.369398	0.445218
1.37976	0.371244	0.432783
1.38077	0.371772	0.433281
1.38177	0.374711	0.434158
1.38277	0.374454	0.43478
1.38377	0.373753	0.439269
1.38477	0.376092	0.438634
1.38577	0.375302	0.436522
1.38678	0.366258	0.436931
1.38778	0.375584	0.439452
1.38878	0.374313	0.433033
1.38978	0.371828	0.42912
1.39078	0.36673	0.435083
1.39178	0.367375	0.433749
1.39279	0.379032	0.43894
1.39379	0.368855	0.432787
1.39479	0.374581	0.434328
1.39579	0.374174	0.430602
1.39679	0.371682	0.433767
1.39779	0.375791	0.440049
1.3988	0.373513	0.432508
1.3998	0.37487	0.433523
1.4008	0.372219	0.437526
1.4018	0.377178	0.434153
1.4028	0.374093	0.438461
1.4038	0.372326	0.432072
1.40481	0.377151	0.436085
1.40581	0.365415	0.434886
1.40681	0.378058	0.430671
1.40781	0.374158	0.43418
1.40881	0.377001	0.435384
1.40982	0.373558	0.433128
1.41082	0.371843	0.429648
1.41182	0.369511	0.435575
1.41282	0.372165	0.430219
1.41382	0.370858	0.433759
1.41482	0.368304	0.443161
1.41583	0.379371	0.439108
1.41683	0.377933	0.435522
1.41783	0.372347	0.438928
1.41883	0.372648	0.434878
1.41983	0.373201	0.434153
1.42083	0.370709	0.437699
1.42184	0.368776	0.428072
1.42284	0.368291	0.439068
1.42384	0.374592	0.436556
1.42484	0.367827	0.436278
1.42584	0.368022	0.429776
1.42684	0.371709	0.430043
1.42785	0.375199	0.432167
1.42885	0.371646	0.435974
1.42985	0.368995	0.432842
1.43085	0.371548	0.438215
1.43185	0.37038	0.433905
1.43285	0.371909	0.437652
1.43386	0.367498	0.435847
1.43486	0.375272	0.430908
1.43586	0.369894	0.434031
1.43686	0.369599	0.431634
1.43786	0.370205	0.437197
1.43886	0.373504	0.430213
1.43987	0.375248	0.430911
1.44087	0.368709	0.432255
1.44187	0.372575	0.439897
1.44287	0.366131	0.432827
1.44387	0.371108	0.425853
1.44488	0.368619	0.438135
1.44588	0.369419	0.430061
1.44688	0.37169	0.435007
1.44788	0.375547	0.433665
1.44888	0.376777	0.436091
1.44988	0.366559	0.430447
1.45089	0.370606	0.430253
1.45189	0.377087	0.433769
1.45289	0.375214	0.431751
1.45389	0.374205	0.433743
1.45489	0.374441	0.433603
1.45589	0.372731	0.429642
1.4569	0.374987	0.433144
1.4579	0.370533	0.429342
1.4589	0.378697	0.430175
1.4599	0.368837	0.431945
1.4609	0.3785	0.430217
1.4619	0.376609	0.435538
1.46291	0.371035	0.436683
1.46391	0.375828	0.428318
1.46491	0.371903	0.43191
1.46591	0.375281	0.430469
1.46691	0.369899	0.43589
1.46791	0.368786	0.438769
1.46892	0.36839	0.429273
1.46992	0.370751	0.433394
1.47092	0.374037	0.436
1.47192	0.368575	0.429936
1.47292	0.371747	0.439377
1.47393	0.368498	0.430936
1.47493	0.364278	0.427187
1.47593	0.371724	0.432121
1.47693	0.380409	0.435257
1.47793	0.375155	0.434552
1.47893	0.369199	0.438273
1.47994	0.375858	0.428966
1.48094	0.374285	0.436426
1.48194	0.377344	0.438417
1.48294	0.374505	0.437233
1.48394	0.368227	0.433752
1.48494	0.376543	0.430683
1.48595	0.372769	0.435787
1.48695	0.374049	0.430588
1.48795	0.373433	0.432782
1.48895	0.373372	0.437483
1.48995	0.369445	0.435587
1.49095	0.373277	0.426089
1.49196	0.369644	0.425165
1.49296	0.371106	0.435953
1.49396	0.370276	0.437797
1.49496	0.367222	0.436571
1.49596	0.373129	0.435996
1.49696	0.374268	0.440569
1.49797	0.374507	0.435514
1.49897	0.372701	0.43256
1.49997	0.372852	0.436388
1.50097	0.370149	0.434149
1.50197	0.371333	0.433641
1.50297	0.379657	0.434692
1.50398	0.376621	0.435303
1.50498	0.367298	0.431687
1.50598	0.373133	0.432858
1.50698	0.376296	0.432307
1.50798	0.368594	0.432068
1.50899	0.372081	0.440874
1.50999	0.371715	0.439367
1.51099	0.382456	0.431708
1.51199	0.377245	0.44007
1.51299	0.380424	0.43417
1.51399	0.374733	0.432483
1.515	0.372547	0.430747
1.516	0.382877	0.430544
1.517	0.3759	0.434851
1.518	0.370283	0.43583
1.519	0.368627	0.432153
1.52	0.374282	0.432047
1.52101	0.369416	0.438602
1.52201	0.373317	0.433442
1.52301	0.378166	0.435361
1.52401	0.363253	0.433455
1.52501	0.376521	0.431158
1.52601	0.370579	0.440168
1.52702	0.374435	0.430952
1.52802	0.374078	0.439921
1.52902	0.368054	0.43908
1.53002	0.374047	0.432546
1.53102	0.37251	0.435665
1.53202	0.369985	0.432373
1.53303	0.374312	0.436857
1.53403	0.376246	0.429809
1.53503	0.370393	0.428261
1.53603	0.368416	0.432144
1.53703	0.367899	0.433325
1.53804	0.373381	0.436918
1.53904	0.368078	0.432183
1.54004	0.36953	0.428365
1.54104	0.374366	0.438178
1.54204	0.375086	0.434799
1.54304	0.372742	0.434566
1.54405	0.374994	0.435266
1.54505	0.377396	0.434876
1.54605	0.36471	0.431965
1.54705	0.372244	0.437157
1.54805	0.371236	0.42898
1.54905	0.370278	0.43723
1.55006	0.374543	0.433786
1.55106	0.378199	0.434487
1.55206	0.376471	0.433577
1.55306	0.371148	0.43143
1.55406	0.372881	0.43084
1.55506	0.372531	0.432454
1.55607	0.378146	0.433657
1.55707	0.37684	0.438525
1.55807	0.370777	0.433498
1.55907	0.373467	0.435162
1.56007	0.370564	0.436381
1.56107	0.375672	0.429529
1.56208	0.377571	0.431972
1.56308	0.373435	0.437528
1.56408	0.374239	0.428549
1.56508	0.373477	0.433111
1.56608	0.373783	0.431566
1.56708	0.370037	0.426803
1.56809	0.377042	0.433096
1.56909	0.378584	0.435912
1.57009	0.369798	0.434841
1.57109	0.367791	0.435875
1.57209	0.38075	0.431259
1.5731	0.379148	0.434121
1.5741	0.369832	0.435923
1.5751	0.373024	0.431588
1.5761	0.373055	0.437886
1.5771	0.37109	0.434073
1.5781	0.371659	0.435504
1.57911	0.371535	0.439061
1.58011	0.372842	0.434756
1.58111	0.380465	0.433835
1.58211	0.371328	0.434793
1.58311	0.372119	0.431842
1.58411	0.372512	0.434424
1.58512	0.373463	0.429909
1.58612	0.376685	0.432307
1.58712	0.37735	0.435449
1.58812	0.366366	0.436154
1.58912	0.378475	0.435357
1.59012	0.366093	0.428559
1.59113	0.376228	0.431302
1.59213	0.376286	0.433084
1.59313	0.372252	0.433307
1.59413	0.371228	0.432695
1.59513	0.380691	0.438454
1.59613	0.373104	0.436274
1.59714	0.37724	0.433268
1.59814	0.372224	0.428734
1.59914	0.375919	0.421216
1.60014	0.3695	0.43824
1.60114	0.373084	0.438714
1.60215	0.365448	0.434639
1.60315	0.372606	0.434655
1.60415	0.375123	0.440626
1.60515	0.373125	0.426824
1.60615	0.371507	0.429395
1.60715	0.374114	0.437377
1.60816	0.37404	0.437998
1.60916	0.369883	0.434944
1.61016	0.37293	0.434356
1.61116	0.371203	0.432014
1.61216	0.367761	0.432023
1.61316	0.374014	0.437528
1.61417	0.373642	0.434587
1.61517	0.372532	0.43343
1.61617	0.372838	0.434546
1.61717	0.371428	0.437206
1.61817	0.369118	0.439723
1.61917	0.369356	0.433612
1.62018	0.375093	0.430676
1.62118	0.375903	0.433323
1.62218	0.365687	0.43298
1.62318	0.373389	0.431784
1.62418	0.377172	0.432322
1.62518	0.369109	0.436177
1.62619	0.374581	0.439872
1.62719	0.369774	0.43457
1.62819	0.377222	0.434831
1.62919	0.370267	0.435209
1.63019	0.372753	0.430096
1.63119	0.376638	0.434871
1.6322	0.371344	0.432714
1.6332	0.377937	0.433259
1.6342	0.37008	0.436515
1.6352	0.372806	0.428733
1.6362	0.365572	0.432265
1.63721	0.378102	0.432521
1.63821	0.371871	0.437412
1.63921	0.373171	0.435355
1.64021	0.371228	0.430921
1.64121	0.372474	0.42878
1.64221	0.370835	0.430662
1.64322	0.371358	0.433223
1.64422	0.364773	0.43545
1.64522	0.368705	0.433669
1.64622	0.368395	0.434898
1.64722	0.378641	0.435369
1.64822	0.371314	0.430046
1.64923	0.375156	0.434723
1.65023	0.375459	0.441307
1.65123	0.370463	0.434305
1.65223	0.370773	0.43018
1.65323	0.370882	0.434802
1.65423	0.370935	0.432292
1.65524	0.37578	0.431832
1.65624	0.370501	0.434802
1.65724	0.36763	0.431787
1.65824	0.374599	0.434828
1.65924	0.36728	0.433053
1.66024	0.366994	0.430794
1.66125	0.371755	0.439123
1.66225	0.376354	0.432086
1.66325	0.369682	0.441458
1.66425	0.377425	0.434313
1.66525	0.373671	0.431996
1.66626	0.370568	0.427318
1.66726	0.370825	0.437515
1.66826	0.370278	0.436943
1.66926	0.375499	0.430396
1.67026	0.371806	0.438728
1.67126	0.374227	0.433445
1.67227	0.379125	0.433815
1.67327	0.376494	0.432562
1.67427	0.374678	0.436042
1.67527	0.372176	0.432999
1.67627	0.372833	0.436145
1.67727	0.375063	0.436239
1.67828	0.374013	0.436929
1.67928	0.369039	0.434361
1.68028	0.371149	0.433673
1.68128	0.374408	0.431208
1.68228	0.374582	0.433614
1.68328	0.372125	0.434768
1.68429	0.374419	0.43091
1.68529	0.376807	0.43723
1.68629	0.375062	0.43419
1.68729	0.372536	0.436332
1.68829	0.376885	0.438666
1.68929	0.380352	0.426862
1.6903	0.375181	0.429791
1.6913	0.371095	0.43115
1.6923	0.374	0.436936
1.6933	0.368804	0.433495
1.6943	0.373433	0.437584
1.6953	0.375149	0.433646
1.69631	0.371597	0.443363
1.69731	0.373768	0.436772
1.69831	0.37569	0.435549
1.69931	0.374728	0.43847
1.70031	0.371547	0.439581
1.70132	0.371992	0.431853
1.70232	0.372432	0.436155
1.70332	0.375642	0.433116
1.70432	0.375215	0.430113
1.70532	0.37669	0.435795
1.70632	0.375639	0.427993
1.70733	0.369701	0.431269
1.70833	0.372898	0.43942
1.70933	0.375429	0.442007
1.71033	0.376539	0.433376
1.71133	0.370023	0.438012
1.71233	0.37827	0.433541
1.71334	0.374291	0.434938
1.71434	0.3766	0.432515
1.71534	0.374001	0.430825
1.71634	0.372817	0.429455
1.71734	0.370649	0.438375
1.71834	0.373724	0.436585
1.71935	0.375869	0.437372
1.72035	0.376147	0.430535
1.72135	0.373823	0.433101
1.72235	0.367143	0.433373
1.72335	0.367544	0.435588
1.72435	0.365864	0.43173
1.72536	0.377526	0.438434
1.72636	0.362952	0.4397
1.72736	0.371324	0.437802
1.72836	0.374951	0.435561
1.72936	0.3741	0.432151
1.73037	0.370917	0.438514
1.73137	0.376594	0.426975
1.73237	0.373233	0.434523
1.73337	0.370591	0.441924
1.73437	0.366321	0.432986
1.73537	0.368254	0.432707
1.73638	0.370857	0.438903
1.73738	0.374175	0.435886
1.73838	0.368339	0.435205
1.73938	0.372475	0.431837
1.74038	0.368822	0.431115
1.74138	0.366634	0.432747
1.74239	0.363858	0.438275
1.74339	0.370969	0.433808
1.74439	0.36922	0.43804
1.74539	0.367885	0.43181
1.74639	0.372153	0.442374
1.74739	0.365935	0.438244
1.7484	0.368185	0.432
1.7494	0.370124	0.43909
1.7504	0.371716	0.441491
1.7514	0.368567	0.435307
1.7524	0.371663	0.435847
1.7534	0.375048	0.438598
1.75441	0.374583	0.437829
1.75541	0.372298	0.437248
1.75641	0.366286	0.429581
1.75741	0.374755	0.440199
1.75841	0.374828	0.435375
1.75941	0.371339	0.433595
1.76042	0.369393	0.435695
1.76142	0.371302	0.442189
1.76242	0.375784	0.435969
1.76342	0.374872	0.43043
1.76442	0.37202	0.434993
1.76543	0.371947	0.433063
1.76643	0.373104	0.440338
1.76743	0.37319	0.433821
1.76843	0.372492	0.437816
1.76943	0.371596	0.435451
1.77043	0.372902	0.429979
1.77144	0.37631	0.436325
1.77244	0.372419	0.428115
1.77344	0.370886	0.432931
1.77444	0.378769	0.434862
1.77544	0.371187	0.439819
1.77644	0.373783	0.436226
1.77745	0.37038	0.430951
1.77845	0.377214	0.43459
1.77945	0.378675	0.435715
1.78045	0.371207	0.431003
1.78145	0.378173	0.428628
1.78245	0.375224	0.437267
1.78346	0.377654	0.437926
1.78446	0.367656	0.434292
1.78546	0.370243	0.435576
1.78646	0.370914	0.430285
1.78746	0.37612	0.431359
1.78846	0.370177	0.440932
1.78947	0.36737	0.439304
1.79047	0.372038	0.431019
1.79147	0.381693	0.43835
1.79247	0.377687	0.438875
1.79347	0.371455	0.436181
1.79448	0.375281	0.43444
1.79548	0.378379	0.434614
1.79648	0.36923	0.437237
1.79748	0.369865	0.432169
1.79848	0.373661	0.431198
1.79948	0.374705	0.430083
1.80049	0.3742	0.430206
1.80149	0.373365	0.432721
1.80249	0.373509	0.434073
1.80349	0.371027	0.434948
1.80449	0.371763	0.433247
1.80549	0.377349	0.430466
1.8065	0.375695	0.434925
1.8075	0.372052	0.434469
1.8085	0.372967	0.432614
1.8095	0.371228	0.43557
1.8105	0.374217	0.438628
1.8115	0.375624	0.431143
1.81251	0.36785	0.431787
1.81351	0.375522	0.434899
1.81451	0.375551	0.425546
1.81551	0.372527	0.434576
1.81651	0.372437	0.430919
1.81751	0.376515	0.433367
1.81852	0.365155	0.42933
1.81952	0.370583	0.430024
1.82052	0.377613	0.431399
1.82152	0.369841	0.43203
1.82252	0.380974	0.432991
1.82352	0.370984	0.435926
1.82453	0.373028	0.43297
1.82553	0.376584	0.433504
1.82653	0.37091	0.43132
1.82753	0.373525	0.429877
1.82853	0.373342	0.433904
1.82954	0.370097	0.432427
1.83054	0.377991	0.425116
1.83154	0.378256	0.428711
1.83254	0.379742	0.430945
1.83354	0.372326	0.436845
1.83454	0.376123	0.431554
1.83555	0.374392	0.429129
1.83655	0.378394	0.434044
1.83755	0.372446	0.434012
1.83855	0.376232	0.432518
1.83955	0.376295	0.43154
1.84055	0.366943	0.436201
1.84156	0.373534	0.43065
1.84256	0.374152	0.4302
1.84356	0.376943	0.431744
1.84456	0.367176	0.433633
1.84556	0.377858	0.435792
1.84656	0.379193	0.428229
1.84757	0.380542	0.431022
1.84857	0.373804	0.43836
1.84957	0.377959	0.429039
1.85057	0.377147	0.435933
1.85157	0.373748	0.433851
1.85257	0.372581	0.433162
1.85358	0.374125	0.433723
1.85458	0.371986	0.433803
1.85558	0.377227	0.440248
1.85658	0.377889	0.433587
1.85758	0.37507	0.436826
1.85858	0.369603	0.435665
1.85959	0.37911	0.432219
1.86059	0.375245	0.440072
1.86159	0.362209	0.428567
1.86259	0.376601	0.43673
1.86359	0.373554	0.436596
1.8646	0.370679	0.436119
1.8656	0.369336	0.431336
1.8666	0.377696	0.435503
1.8676	0.374723	0.43047
1.8686	0.37335	0.427738
1.8696	0.376511	0.432851
1.87061	0.373294	0.435388
1.87161	0.370583	0.42848
1.87261	0.369053	0.434072
1.87361	0.371383	0.43273
1.87461	0.376234	0.434412
1.87561	0.372847	0.435717
1.87662	0.370929	0.432947
1.87762	0.369614	0.44019
1.87862	0.364227	0.431216
1.87962	0.374599	0.432622
1.88062	0.371894	0.430736
1.88162	0.365751	0.431029
1.88263	0.369744	0.434771
1.88363	0.371707	0.430872
1.88463	0.370276	0.438874
1.88563	0.371535	0.436367
1.88663	0.371738	0.440199
1.88763	0.37112	0.433378
1.88864	0.379451	0.431686
1.88964	0.371784	0.438102
1.89064	0.372541	0.436561
1.89164	0.376422	0.425814
1.89264	0.373147	0.438098
1.89365	0.37429	0.432922
1.89465	0.369625	0.438909
1.89565	0.368107	0.441594
1.89665	0.372674	0.43094
1.89765	0.372452	0.429583
1.89865	0.375907	0.439338
1.89966	0.375291	0.432061
1.90066	0.373373	0.43367
1.90166	0.371434	0.432531
1.90266	0.369887	0.439312
1.90366	0.373794	0.433287
1.90466	0.374574	0.430633
1.90567	0.367848	0.435847
1.90667	0.374813	0.435217
1.90767	0.371174	0.439821
1.90867	0.372658	0.432718
1.90967	0.372596	0.433881
1.91067	0.367783	0.438926
1.91168	0.37387	0.430835
1.91268	0.37764	0.424104
1.91368	0.366713	0.438003
1.91468	0.372557	0.433113
1.91568	0.36669	0.433817
1.91668	0.371393	0.435147
1.91769	0.375213	0.434029
1.91869	0.377382	0.434701
1.91969	0.375637	0.433253
1.92069	0.367325	0.429281
1.92169	0.376635	0.427608
1.92269	0.375448	0.425578
1.9237	0.368951	0.432527
1.9247	0.373565	0.427039
1.9257	0.375079	0.422491
1.9267	0.376555	0.438113
1.9277	0.374035	0.435357
1.92871	0.36847	0.434307
1.92971	0.369566	0.436481
1.93071	0.371979	0.431668
1.93171	0.369284	0.431547
1.93271	0.368836	0.43582
1.93371	0.370784	0.434366
1.93472	0.370965	0.431057
1.93572	0.379806	0.434821
1.93672	0.371171	0.434838
1.93772	0.370249	0.428129
1.93872	0.370203	0.438574
1.93972	0.369738	0.434773
1.94073	0.369264	0.432139
1.94173	0.373669	0.442615
1.94273	0.369393	0.435306
1.94373	0.372115	0.436597
1.94473	0.374093	0.432861
1.94573	0.368319	0.431504
1.94674	0.36962	0.437018
1.94774	0.367638	0.434566
1.94874	0.379175	0.432945
1.94974	0.369242	0.438159
1.95074	0.364239	0.425596
1.95174	0.367371	0.434808
1.95275	0.37745	0.434877
1.95375	0.368529	0.429366
1.95475	0.371185	0.429402
1.95575	0.374607	0.432666
1.95675	0.371659	0.431482
1.95776	0.371281	0.432132
1.95876	0.37863	0.434976
1.95976	0.373211	0.436228
1.96076	0.375774	0.439243
1.96176	0.36426	0.4346
1.96276	0.369565	0.432135
1.96377	0.378439	0.435512
1.96477	0.381874	0.431171
1.96577	0.368842	0.431901
1.96677	0.374516	0.427888
1.96777	0.37339	0.427582
1.96877	0.366389	0.428792
1.96978	0.364799	0.432587
1.97078	0.370687	0.424713
1.97178	0.36997	0.432601
1.97278	0.369562	0.432991
1.97378	0.373237	0.434352
1.97478	0.364149	0.430277
1.97579	0.372629	0.429028
1.97679	0.37657	0.43067
1.97779	0.371105	0.430947
1.97879	0.374671	0.428599
1.97979	0.368634	0.435565
1.98079	0.375206	0.437999
1.9818	0.379027	0.436182
1.9828	0.368391	0.427183
1.9838	0.37522	0.434082
1.9848	0.368586	0.427284
1.9858	0.370026	0.432913
1.9868	0.372004	0.439858
1.98781	0.37272	0.427071
1.98881	0.368226	0.431013
1.98981	0.373521	0.431516
1.99081	0.369409	0.437346
1.99181	0.370989	0.434532
1.99282	0.368373	0.434163
1.99382	0.373467	0.431421
1.99482	0.371455	0.427862
1.99582	0.37997	0.434597
1.99682	0.375208	0.431026
1.99782	0.376703	0.430416
1.99883	0.365912	0.430387
1.99983	0.367429	0.43806
2.00083	0.374359	0.430445
2.00183	0.365942	0.431308
2.00283	0.371184	0.436939
[truncated: 2 more rows]

## Sheet: Fig6E
Fig. 6E Time constants for Calcium-driven structural transitions of A-CaM bound to RyR2
	1	2	3		Mean	SD
RyR2 uM to nM	0.59308	0.48338	0.26671		0.44772	0.09588
