# Supplementary material for: Kinetics and mapping of Ca-driven calmodulin conformations on skeletal and cardiac muscle ryanodine receptors
Source: Nat Commun. 2024 Jun 15;15:5120. doi: 10.1038/s41467-024-48951-5 (PMC11180167; doi:10.1038/s41467-024-48951-5)
Supplement: Supplementary file 4 — Source Data [file 41467_2024_48951_MOESM4_ESM.zip › SupplFig1.xlsx]

## Sheet: SuppFig1C
Supplementary Fig. 1C Labeling of FKBP12.6, impact on binding to RyR1
	AF488-X-FKBP
F-FKBP12.6 (nM)
G1C	Run 1	Run 2	Run 3		mean	SD
1	0.0427916	0.0399026	0.0370388		0.039911	0.00287641
3	0.0969309	0.157814	0.0918377		0.115528	0.0367095
6	0.171445	0.32665	0.285665		0.261253	0.0804307
10	0.367166	0.460938	0.522821		0.450308	0.0783699
30	0.659001	0.872823	0.966308		0.832711	0.157531
60	0.848173	0.921344	0.967205		0.912241	0.0600361
Kd	17.4938	10.5912	9.65556		12.5802	4.28095
T6C	Run 1	Run 2	Run 3		mean	SD
1	0.094927	0.0268377	0.027144		0.0496363	0.0392233
3	0.181591	0.189219	0.23975		0.20352	0.0316072
6	0.407537	0.363653	0.618789		0.463326	0.136411
10	0.593522	0.558901	0.871761		0.674728	0.171511
30	0.907586	0.910785	0.969898		0.929423	0.035089
60	0.97378	0.938659	1.01138		0.974606	0.0363668
Kd	8.52486	8.41277	4.89987		7.27917	2.06129
T14C	Run 1	Run 2	Run 3		mean	SD
1	0.0792155	0.109063	0.0841343		0.0908044	0.0160029
3	0.417048	0.404663	0.302965		0.374892	0.0625978
6	0.619585	0.782274	0.735894		0.712584	0.0838117
10	0.804257	0.841867	0.963333		0.869819	0.08314
30	0.930696	0.892688	1.03059		0.951326	0.0712294
60	0.973845	1.08338	0.952408		1.00321	0.0702534
Kd	3.2889	3.57822	4.37037		3.74583	0.559879
E32C	Run 1	Run 2	Run 3		mean	SD
1	0.0730878	0.0715614	0.0565436		0.0670643	0.00914308
3	0.350507	0.269601	0.190315		0.270141	0.0800973
6	0.623852	0.602428	0.638672		0.621651	0.018222
10	0.858451	0.776462	0.970729		0.868547	0.0975261
30	0.933822	0.912723	0.954315		0.93362	0.0207966
60	1.01796	1.03216	1.01771		1.02261	0.00826891
Kd	4.37733	5.0877	5.20209		4.88904	0.44683
K44C	Run 1	Run 2	Run 3		mean	SD
1	0.0761939	0.115473	0.0634412		0.0850362	0.0271197
3	0.471561	0.268516	0.226596		0.322224	0.131017
6	0.624922	0.585929	0.644636		0.618496	0.0298761
10	0.962871	0.836541	0.974543		0.924652	0.0765288
30	1.01317	0.93614	1.00836		0.98589	0.043152
60	0.9371	1.03707	0.959254		0.977807	0.0525017
Kd	3.44002	5.55154	5.05608		4.68255	1.10421
R49C	Run 1	Run 2	Run 3		mean	SD
1	0.075174	0.0659076	0.0653387		0.0688068	0.00552149
3	0.275007	0.195329	0.175797		0.215378	0.0525555
6	0.605234	0.395748	0.465073		0.488685	0.106721
10	0.79981	0.692847	0.765769		0.752809	0.0546469
30	0.930913	0.961987	1.00577		0.966223	0.0376075
60	1.02787	0.988743	0.976085		0.997568	0.026999
Kd	5.0857	7.52092	6.63347		6.41336	1.23244
Q65C	Run 1	Run 2	Run 3		mean	SD
1	0.116123	0.0789286	0.0899467		0.0949993	0.0191049
3	0.47091	0.318816	0.335525		0.375084	0.0834075
6	0.786807	0.714409	0.861941		0.787719	0.0737699
10	0.933717	0.958128	0.921772		0.937872	0.018531
30	0.96781	0.973615	1.01967		0.987032	0.0284155
60	1.01593	1.00305	1.01416		1.01104	0.00698275
Kd	3.35665	4.34232	3.87612		3.85836	0.493075
T85C	Run 1	Run 2	Run 3		mean	SD
	0.0801419	0.0602657	0.0720935		0.0708337	0.00999778
	0.318199	0.229776	0.235246		0.261073	0.0495476
	0.562354	0.45534	0.656828		0.558174	0.100809
	0.871439	0.561184	0.91783		0.783484	0.19391
	0.948103	0.90313	1.01002		0.953751	0.0536681
	1.00769	0.920361	0.979762		0.969271	0.0445994
	5.0981	7.37236	4.98197		5.81748	1.34782

## Sheet: SuppFig1D
Supplementary Fig. 1D Labeling of FKBP12.6, impact on binding to RyR2
	AF488-X-FKBP
F-FKBP12.6 (nM)
G1C	Run1	Run2	Run3	Run4	Run5	Run6		Mean	SD
1	0.176641	-0.0512318	0.0931468		0.1343			0.088214	0.0990163
3	0.379665	0.369339	0.289287	0.38373	0.284419			0.341288	0.0499979
6	0.626571	0.58465	0.666896	0.679885	0.550048			0.62161	0.0546774
10	0.754848	0.656831		0.746108	0.650463			0.702063	0.0560795
30	0.884451	0.868243	0.970302	1.18043	0.862961			0.953277	0.134175
60	0.930476	0.980093	0.782761	0.738401	0.899689			0.866284	0.101881
Kd	4.20203	6.72367	4.68224	3.6006	5.97452			5.03661	1.2855
T6C	Run1	Run2	Run3	Run4	Run5	Run6		Mean	SD
1	0.173768	0.204153	0.266671	0.272536	0.151888			0.213803	0.0542541
3	0.542824	0.677372	0.679096	0.564373	0.504673			0.593667	0.0801057
6	0.624302	0.91104	0.847666	0.935349	0.620947			0.787861	0.154203
10	0.845354	1.01225	1.19822	1.00826	0.955915			1.004	0.127756
30	1.10949	0.813502	1.22573	1.05748	1.01467			1.04417	0.151233
60	0.808808	1.0496		0.788057	0.843618			0.872521	0.120259
Kd	3.12811	1.94726	3.48725	1.82557	3.18005			2.71365	0.768733
T14C	Run1	Run2	Run3	Run4	Run5	Run6		Mean	SD
1	0.0899115		0.132181	0.147676	0.30464	0.123713		0.159624	0.0837781
3	0.65214		0.4812	0.369274	0.362596	0.347715		0.442585	0.128625
6	0.876454		0.791826	0.82086	0.646814	0.554641		0.738119	0.133105
10	0.963439		0.977712	0.915771	0.956337	0.900985		0.942849	0.0328146
30	0.978359		0.831357	0.912324	0.967731	0.951236		0.928201	0.0596655
60	0.92402		0.982892	0.89439	0.828555	0.845366		0.895045	0.062141
Kd	2.42218		2.93218	3.21033	2.93829	4.38647		3.17789	0.733246
E32C	Run1	Run2	Run3	Run4	Run5	Run6		Mean	SD
1	0.225707	0.286657	0.435427		0.379275	0.145598		0.294533	0.116204
3	0.676134	0.739136	0.797999		0.613961	0.634252		0.692296	0.0760488
6	1.11371	0.819161	0.931681		1.02132	0.900038		0.957181	0.113556
10	0.681192	0.955425	1.12117		0.833577	1.02824		0.923921	0.171656
30	1.07939	0.92436	0.840475		1.0188	0.954531		0.963512	0.0911545
60	0.940469	1.01708	0.959166		0.910444	0.899328		0.945297	0.0466272
Kd	1.86254	1.7422	0.97369		1.46683	2.14737		1.63853	0.444786
K44C	Run1	Run2	Run3	Run4	Run5	Run6		Mean	SD
1	0.175956	0.128714	0.216282		0.161264	0.353128		0.207069	0.0874982
3	0.445445	0.365114	0.429039		0.610372	0.488762		0.467746	0.0912588
6	0.606202	0.408975	0.771214		0.610882	0.597719		0.598999	0.128415
10	0.654251	0.74045	0.93696		0.798183	0.742072		0.774383	0.104433
30		0.935029	0.876793		0.942355	0.81852		0.893174	0.0577699
60	0.950939	0.842856	0.936558		0.981475	0.956297		0.933625	0.0532708
Kd	4.22966	5.73185	2.85507		3.22982	2.45715		3.70071	1.31231
R49C	Run1	Run2	Run3	Run4	Run5	Run6		Mean	SD
1	0.125298	0.186067	0.182645	0.138926	0.165284			0.159644	0.0267763
3	0.345107	0.649611	0.305436	0.491065	0.371992			0.432642	0.139652
6	0.639577	0.822761	0.707257	0.64865	0.522221			0.668093	0.10946
10	0.880724	0.974967	0.857415	0.941044	0.707579			0.872346	0.10331
30	0.893121	0.977455	0.936183	0.92111	0.927275			0.931029	0.0305427
60	0.903402	0.923643	0.864479	0.921673	0.873232			0.897286	0.0273027
Kd	4.17119	2.19732	3.81862	3.30803	4.50405			3.59984	0.900572
Q65C	Run1	Run2	Run3	Run4	Run5	Run6		Mean	SD
1	0.215577		0.253677	0.143371	0.269768	0.207435		0.217966	0.0490908
3	0.612413		0.85234	0.497657	0.697464	0.592383		0.650451	0.133355
6	0.781256		0.885382	0.817494	0.88914	0.797915		0.834237	0.0500918
10	0.926675		0.859647	0.898387	0.997659	0.617912		0.860056	0.144461
30	0.955619		0.971049	0.939805	0.831307	0.93868		0.927292	0.0552638
60	0.947379		0.987431	0.925275	1.05226	1.02998		0.988466	0.0535634
Kd	2.32424		1.52622	2.87305	1.75115	2.87869		2.27067	0.624405
T85C	Run1	Run2	Run3	Run4	Run5	Run6		Mean	SD
1	0.1998		0.28304	0.277445	0.329081	0.274445		0.272762	0.0464376
3	0.513032		0.632725	0.699587	0.675352	0.697733		0.643686	0.077845
6	0.735193		0.99946	0.975901	0.652578	1.03773		0.880172	0.173951
10	0.78343		0.986635	0.939359	0.761449	1.16823		0.92782	0.165767
30	1.02218		0.950775	1.00536	0.863012	0.5997		0.888204	0.172814
60	0.889681		0.905212	0.904854	1.03277	1.05205		0.956912	0.0785931
Kd	2.97986		1.64354	1.60979	1.94968	1.33783		1.90414	0.63924
