# Supplementary material for: Kinetics and mapping of Ca-driven calmodulin conformations on skeletal and cardiac muscle ryanodine receptors
Source: Nat Commun. 2024 Jun 15;15:5120. doi: 10.1038/s41467-024-48951-5 (PMC11180167; doi:10.1038/s41467-024-48951-5)
Supplement: Supplementary file 4 — Source Data [file 41467_2024_48951_MOESM4_ESM.zip › SupplFig12.xlsx]

## Sheet: SupplFig12
Supplementary Fig. 12 Fit parameters for CaM binding to RyR1 and RyR2
	RyR1, nM Ca time constant					RyR1, uM Ca time constant					RyR2, nM Ca time constant					RyR2, uM Ca time constant
Mole fraction	Run1	Run2	Run3		Mole fraction	Run1	Run2	Run3		Mole fraction	Run1	Run2	Run3		Mole fraction	Run1	Run2	Run3
0.199832	1454.53				0.130662	950.944				0.460869	399.276				0.268479	225.057
0.561642	3415.68				0.619622	2395.36				0.427571	1108.24				0.624234	528.901
0.238526	9664.43				0.249716	6512.8				0.11156	8995.64				0.107287	2761.88
0.0817034		1590.31			0.20691		2023.78			0.1779		270.245			0.262009		341.851
0.411318		3553.34			0.582879		5940.45			0.561999		872.902			0.596466		777.694
0.506979		10379.5			0.210211		27877.3			0.260101		3670.26			0.141525		3455.04
0.0831989			1082.19		0.082458			924.671		0.13431			302.645		0.270718			387.674
0.510307			2983.39		0.548065			2530.42		0.581518			1018.04		0.591043			852.582
0.406494			8763.96		0.369477			7504.2		0.284172			4158.92		0.13824			3891.62
