# Supplementary material for: Kinetics and mapping of Ca-driven calmodulin conformations on skeletal and cardiac muscle ryanodine receptors
Source: Nat Commun. 2024 Jun 15;15:5120. doi: 10.1038/s41467-024-48951-5 (PMC11180167; doi:10.1038/s41467-024-48951-5)
Supplement: Supplementary file 4 — Source Data [file 41467_2024_48951_MOESM4_ESM.zip › SupplFig13.xlsx]

## Sheet: SuppFig13A-left
FLT time course acquired after mixing with AF568-26-CaM with RyR1 SR
time (s)	30nM Ca, WT	30nM Ca, 1234	30uM Ca, WT	30uM Ca, 1234
0.011917	0.064083	-0.0325679	0.044555	0.0302702
0.0319514	0.0708391	-0.014006	0.0521046	0.0354145
0.0519858	0.0702904	-0.0148389	0.0597655	0.0435195
0.0720202	0.077302	-0.00806625	0.0615168	0.0512037
0.0920545	0.0835336	-0.00168006	0.0697164	0.0565394
0.112089	0.089132	0.0076467	0.0787611	0.062386
0.132123	0.0965438	0.0132299	0.0822643	0.0697576
0.152158	0.101657	0.0212455	0.0928478	0.0754435
0.172192	0.101798	0.0244122	0.0968536	0.0830597
0.192226	0.111055	0.0292903	0.103195	0.0884848
0.212261	0.116995	0.0370791	0.109509	0.0964277
0.232295	0.119927	0.0414409	0.119577	0.0984924
0.252329	0.12662	0.0491162	0.121582	0.107361
0.272364	0.131554	0.0543301	0.129103	0.111378
0.292398	0.136818	0.0603136	0.13605	0.119614
0.312433	0.140587	0.0674373	0.138669	0.122622
0.332467	0.146362	0.0711547	0.145273	0.129871
0.352501	0.152583	0.0760894	0.149638	0.13608
0.372536	0.156063	0.0848877	0.15894	0.141558
0.39257	0.160052	0.0901742	0.160119	0.147642
0.412604	0.166945	0.0982624	0.16668	0.154704
0.432639	0.16712	0.103481	0.173925	0.158936
0.452673	0.173082	0.110557	0.18098	0.164622
0.472708	0.179272	0.115628	0.18276	0.169919
0.492742	0.183508	0.121286	0.189248	0.17478
0.512776	0.187558	0.127544	0.193487	0.181439
0.532811	0.19035	0.129936	0.198486	0.185396
0.552845	0.197286	0.135336	0.20448	0.191108
0.572879	0.199214	0.139869	0.208832	0.198071
0.592914	0.202357	0.14399	0.214245	0.198782
0.612948	0.205349	0.154801	0.221092	0.205147
0.632983	0.212781	0.158265	0.223653	0.211742
0.653017	0.215585	0.164231	0.231837	0.2164
0.673051	0.220369	0.169126	0.234532	0.222906
0.693086	0.225891	0.177211	0.239707	0.225113
0.71312	0.227043	0.179927	0.243941	0.22942
0.733154	0.232562	0.184527	0.251527	0.235628
0.753189	0.2376	0.191264	0.254726	0.240006
0.773223	0.241663	0.191933	0.258593	0.246388
0.793257	0.243937	0.200347	0.26455	0.24894
0.813292	0.248625	0.204432	0.269546	0.25399
0.833326	0.253106	0.205741	0.273209	0.260139
0.853361	0.256847	0.211053	0.278263	0.264969
0.873395	0.262457	0.219377	0.282485	0.268694
0.893429	0.263372	0.223552	0.284117	0.272053
0.913464	0.26812	0.225849	0.290549	0.27668
0.933498	0.27374	0.227918	0.294096	0.280997
0.953532	0.277182	0.234986	0.296627	0.28467
0.973567	0.278534	0.239256	0.303414	0.291855
0.993601	0.284516	0.244071	0.30816	0.293673
1.01364	0.288396	0.244962	0.311122	0.300694
1.03367	0.290452	0.255175	0.316152	0.303572
1.0537	0.293361	0.256619	0.319175	0.306657
1.07374	0.297276	0.261426	0.325135	0.309634
1.09377	0.30129	0.263709	0.329408	0.317698
1.11381	0.305838	0.268618	0.332608	0.321415
1.13384	0.308603	0.273561	0.336589	0.325501
1.15388	0.311106	0.278244	0.338238	0.328548
1.17391	0.315667	0.287252	0.346382	0.333779
1.19394	0.318806	0.290852	0.349699	0.334718
1.21398	0.319625	0.295152	0.348005	0.343512
1.23401	0.325638	0.300269	0.355352	0.343662
1.25405	0.330128	0.300619	0.360063	0.349196
1.27408	0.334513	0.302114	0.364742	0.350652
1.29412	0.335873	0.307973	0.367382	0.356507
1.31415	0.337935	0.313523	0.370726	0.36107
1.33419	0.342206	0.319361	0.374381	0.364682
1.35422	0.345243	0.319483	0.377946	0.369076
1.37425	0.349102	0.325319	0.383109	0.369938
1.39429	0.351945	0.325294	0.385202	0.373877
1.41432	0.355107	0.332379	0.389551	0.379154
1.43436	0.355508	0.337838	0.392272	0.382575
1.45439	0.362665	0.33851	0.396639	0.384282
1.47443	0.366878	0.342387	0.400189	0.391139
1.49446	0.365269	0.34675	0.403963	0.392976
1.51449	0.372247	0.350536	0.405638	0.398637
1.53453	0.373014	0.355889	0.409067	0.40049
1.55456	0.377658	0.356935	0.413536	0.403503
1.5746	0.379251	0.363293	0.416707	0.408135
1.59463	0.379481	0.365482	0.421001	0.409533
1.61467	0.383368	0.371263	0.421453	0.414643
1.6347	0.389534	0.373665	0.425968	0.416505
1.65474	0.391547	0.375169	0.429333	0.421886
1.67477	0.396137	0.378612	0.432254	0.424406
1.6948	0.395455	0.381903	0.433223	0.428086
1.71484	0.399837	0.389475	0.43948	0.429136
1.73487	0.402093	0.391341	0.441666	0.433929
1.75491	0.405714	0.398105	0.444359	0.437196
1.77494	0.409989	0.403282	0.449918	0.441182
1.79498	0.409196	0.402683	0.452595	0.443641
1.81501	0.412269	0.404146	0.454612	0.447422
1.83504	0.415014	0.40902	0.457	0.450585
1.85508	0.420753	0.41308	0.462361	0.45326
1.87511	0.423629	0.415774	0.46148	0.453944
1.89515	0.423312	0.419639	0.463688	0.459341
1.91518	0.424116	0.423036	0.466393	0.462188
1.93522	0.428968	0.424871	0.473166	0.466139
1.95525	0.42948	0.426861	0.474998	0.466598
1.97529	0.433906	0.43233	0.476201	0.470835
1.99532	0.439147	0.435766	0.478923	0.475768
2.01535	0.44017	0.437211	0.484098	0.475974
2.03539	0.442565	0.436829	0.485804	0.480109
2.05542	0.443527	0.442193	0.486484	0.482909
2.07546	0.448847	0.444715	0.490384	0.485062
2.09549	0.451563	0.45092	0.493047	0.488939
2.11553	0.454158	0.454247	0.496513	0.492428
2.13556	0.454924	0.453537	0.498398	0.49469
2.15559	0.456157	0.457916	0.503873	0.495201
2.17563	0.460505	0.462303	0.505877	0.500952
2.19566	0.46331	0.460721	0.507537	0.503498
2.2157	0.46742	0.466168	0.510215	0.504856
2.23573	0.467389	0.472341	0.512466	0.507391
2.25577	0.467146	0.471604	0.513432	0.511386
2.2758	0.472231	0.475905	0.518632	0.513513
2.29584	0.474311	0.478462	0.521881	0.515688
2.31587	0.478015	0.482088	0.521957	0.519022
2.3359	0.480362	0.485284	0.526009	0.520869
2.35594	0.479847	0.488016	0.528104	0.523745
2.37597	0.484871	0.48873	0.530284	0.528705
2.39601	0.485877	0.494763	0.531516	0.52986
2.41604	0.488653	0.497127	0.534053	0.5305
2.43608	0.489892	0.497212	0.538514	0.532973
2.45611	0.493408	0.493743	0.538016	0.534017
2.47614	0.49431	0.499346	0.54239	0.540682
2.49618	0.496076	0.505171	0.546229	0.54265
2.51621	0.499502	0.503709	0.545563	0.544482
2.53625	0.501427	0.509355	0.551689	0.546521
2.55628	0.504147	0.515658	0.553045	0.549255
2.57632	0.506165	0.514299	0.55421	0.549173
2.59635	0.509787	0.519747	0.557583	0.553832
2.61639	0.511567	0.523129	0.559256	0.554719
2.63642	0.512262	0.525629	0.558869	0.560263
2.65645	0.513885	0.524266	0.563006	0.562257
2.67649	0.514861	0.526416	0.566183	0.561835
2.69652	0.519571	0.529575	0.566717	0.564157
2.71656	0.517487	0.533701	0.569923	0.56747
2.73659	0.524282	0.539172	0.572908	0.571698
2.75663	0.523054	0.540133	0.572443	0.572411
2.77666	0.527989	0.540594	0.575458	0.575009
2.79669	0.528181	0.546816	0.579038	0.578748
2.81673	0.530843	0.543068	0.58089	0.575713
2.83676	0.534124	0.54586	0.581288	0.582243
2.8568	0.534967	0.549983	0.58406	0.58208
2.87683	0.534855	0.550375	0.585222	0.586667
2.89687	0.538579	0.555344	0.589536	0.588733
2.9169	0.539178	0.556287	0.590747	0.591166
2.93694	0.542824	0.555172	0.591522	0.594572
2.95697	0.544891	0.559049	0.594565	0.594557
2.977	0.54469	0.561082	0.597376	0.595642
2.99704	0.547897	0.564189	0.600141	0.599037
3.01707	0.550184	0.566107	0.600145	0.601178
3.03711	0.550217	0.568922	0.601533	0.604226
3.05714	0.555207	0.570742	0.602984	0.605695
3.07718	0.553522	0.571453	0.606318	0.6057
3.09721	0.556652	0.574806	0.606674	0.60786
3.11724	0.558717	0.577494	0.610963	0.610857
3.13728	0.56088	0.578729	0.613166	0.612886
3.15731	0.5623	0.586052	0.615357	0.615939
3.17735	0.566118	0.588657	0.615996	0.61749
3.19738	0.565346	0.585828	0.617841	0.620442
3.21742	0.567765	0.591966	0.619021	0.622232
3.23745	0.570103	0.591992	0.622748	0.624045
3.25749	0.571213	0.590523	0.624195	0.624728
3.27752	0.572811	0.595946	0.623987	0.625172
3.29755	0.572871	0.599487	0.626454	0.629331
3.31759	0.575337	0.598542	0.62892	0.63264
3.33762	0.579641	0.598715	0.631237	0.63228
3.35766	0.579414	0.604199	0.632755	0.635192
3.37769	0.58072	0.605613	0.635752	0.634908
3.39773	0.583681	0.609096	0.63383	0.638343
3.41776	0.583442	0.612697	0.636729	0.640364
3.43779	0.586382	0.609696	0.638861	0.640987
3.45783	0.587546	0.613179	0.641221	0.643099
3.47786	0.592339	0.61203	0.641229	0.646346
3.4979	0.593343	0.613728	0.644951	0.646328
3.51793	0.594796	0.619527	0.645921	0.65016
3.53797	0.593593	0.621275	0.64785	0.649979
3.558	0.600525	0.622864	0.648303	0.650529
3.57803	0.598862	0.625325	0.652742	0.652474
3.59807	0.60279	0.626665	0.653787	0.6535
3.6181	0.601775	0.627086	0.654171	0.658977
3.63814	0.604246	0.629648	0.655229	0.659189
3.65817	0.602646	0.63344	0.658696	0.660802
3.67821	0.606265	0.635469	0.658527	0.664584
3.69824	0.607062	0.636128	0.659406	0.663611
3.71828	0.60738	0.638619	0.661906	0.665794
3.73831	0.609525	0.638281	0.663631	0.669528
3.75834	0.609672	0.640166	0.66379	0.669124
3.77838	0.613923	0.639169	0.665539	0.671162
3.79841	0.614049	0.643243	0.667086	0.673626
3.81845	0.615095	0.64563	0.668673	0.675259
3.83848	0.617548	0.646607	0.670342	0.676504
3.85852	0.621367	0.649173	0.673997	0.67807
3.87855	0.619079	0.650633	0.67343	0.680371
3.89858	0.622574	0.650848	0.674815	0.67997
3.91862	0.623529	0.654118	0.676741	0.680795
3.93865	0.626433	0.656028	0.676803	0.683489
3.95869	0.629626	0.657211	0.681402	0.685392
3.97872	0.62811	0.657907	0.682648	0.686907
3.99876	0.631565	0.660106	0.683085	0.68919
4.01879	0.632483	0.665506	0.68369	0.688345
4.03883	0.633592	0.663641	0.686628	0.692187
4.05886	0.632013	0.664836	0.687581	0.694512
4.07889	0.634664	0.666555	0.688464	0.693651
4.09893	0.635614	0.670612	0.690384	0.697862
4.11896	0.636643	0.669294	0.691648	0.696515
4.139	0.638926	0.670979	0.691861	0.699491
4.15903	0.639885	0.676004	0.694855	0.701547
4.17907	0.642471	0.676863	0.697131	0.701495
4.1991	0.643796	0.680334	0.6968	0.701571
4.21913	0.645829	0.677424	0.6986	0.704185
4.23917	0.648456	0.680191	0.698519	0.706457
4.2592	0.651862	0.680708	0.699269	0.708546
4.27924	0.650161	0.682493	0.699394	0.709095
4.29927	0.650843	0.683722	0.702819	0.710018
4.31931	0.65291	0.684842	0.702935	0.710772
4.33934	0.655151	0.687536	0.706603	0.713128
4.35938	0.657026	0.689481	0.706471	0.714938
4.37941	0.657343	0.69038	0.708109	0.716313
4.39944	0.658356	0.692012	0.709381	0.716167
4.41948	0.660808	0.692654	0.710873	0.718299
4.43951	0.661193	0.694563	0.712175	0.719406
4.45955	0.661507	0.695697	0.713812	0.721887
4.47958	0.662308	0.6981	0.714824	0.723753
4.49962	0.660518	0.697833	0.715259	0.722381
4.51965	0.662195	0.702685	0.718559	0.724588
4.53968	0.665853	0.704483	0.719551	0.728294
4.55972	0.669383	0.703893	0.719454	0.727578
4.57975	0.669512	0.704289	0.721352	0.727781
4.59979	0.669979	0.706554	0.721609	0.729876
4.61982	0.671979	0.707842	0.723595	0.731307
4.63986	0.673247	0.710686	0.725904	0.733024
4.65989	0.672035	0.710726	0.72484	0.733495
4.67993	0.67415	0.709308	0.727265	0.735261
4.69996	0.676298	0.711602	0.726924	0.736001
4.71999	0.676984	0.712782	0.729145	0.73807
4.74003	0.678286	0.716969	0.730899	0.741228
4.76006	0.678382	0.716942	0.730516	0.738666
4.7801	0.681365	0.718584	0.732464	0.740551
4.80013	0.683314	0.719061	0.734506	0.742567
4.82017	0.686282	0.723191	0.734257	0.743442
4.8402	0.682561	0.722454	0.73669	0.743717
4.86023	0.684804	0.725931	0.738414	0.746249
4.88027	0.68335	0.725141	0.7384	0.748089
4.9003	0.687049	0.726533	0.738358	0.748791
4.92034	0.688786	0.729302	0.741219	0.749154
4.94037	0.690692	0.728017	0.739685	0.752129
4.96041	0.692457	0.731901	0.742893	0.752263
4.98044	0.691728	0.731692	0.744686	0.752591
5.00048	0.692551	0.734824	0.746043	0.754979
5.02051	0.693887	0.733808	0.74576	0.756124
5.04054	0.696982	0.737104	0.74604	0.756554
5.06058	0.696456	0.737549	0.74761	0.75713
5.08061	0.698937	0.73952	0.750901	0.757531
5.10065	0.697592	0.741418	0.750502	0.761882
5.12068	0.699053	0.73951	0.75032	0.762296
5.14072	0.701299	0.740998	0.753754	0.762541
5.16075	0.704292	0.74257	0.752748	0.762703
5.18078	0.706018	0.746621	0.753389	0.764034
5.20082	0.704209	0.747542	0.755952	0.766072
5.22085	0.705197	0.75048	0.754656	0.764945
5.24089	0.706083	0.74671	0.757831	0.766725
5.26092	0.705215	0.747942	0.758519	0.768143
5.28096	0.710188	0.752521	0.759479	0.769482
5.30099	0.709322	0.753045	0.758567	0.770691
5.32103	0.711755	0.751031	0.760126	0.771986
5.34106	0.71139	0.753561	0.762715	0.771577
5.36109	0.712146	0.755516	0.763355	0.772437
5.38113	0.715711	0.754943	0.765273	0.774259
5.40116	0.714448	0.756158	0.765691	0.775362
5.4212	0.714708	0.753895	0.765752	0.775558
5.44123	0.715107	0.759231	0.766862	0.777162
5.46127	0.716079	0.758265	0.769197	0.779929
5.4813	0.719907	0.759478	0.768171	0.77806
5.50133	0.719124	0.764221	0.76986	0.781323
5.52137	0.721668	0.761217	0.770357	0.78012
5.5414	0.721491	0.763593	0.77252	0.782466
5.56144	0.724076	0.764547	0.772342	0.784155
5.58147	0.724566	0.762702	0.771846	0.784125
5.60151	0.723881	0.762393	0.774662	0.784798
5.62154	0.725015	0.768471	0.773037	0.787984
5.64158	0.726838	0.766689	0.777968	0.788714
5.66161	0.727745	0.769844	0.777143	0.788016
5.68164	0.726115	0.771291	0.778426	0.788366
5.70168	0.727739	0.770437	0.779366	0.790101
5.72171	0.729648	0.773764	0.779532	0.792518
5.74175	0.729854	0.773875	0.77962	0.793115
5.76178	0.731476	0.774846	0.780043	0.793232
5.78182	0.735637	0.774782	0.78203	0.793157
5.80185	0.732574	0.778305	0.782115	0.794201
5.82188	0.733515	0.779486	0.783311	0.797361
5.84192	0.735346	0.779115	0.785694	0.796298
5.86195	0.736967	0.782294	0.783436	0.795982
5.88199	0.738411	0.780225	0.787265	0.798605
5.90202	0.738589	0.782082	0.786573	0.800201
5.92206	0.740935	0.781963	0.788801	0.800242
5.94209	0.741497	0.782419	0.789759	0.801284
5.96213	0.740155	0.788731	0.791978	0.800845
5.98216	0.74295	0.78549	0.789083	0.802431
6.00219	0.744265	0.785728	0.790729	0.803051
6.02223	0.742846	0.787301	0.791817	0.804503
6.04226	0.74501	0.789452	0.793776	0.806272
6.0623	0.745881	0.791694	0.793632	0.806619
6.08233	0.745593	0.791465	0.794275	0.808088
6.10237	0.74697	0.793029	0.794904	0.808278
6.1224	0.747057	0.791244	0.795805	0.808864
6.14243	0.75029	0.796484	0.797272	0.810886
6.16247	0.748005	0.794178	0.798666	0.811647
6.1825	0.750594	0.794359	0.798964	0.811077
6.20254	0.752512	0.797196	0.79932	0.812884
6.22257	0.752765	0.800711	0.799171	0.813069
6.24261	0.755785	0.798003	0.799159	0.813982
6.26264	0.753196	0.79869	0.802483	0.815472
6.28267	0.753816	0.799171	0.802973	0.815442
6.30271	0.753786	0.800613	0.805004	0.815851
6.32274	0.755435	0.802366	0.805175	0.817186
6.34278	0.75743	0.801414	0.804824	0.817019
6.36281	0.758693	0.799905	0.806591	0.818526
6.38285	0.759612	0.80072	0.805642	0.819831
6.40288	0.759287	0.803774	0.80632	0.818749
6.42292	0.761995	0.805445	0.807206	0.819476
6.44295	0.762411	0.806271	0.808861	0.82072
6.46298	0.762111	0.805391	0.80909	0.822207
6.48302	0.762762	0.807693	0.807276	0.824174
6.50305	0.763784	0.8076	0.809538	0.823007
6.52309	0.763302	0.809426	0.811707	0.824015
6.54312	0.764967	0.809312	0.812711	0.82599
6.56316	0.76517	0.80897	0.812742	0.826273
6.58319	0.766524	0.811072	0.814291	0.826334
6.60322	0.767775	0.812624	0.813199	0.828652
6.62326	0.766865	0.812489	0.814856	0.828259
6.64329	0.767195	0.818139	0.815932	0.829574
6.66333	0.770498	0.815846	0.817377	0.829625
6.68336	0.769004	0.818302	0.81708	0.830455
6.7034	0.770604	0.816532	0.818025	0.83159
6.72343	0.76928	0.818901	0.818221	0.831641
6.74347	0.773073	0.821505	0.820512	0.833648
6.7635	0.773817	0.817562	0.821088	0.831286
6.78353	0.773987	0.82024	0.821118	0.834543
6.80357	0.77503	0.82075	0.823778	0.832152
6.8236	0.77596	0.821492	0.821615	0.835895
6.84364	0.774919	0.820788	0.821136	0.83436
6.86367	0.778793	0.824728	0.824053	0.836997
6.88371	0.777647	0.825223	0.824364	0.838429
6.90374	0.776289	0.823456	0.823921	0.839334
6.92377	0.780236	0.825722	0.824237	0.839984
6.94381	0.779041	0.826363	0.826079	0.840084
6.96384	0.780094	0.826907	0.826837	0.841166
6.98388	0.782045	0.827586	0.825692	0.841145
7.00391	0.781391	0.825949	0.82838	0.840855
7.02395	0.78111	0.828601	0.828118	0.842992
7.04398	0.784311	0.832151	0.829234	0.843148
7.06402	0.784354	0.830745	0.830848	0.843134
7.08405	0.785818	0.830824	0.829497	0.845256
7.10408	0.785925	0.833107	0.83096	0.845406
7.12412	0.786869	0.833706	0.833773	0.844514
7.14415	0.790169	0.833845	0.831981	0.846152
7.16419	0.787852	0.834962	0.833508	0.846828
7.18422	0.790077	0.835663	0.832582	0.846945
7.20426	0.788806	0.836631	0.83511	0.848639
7.22429	0.7885	0.837117	0.832668	0.848367
7.24432	0.790561	0.836201	0.835189	0.849827
7.26436	0.789753	0.838427	0.836368	0.8496
7.28439	0.794237	0.840462	0.834669	0.849651
7.30443	0.793666	0.838543	0.836099	0.850727
7.32446	0.79239	0.838239	0.837097	0.850996
7.3445	0.795121	0.840638	0.838091	0.852431
7.36453	0.793507	0.842876	0.839857	0.852862
7.38457	0.794185	0.843703	0.840039	0.854826
7.4046	0.795613	0.842745	0.840843	0.854927
7.42463	0.797089	0.844096	0.841056	0.853623
7.44467	0.797428	0.843663	0.841452	0.85506
7.4647	0.798923	0.844843	0.841894	0.85558
7.48474	0.799796	0.842883	0.841407	0.857725
7.50477	0.796578	0.845711	0.841704	0.856687
7.52481	0.800661	0.84729	0.843686	0.858266
7.54484	0.79887	0.846134	0.844755	0.859871
7.56487	0.799918	0.849775	0.8449	0.858912
7.58491	0.800697	0.850542	0.845035	0.858071
7.60494	0.802608	0.848871	0.846062	0.859928
7.62498	0.803546	0.851428	0.844864	0.860766
7.64501	0.801525	0.850933	0.846786	0.862228
7.66505	0.804242	0.851149	0.845527	0.862505
7.68508	0.805075	0.849166	0.847721	0.86124
7.70512	0.804916	0.852413	0.84841	0.863112
7.72515	0.805042	0.854241	0.849536	0.863505
7.74518	0.807244	0.854634	0.849146	0.864577
7.76522	0.805244	0.855305	0.849512	0.863421
7.78525	0.807191	0.853223	0.850944	0.8643
7.80529	0.80739	0.855114	0.851163	0.866175
7.82532	0.808613	0.854483	0.84988	0.865049
7.84536	0.809214	0.856878	0.852405	0.866107
7.86539	0.812273	0.857836	0.851691	0.86741
7.88542	0.811441	0.858328	0.853443	0.867249
7.90546	0.810026	0.858535	0.852683	0.86746
7.92549	0.813416	0.858111	0.85224	0.869197
7.94553	0.81426	0.860872	0.853519	0.868525
7.96556	0.813255	0.859703	0.856504	0.870019
7.9856	0.813731	0.860496	0.856171	0.870761
8.00563	0.814492	0.863353	0.855234	0.870099
8.02567	0.813762	0.863028	0.85799	0.871403
8.0457	0.813665	0.862855	0.855153	0.871565
8.06573	0.815758	0.864681	0.858035	0.873353
8.08577	0.81699	0.865459	0.85908	0.872999
8.1058	0.81802	0.863949	0.857767	0.873907
8.12584	0.817277	0.865512	0.858477	0.872988
8.14587	0.819421	0.866165	0.860217	0.875496
8.16591	0.81983	0.865137	0.859562	0.875773
8.18594	0.81844	0.868731	0.859723	0.874932
8.20597	0.821003	0.866896	0.86066	0.87614
8.22601	0.820844	0.869445	0.861316	0.875906
8.24604	0.82096	0.868205	0.86104	0.877806
8.26608	0.821669	0.870208	0.863874	0.876717
8.28611	0.822261	0.867709	0.862456	0.878682
8.30615	0.822999	0.869839	0.86256	0.876698
8.32618	0.820379	0.872343	0.864235	0.878768
8.34622	0.821672	0.871786	0.862864	0.879244
8.36625	0.822961	0.873612	0.865073	0.879929
8.38628	0.825122	0.8726	0.864738	0.879365
8.40632	0.82573	0.871429	0.864726	0.880613
8.42635	0.824989	0.872514	0.866704	0.881075
8.44639	0.824252	0.874077	0.865587	0.882187
8.46642	0.826323	0.875097	0.866823	0.882054
8.48646	0.82659	0.876038	0.867151	0.881561
8.50649	0.827761	0.875032	0.869534	0.882251
8.52652	0.828068	0.876747	0.866658	0.882626
8.54656	0.827982	0.875561	0.867156	0.883787
8.56659	0.827957	0.875419	0.870482	0.88447
8.58663	0.827967	0.876459	0.868176	0.884208
8.60666	0.828305	0.877213	0.869219	0.886125
8.6267	0.828648	0.878269	0.870471	0.887588
8.64673	0.830892	0.880297	0.869479	0.886997
8.66677	0.831139	0.878694	0.870718	0.886499
8.6868	0.831388	0.880496	0.871614	0.886683
8.70683	0.834315	0.878278	0.872426	0.887816
8.72687	0.833455	0.880755	0.872601	0.887764
8.7469	0.832823	0.882018	0.872808	0.888451
8.76694	0.834298	0.883155	0.873209	0.887659
8.78697	0.833561	0.882856	0.874295	0.888616
8.80701	0.834934	0.881526	0.874746	0.889583
8.82704	0.835199	0.885851	0.875235	0.889893
8.84707	0.834847	0.882485	0.87636	0.889873
8.86711	0.835186	0.886558	0.875435	0.891865
8.88714	0.836923	0.886634	0.878116	0.891325
8.90718	0.836106	0.8864	0.875991	0.893258
8.92721	0.838857	0.887936	0.875601	0.89237
8.94725	0.838592	0.886543	0.876288	0.892796
8.96728	0.837595	0.889255	0.879111	0.893365
8.98732	0.840824	0.887715	0.879327	0.89355
9.00735	0.838997	0.890373	0.876374	0.894609
9.02738	0.838118	0.889941	0.879502	0.893335
9.04742	0.842073	0.890355	0.880836	0.895028
9.06745	0.841946	0.892438	0.877597	0.894623
9.08749	0.839937	0.887946	0.879818	0.894814
9.10752	0.84188	0.89117	0.877849	0.896211
9.12756	0.841248	0.892259	0.880967	0.89728
9.14759	0.84184	0.89222	0.881561	0.89679
9.16762	0.841587	0.894441	0.881526	0.899303
9.18766	0.844535	0.891844	0.880491	0.897034
9.20769	0.84583	0.894411	0.882807	0.897445
9.22773	0.844722	0.893505	0.883812	0.8982
9.24776	0.845001	0.893359	0.884422	0.898521
9.2678	0.846134	0.892637	0.885455	0.898102
9.28783	0.847906	0.894888	0.88291	0.899401
9.30786	0.846571	0.895528	0.883728	0.899948
9.3279	0.847021	0.893553	0.883559	0.902626
9.34793	0.84656	0.895482	0.886248	0.89983
9.36797	0.847767	0.895771	0.884148	0.901381
9.388	0.848063	0.897248	0.885688	0.900877
9.40804	0.848993	0.8977	0.885879	0.901685
9.42807	0.848222	0.896324	0.885822	0.901049
9.44811	0.848898	0.900443	0.886451	0.904279
9.46814	0.850934	0.899466	0.887486	0.904105
9.48817	0.850385	0.896576	0.88719	0.90274
9.50821	0.850816	0.902574	0.886672	0.902699
9.52824	0.852487	0.900022	0.888328	0.903484
9.54828	0.853108	0.902321	0.890187	0.905746
9.56831	0.852797	0.903782	0.888901	0.905011
9.58835	0.853579	0.901515	0.890506	0.905769
9.60838	0.853691	0.901675	0.889909	0.905196
9.62841	0.85425	0.903963	0.888834	0.903666
9.64845	0.855501	0.900654	0.8907	0.905908
9.66848	0.854389	0.9039	0.891026	0.905964
9.68852	0.855639	0.905572	0.890097	0.905396
9.70855	0.85464	0.902183	0.89214	0.908518
9.72859	0.857824	0.906702	0.892163	0.908208
9.74862	0.854829	0.905089	0.891574	0.90818
9.76866	0.856559	0.906017	0.889936	0.907591
9.78869	0.856202	0.90708	0.892831	0.90894
9.80872	0.858086	0.904443	0.893549	0.908919
9.82876	0.857887	0.907905	0.893406	0.910583
9.84879	0.857629	0.909153	0.89528	0.909249
9.86883	0.857933	0.908578	0.894458	0.910553
9.88886	0.858667	0.908349	0.894524	0.909368
9.9089	0.858425	0.907942	0.8928	0.910685
9.92893	0.860682	0.908685	0.895447	0.911669
9.94896	0.858929	0.909737	0.895724	0.911899
9.969	0.861479	0.911226	0.895837	0.911686
9.98903	0.862768	0.910785	0.895619	0.912414
10.0091	0.863407	0.910393	0.895076	0.911901
10.0291	0.862423	0.910681	0.897251	0.9113
10.0491	0.862771	0.910712	0.895682	0.913233
10.0692	0.863078	0.911925	0.897143	0.912764
10.0892	0.861481	0.911227	0.898568	0.913897
10.1092	0.864081	0.909848	0.898271	0.915096
10.1293	0.862821	0.91187	0.897845	0.914024
10.1493	0.865177	0.912231	0.898167	0.913326
10.1693	0.864416	0.913616	0.899207	0.91514
10.1894	0.865659	0.912816	0.89835	0.915246
10.2094	0.863647	0.914003	0.899923	0.916099
10.2294	0.864529	0.913748	0.898674	0.914878
10.2495	0.864962	0.914846	0.899954	0.916348
10.2695	0.86528	0.91437	0.901435	0.916863
10.2895	0.865073	0.916946	0.900449	0.917262
10.3096	0.86647	0.915731	0.901919	0.916607
10.3296	0.867875	0.91577	0.90159	0.917029
10.3497	0.865692	0.91778	0.901922	0.918337
10.3697	0.868491	0.918491	0.902835	0.918458
10.3897	0.868519	0.914947	0.903034	0.918823
10.4098	0.871033	0.91957	0.902997	0.919461
10.4298	0.868015	0.919647	0.90319	0.918682
10.4498	0.868637	0.917155	0.905175	0.919853
10.4699	0.868782	0.918549	0.905353	0.920597
10.4899	0.871059	0.917058	0.905166	0.920156
10.5099	0.871091	0.920621	0.904512	0.920475
10.53	0.869061	0.920627	0.905641	0.920049
10.55	0.871231	0.920484	0.90553	0.919785
10.57	0.871225	0.920553	0.904737	0.920467
10.5901	0.874218	0.921777	0.904598	0.922572
10.6101	0.872157	0.923196	0.905281	0.922444
10.6301	0.873091	0.921363	0.907495	0.920833
10.6502	0.872456	0.922199	0.905317	0.922567
10.6702	0.873878	0.921905	0.906406	0.922681
10.6902	0.873551	0.923361	0.90668	0.922004
10.7103	0.872085	0.922201	0.907558	0.923347
10.7303	0.873402	0.924108	0.907787	0.922033
10.7503	0.874335	0.923363	0.908447	0.923654
10.7704	0.873387	0.923241	0.909559	0.92287
10.7904	0.874251	0.925055	0.908004	0.922834
10.8104	0.875584	0.923921	0.91095	0.923733
10.8305	0.876209	0.923815	0.908912	0.924015
10.8505	0.876084	0.925715	0.90852	0.924036
10.8705	0.877835	0.924602	0.907754	0.925817
10.8906	0.877537	0.92574	0.911416	0.924562
10.9106	0.877763	0.925429	0.910355	0.925266
10.9306	0.87691	0.927693	0.909817	0.92611
10.9507	0.879069	0.926234	0.910624	0.926627
10.9707	0.877854	0.926792	0.911186	0.925529
10.9908	0.878565	0.926966	0.910918	0.927298
11.0108	0.878537	0.927064	0.911058	0.926649
11.0308	0.878949	0.928751	0.910245	0.927309
11.0509	0.879479	0.926961	0.913562	0.928715
11.0709	0.881101	0.928191	0.911223	0.928381
11.0909	0.881366	0.93011	0.91206	0.927158
11.111	0.881083	0.932374	0.911975	0.928205
11.131	0.881317	0.931799	0.913953	0.929569
11.151	0.882567	0.928754	0.914221	0.928366
11.1711	0.882485	0.930825	0.912547	0.930243
11.1911	0.882097	0.932492	0.913605	0.928613
11.2111	0.882398	0.93107	0.914499	0.929565
11.2312	0.882333	0.930921	0.916336	0.929472
11.2512	0.8843	0.929767	0.914654	0.93256
11.2712	0.882601	0.931148	0.916184	0.928736
11.2913	0.884926	0.930527	0.915697	0.931157
11.3113	0.881842	0.9311	0.91551	0.931246
11.3313	0.884848	0.933157	0.915263	0.930526
11.3514	0.883507	0.932763	0.916511	0.931919
11.3714	0.883735	0.931365	0.91663	0.93244
11.3914	0.886018	0.933579	0.915247	0.931117
11.4115	0.885683	0.933245	0.916847	0.930876
11.4315	0.887307	0.93323	0.916629	0.931786
11.4515	0.885959	0.934209	0.91698	0.932657
11.4716	0.888018	0.934695	0.917186	0.932947
11.4916	0.886357	0.934539	0.919111	0.932832
11.5116	0.887767	0.934781	0.917955	0.932764
11.5317	0.886987	0.935874	0.918152	0.932876
11.5517	0.887442	0.936763	0.919425	0.934754
11.5717	0.887457	0.936917	0.918918	0.933449
11.5918	0.888917	0.936023	0.91894	0.934146
11.6118	0.887028	0.937324	0.917809	0.933735
11.6319	0.891	0.938604	0.920071	0.933634
11.6519	0.88937	0.9381	0.919933	0.934392
11.6719	0.890347	0.939521	0.918642	0.936695
11.692	0.889203	0.935541	0.918646	0.935996
11.712	0.890344	0.939191	0.921055	0.93532
11.732	0.8899	0.939072	0.918785	0.936053
11.7521	0.890728	0.939335	0.919414	0.934545
11.7721	0.892599	0.939037	0.922736	0.935723
11.7921	0.891318	0.937005	0.921309	0.936028
11.8122	0.890917	0.937972	0.923428	0.93627
11.8322	0.892052	0.938762	0.92295	0.936965
11.8522	0.892496	0.938218	0.922433	0.937288
11.8723	0.892691	0.94219	0.920918	0.936244
11.8923	0.892483	0.938826	0.92509	0.937316
11.9123	0.891798	0.941956	0.923787	0.939649
11.9324	0.893626	0.941016	0.923529	0.938063
11.9524	0.892012	0.939778	0.924174	0.937988
11.9724	0.893908	0.941709	0.923746	0.939205
11.9925	0.893344	0.943111	0.92381	0.939514
12.0125	0.894838	0.943589	0.923236	0.939333
12.0325	0.896172	0.943512	0.923168	0.939808
12.0526	0.895502	0.94279	0.924651	0.938136
12.0726	0.895406	0.940554	0.925529	0.938984
12.0926	0.896536	0.942321	0.92419	0.939888
12.1127	0.894388	0.939989	0.925035	0.940437
12.1327	0.894158	0.941295	0.924428	0.938891
12.1527	0.894421	0.942973	0.925221	0.93917
12.1728	0.896632	0.94345	0.925703	0.938931
12.1928	0.897845	0.94471	0.928148	0.941684
12.2128	0.896932	0.94256	0.925109	0.940786
12.2329	0.897665	0.944711	0.92584	0.941278
12.2529	0.898978	0.944105	0.925685	0.940575
12.273	0.897632	0.946471	0.92655	0.94246
12.293	0.899358	0.943995	0.926836	0.941667
12.313	0.899004	0.945386	0.92821	0.94215
12.3331	0.899296	0.945959	0.926578	0.9428
12.3531	0.898349	0.947169	0.928891	0.942447
12.3731	0.900614	0.949391	0.92779	0.941362
12.3932	0.899946	0.948095	0.926983	0.941467
12.4132	0.899728	0.948192	0.928558	0.943044
12.4332	0.897843	0.948112	0.929304	0.943096
12.4533	0.901046	0.948145	0.927437	0.943327
12.4733	0.900583	0.947389	0.928538	0.942828
12.4933	0.899199	0.948763	0.930949	0.944488
12.5134	0.901854	0.947981	0.930179	0.945276
12.5334	0.900181	0.94806	0.930902	0.943441
12.5534	0.90124	0.950707	0.929411	0.943933
12.5735	0.90261	0.95072	0.930321	0.943347
12.5935	0.90372	0.948715	0.930952	0.945834
12.6135	0.904148	0.949039	0.929154	0.94555
12.6336	0.902876	0.949985	0.930874	0.944764
12.6536	0.90208	0.951278	0.93177	0.944507
12.6736	0.903169	0.950363	0.930307	0.946125
12.6937	0.904183	0.952823	0.931164	0.946202
12.7137	0.90369	0.950991	0.931095	0.945023
12.7337	0.904962	0.950847	0.931781	0.94649
12.7538	0.904198	0.949837	0.932993	0.945682
12.7738	0.902806	0.950976	0.930837	0.947217
12.7938	0.903523	0.950777	0.933302	0.948364
12.8139	0.905044	0.951895	0.934642	0.947562
12.8339	0.90418	0.951522	0.932016	0.947353
12.8539	0.905927	0.952519	0.932218	0.947511
12.874	0.905311	0.951939	0.931633	0.947972
12.894	0.906862	0.951195	0.932641	0.946708
12.9141	0.905021	0.953332	0.934144	0.947163
12.9341	0.90631	0.9546	0.933615	0.948534
12.9541	0.90558	0.952398	0.935245	0.948807
12.9742	0.906281	0.954169	0.934387	0.947618
12.9942	0.905733	0.95391	0.934124	0.948898
13.0142	0.907021	0.954244	0.935037	0.948161
13.0343	0.909291	0.954511	0.935016	0.94877
13.0543	0.908228	0.951796	0.932857	0.949559
13.0743	0.908156	0.956421	0.934922	0.948308
13.0944	0.909437	0.954087	0.933443	0.950942
13.1144	0.907682	0.955237	0.933471	0.949616
13.1344	0.907553	0.955396	0.936169	0.949701
13.1545	0.908928	0.955136	0.936518	0.949997
13.1745	0.908602	0.956263	0.936862	0.950267
13.1945	0.909789	0.954894	0.93474	0.95163
13.2146	0.909545	0.956118	0.937135	0.950754
13.2346	0.910268	0.956175	0.936222	0.95025
13.2546	0.910233	0.955647	0.936252	0.95132
13.2747	0.910325	0.957098	0.93714	0.949317
13.2947	0.909917	0.957223	0.937612	0.951951
13.3147	0.909758	0.956164	0.938023	0.950421
13.3348	0.910226	0.958875	0.938912	0.951348
13.3548	0.911176	0.957716	0.938181	0.952248
13.3748	0.912364	0.955906	0.93727	0.951626
13.3949	0.910984	0.957211	0.937113	0.949985
13.4149	0.911894	0.957628	0.93797	0.951354
13.4349	0.912868	0.959299	0.939402	0.952392
13.455	0.913025	0.958775	0.938926	0.953085
13.475	0.912472	0.959405	0.938742	0.950281
13.495	0.91201	0.958755	0.939345	0.95212
13.5151	0.912711	0.959663	0.938731	0.952296
13.5351	0.914689	0.957019	0.938429	0.953318
13.5552	0.913745	0.960108	0.939147	0.953174
13.5752	0.912127	0.958853	0.93942	0.953354
13.5952	0.914482	0.957996	0.939454	0.951909
13.6153	0.912459	0.958616	0.940721	0.953594
13.6353	0.91507	0.959809	0.939833	0.954148
13.6553	0.914668	0.960118	0.939598	0.95341
13.6754	0.913741	0.961427	0.940131	0.953064
13.6954	0.915596	0.961393	0.940055	0.954821
13.7154	0.915435	0.962394	0.940721	0.953678
13.7355	0.916032	0.961271	0.941742	0.953968
13.7555	0.914901	0.961255	0.940944	0.955023
13.7755	0.915732	0.961387	0.941324	0.955283
13.7956	0.916818	0.963718	0.941536	0.956001
13.8156	0.917874	0.963269	0.943359	0.955507
13.8356	0.91623	0.961935	0.942227	0.954139
13.8557	0.916972	0.963006	0.942101	0.954702
13.8757	0.916876	0.962817	0.942216	0.955574
13.8957	0.917648	0.961236	0.942842	0.956091
13.9158	0.917836	0.961691	0.942383	0.954862
13.9358	0.918206	0.963117	0.942181	0.957121
13.9558	0.917257	0.962596	0.943883	0.954144
13.9759	0.915797	0.963133	0.942325	0.956802
13.9959	0.91822	0.963669	0.943131	0.95583
14.0159	0.921391	0.963827	0.942863	0.95627
14.036	0.919275	0.963577	0.943082	0.957117
14.056	0.917993	0.96253	0.944482	0.956932
14.076	0.917272	0.964339	0.943984	0.956696
14.0961	0.917884	0.966578	0.942885	0.956705
14.1161	0.919999	0.963679	0.944687	0.957667
14.1361	0.919682	0.964384	0.943582	0.957841
14.1562	0.920586	0.964274	0.944409	0.958437
14.1762	0.918952	0.964278	0.944384	0.957333
14.1963	0.919355	0.965921	0.945077	0.958769
14.2163	0.920436	0.963921	0.944438	0.956058
14.2363	0.921882	0.965732	0.943432	0.958192
14.2564	0.921102	0.96522	0.944473	0.957091
14.2764	0.920476	0.967196	0.945752	0.958516
14.2964	0.921552	0.965953	0.946175	0.957559
14.3165	0.921827	0.967578	0.945936	0.958032
14.3365	0.920443	0.965061	0.945667	0.958688
14.3565	0.921854	0.96732	0.946874	0.959139
14.3766	0.921468	0.967017	0.946429	0.959604
14.3966	0.922451	0.966409	0.946195	0.95942
14.4166	0.922145	0.966509	0.945974	0.959882
14.4367	0.922786	0.966629	0.946481	0.959155
14.4567	0.922744	0.967964	0.946373	0.960692
14.4767	0.923944	0.968684	0.946959	0.959608
14.4968	0.923761	0.968215	0.946757	0.960734
14.5168	0.921587	0.967188	0.946738	0.960784
14.5368	0.924017	0.968199	0.94714	0.959246
14.5569	0.92492	0.969057	0.946204	0.961023
14.5769	0.925677	0.968978	0.947446	0.960115
14.5969	0.924708	0.968716	0.94672	0.961002
14.617	0.924119	0.968456	0.947163	0.961632
14.637	0.924713	0.968836	0.948585	0.960631
14.657	0.924548	0.968722	0.948226	0.960809
14.6771	0.925064	0.97038	0.948197	0.959781
14.6971	0.925777	0.968762	0.949045	0.961249
14.7171	0.92558	0.969762	0.947848	0.960116
14.7372	0.926502	0.972625	0.947864	0.961354
14.7572	0.924746	0.971927	0.950691	0.960904
14.7772	0.925474	0.970604	0.948731	0.960903
14.7973	0.927272	0.9714	0.949955	0.961095
14.8173	0.924906	0.970375	0.949216	0.960512
14.8374	0.924975	0.971709	0.947865	0.961669
14.8574	0.925626	0.972356	0.949399	0.962576
14.8774	0.928413	0.972238	0.950485	0.962994
14.8975	0.926505	0.972549	0.949565	0.962812
14.9175	0.928226	0.971199	0.950995	0.962239
14.9375	0.926765	0.971032	0.949571	0.9634
14.9576	0.926888	0.974136	0.951379	0.9632
14.9776	0.928224	0.972948	0.951083	0.963828
14.9976	0.927958	0.972875	0.950612	0.962801
15.0177	0.927721	0.971905	0.952503	0.963699
15.0377	0.928191	0.971481	0.950547	0.963443
15.0577	0.928943	0.973821	0.950299	0.963012
15.0778	0.928665	0.973563	0.95154	0.963782
15.0978	0.929254	0.974379	0.952009	0.963642
15.1178	0.929077	0.972312	0.950403	0.963356
15.1379	0.92827	0.973862	0.953978	0.963357
15.1579	0.927369	0.974226	0.952094	0.964518
15.1779	0.929732	0.973694	0.952727	0.963897
15.198	0.929049	0.973884	0.950796	0.964571
15.218	0.930221	0.974248	0.951183	0.96567
15.238	0.929863	0.974763	0.951319	0.963274
15.2581	0.930329	0.975017	0.952961	0.965006
15.2781	0.929912	0.97531	0.952431	0.964619
15.2981	0.930292	0.972144	0.952325	0.9652
15.3182	0.930903	0.972662	0.951828	0.964422
15.3382	0.92939	0.974144	0.952145	0.96358
15.3582	0.932365	0.975679	0.952371	0.96511
15.3783	0.930469	0.974835	0.954213	0.966006
15.3983	0.931004	0.974743	0.952768	0.965176
15.4183	0.930573	0.975197	0.953735	0.966309
15.4384	0.932719	0.976867	0.954266	0.96655
15.4584	0.932709	0.977383	0.953206	0.966127
15.4785	0.932611	0.976568	0.955983	0.966036
15.4985	0.93143	0.974347	0.953147	0.966328
15.5185	0.933894	0.976591	0.954658	0.966888
15.5386	0.933063	0.976331	0.954415	0.967685
15.5586	0.934028	0.975279	0.953625	0.966017
15.5786	0.932984	0.976832	0.9555	0.967469
15.5987	0.93221	0.978089	0.953218	0.965781
15.6187	0.933782	0.979437	0.954347	0.966131
15.6387	0.932937	0.979424	0.954795	0.96815
15.6588	0.934469	0.9771	0.955055	0.967258
15.6788	0.934252	0.979193	0.955117	0.96754
15.6988	0.93389	0.98132	0.955541	0.968055
15.7189	0.93389	0.977877	0.95494	0.967562
15.7389	0.933912	0.977638	0.954541	0.969117
15.7589	0.93374	0.977887	0.954182	0.967889
15.779	0.934316	0.980018	0.955882	0.96758
15.799	0.934278	0.976908	0.957277	0.968232
15.819	0.934872	0.977981	0.955483	0.968063
15.8391	0.935822	0.976796	0.95572	0.968275
15.8591	0.935762	0.977559	0.956386	0.968106
15.8791	0.935455	0.976547	0.957511	0.966768
15.8992	0.934298	0.97768	0.956561	0.968813
15.9192	0.934679	0.980557	0.95571	0.968866
15.9392	0.934549	0.976648	0.956463	0.968776
15.9593	0.936832	0.978813	0.955568	0.96921
15.9793	0.936594	0.979831	0.957514	0.968829
15.9993	0.937163	0.980637	0.957526	0.96976
16.0194	0.935694	0.979936	0.95777	0.96892
16.0394	0.934343	0.980331	0.956582	0.968897
16.0594	0.936968	0.981814	0.958015	0.969398
16.0795	0.936117	0.981211	0.958425	0.969341
16.0995	0.936762	0.979961	0.957288	0.969575
16.1196	0.936218	0.980811	0.958183	0.968676
16.1396	0.936332	0.980847	0.957782	0.967945
16.1596	0.936261	0.9818	0.957489	0.968023
16.1797	0.937354	0.982424	0.957498	0.968687
16.1997	0.93742	0.980324	0.958403	0.969887
16.2197	0.937395	0.982255	0.958001	0.969724
16.2398	0.936898	0.98226	0.958306	0.970827
16.2598	0.937771	0.98042	0.960714	0.968974
16.2798	0.938998	0.979413	0.959738	0.971253
16.2999	0.937279	0.98119	0.959012	0.970513
16.3199	0.938738	0.980243	0.958661	0.971088
16.3399	0.939046	0.981125	0.957883	0.969754
16.36	0.940113	0.981933	0.959023	0.971005
16.38	0.939343	0.981097	0.959189	0.971034
16.4	0.940086	0.981697	0.959099	0.971326
16.4201	0.939978	0.981767	0.960614	0.970288
16.4401	0.93762	0.981527	0.96108	0.971392
16.4601	0.938892	0.979752	0.959785	0.970805
16.4802	0.939929	0.982645	0.958908	0.972183
16.5002	0.940327	0.982203	0.959224	0.972585
16.5202	0.939976	0.983976	0.959139	0.972073
16.5403	0.941231	0.983176	0.959636	0.972769
16.5603	0.940636	0.983176	0.95999	0.970637
16.5803	0.941046	0.985486	0.961004	0.97261
16.6004	0.940997	0.985245	0.959027	0.972061
16.6204	0.941434	0.982999	0.960103	0.971739
16.6404	0.941838	0.984229	0.959446	0.972351
16.6605	0.94281	0.984571	0.961518	0.972254
16.6805	0.940421	0.984051	0.962358	0.971092
16.7005	0.942646	0.983232	0.96054	0.972529
16.7206	0.941964	0.984186	0.959233	0.971216
16.7406	0.941946	0.98357	0.962309	0.972247
16.7607	0.941212	0.985186	0.960612	0.971744
16.7807	0.94227	0.984199	0.962038	0.971917
16.8007	0.942374	0.985755	0.961366	0.972615
16.8208	0.941257	0.986729	0.961012	0.972655
16.8408	0.94399	0.98745	0.961416	0.973496
16.8608	0.94328	0.985657	0.960789	0.973957
16.8809	0.942167	0.984537	0.962279	0.971335
16.9009	0.943256	0.983007	0.962044	0.972526
16.9209	0.941088	0.985621	0.962762	0.972887
16.941	0.943856	0.985662	0.961642	0.972435
16.961	0.942893	0.987872	0.962359	0.97313
16.981	0.943135	0.985024	0.963206	0.972184
17.0011	0.943519	0.9849	0.961416	0.972658
17.0211	0.943179	0.986737	0.96269	0.973006
17.0411	0.944739	0.987711	0.960941	0.974124
17.0612	0.943721	0.986708	0.963533	0.973895
17.0812	0.941961	0.986118	0.961574	0.97461
17.1012	0.942897	0.986712	0.962569	0.973463
17.1213	0.944913	0.986609	0.965177	0.973894
17.1413	0.942658	0.984261	0.962259	0.97403
17.1613	0.944368	0.986349	0.963357	0.974415
17.1814	0.946123	0.98691	0.964337	0.974789
17.2014	0.945222	0.988557	0.963579	0.973791
17.2214	0.943934	0.987099	0.963576	0.973675
17.2415	0.945036	0.988421	0.96299	0.97456
17.2615	0.94627	0.98802	0.963267	0.974203
17.2815	0.94613	0.988335	0.964232	0.974416
17.3016	0.945289	0.987729	0.963395	0.97566
17.3216	0.9464	0.989188	0.964247	0.975754
17.3416	0.947323	0.987289	0.964833	0.975124
17.3617	0.945044	0.98778	0.964195	0.976339
17.3817	0.944747	0.989175	0.963063	0.975247
17.4018	0.945617	0.989408	0.965136	0.975616
17.4218	0.94752	0.988114	0.96319	0.975452
17.4418	0.945713	0.989186	0.964109	0.976089
17.4619	0.946087	0.989211	0.965105	0.975378
17.4819	0.946151	0.990371	0.964507	0.974894
17.5019	0.947555	0.990089	0.963838	0.976093
17.522	0.947182	0.987845	0.965047	0.97533
17.542	0.94595	0.987693	0.965217	0.976375
17.562	0.946466	0.98876	0.964876	0.975145
17.5821	0.947819	0.988561	0.964686	0.976192
17.6021	0.948013	0.990372	0.965936	0.974655
17.6221	0.947338	0.989033	0.966175	0.975681
17.6422	0.948347	0.988333	0.967002	0.974706
17.6622	0.946509	0.989506	0.965451	0.975942
17.6822	0.947774	0.988631	0.966338	0.976341
17.7023	0.94849	0.989519	0.966478	0.976423
17.7223	0.947258	0.989341	0.967014	0.976014
17.7423	0.948315	0.991083	0.966631	0.97641
17.7624	0.948177	0.991366	0.964832	0.977429
17.7824	0.948627	0.989359	0.965928	0.976045
17.8024	0.947501	0.989685	0.966468	0.976974
17.8225	0.94844	0.991195	0.96388	0.976335
17.8425	0.949806	0.992048	0.967258	0.976621
17.8625	0.948025	0.991626	0.965508	0.977225
17.8826	0.949863	0.991439	0.96615	0.976949
17.9026	0.949858	0.990526	0.966884	0.97642
17.9226	0.950013	0.990426	0.967033	0.976739
17.9427	0.94826	0.992098	0.967969	0.976617
17.9627	0.949626	0.992537	0.968178	0.977374
17.9827	0.948004	0.991797	0.967824	0.97771
18.0028	0.949725	0.990427	0.967372	0.977156
18.0228	0.951275	0.989627	0.967621	0.978115
18.0429	0.951766	0.989731	0.965555	0.977684
18.0629	0.950344	0.989762	0.967992	0.97754
18.0829	0.950357	0.991426	0.967939	0.978823
18.103	0.951616	0.991007	0.967432	0.977676
18.123	0.951108	0.991529	0.967941	0.978463
18.143	0.951008	0.992067	0.966504	0.97818
18.1631	0.951122	0.994421	0.968296	0.97831
18.1831	0.952305	0.991185	0.968451	0.97811
18.2031	0.952025	0.993461	0.96903	0.97909
18.2232	0.951085	0.991197	0.968311	0.978404
18.2432	0.950279	0.993089	0.969311	0.977993
18.2632	0.951708	0.99113	0.967492	0.978593
18.2833	0.951517	0.992851	0.969073	0.97884
18.3033	0.953	0.991142	0.96823	0.97906
18.3233	0.951643	0.9942	0.967959	0.977772
18.3434	0.951838	0.992793	0.96756	0.979046
18.3634	0.951843	0.991995	0.968547	0.978693
18.3834	0.953837	0.993611	0.968216	0.978544
18.4035	0.952452	0.991629	0.969052	0.97773
18.4235	0.95191	0.993932	0.970705	0.978801
18.4435	0.952132	0.992227	0.970885	0.980584
18.4636	0.952224	0.993324	0.969975	0.979348
18.4836	0.953329	0.994855	0.96897	0.978956
18.5036	0.952582	0.994082	0.970264	0.979795
18.5237	0.951177	0.995159	0.968204	0.980768
18.5437	0.951728	0.995366	0.968755	0.980307
18.5637	0.953733	0.993918	0.968435	0.979173
18.5838	0.953116	0.993418	0.971165	0.978795
18.6038	0.95435	0.993059	0.969766	0.97985
18.6238	0.953493	0.995498	0.969448	0.979665
18.6439	0.951811	0.994416	0.971267	0.979788
18.6639	0.954694	0.993825	0.968862	0.979703
18.684	0.955101	0.995449	0.969142	0.980551
18.704	0.954183	0.993937	0.971638	0.980815
18.724	0.952715	0.993005	0.971983	0.978179
18.7441	0.95515	0.995397	0.970819	0.980781
18.7641	0.954701	0.996503	0.97232	0.979652
18.7841	0.95375	0.996413	0.971765	0.980092
18.8042	0.953674	0.995939	0.971111	0.979429
18.8242	0.955231	0.994745	0.970499	0.980307
18.8442	0.95538	0.994836	0.971454	0.981292
18.8643	0.954531	0.996206	0.971697	0.980173
18.8843	0.953609	0.996513	0.968685	0.980939
18.9043	0.955076	0.99485	0.970427	0.981323
18.9244	0.953472	0.994672	0.971977	0.979615
18.9444	0.953992	0.996767	0.973829	0.979472
18.9644	0.954833	0.99613	0.971297	0.980225
18.9845	0.955318	0.995328	0.970648	0.981754
19.0045	0.954631	0.994757	0.97236	0.98193
19.0245	0.955217	0.994807	0.971157	0.981056
19.0446	0.956791	0.99663	0.97267	0.982359
19.0646	0.954871	0.995611	0.97157	0.980609
19.0846	0.955408	0.997074	0.972971	0.981872
19.1047	0.954643	0.997899	0.971701	0.980051
19.1247	0.955705	0.99737	0.97218	0.98129
19.1447	0.956982	0.998634	0.970117	0.98158
19.1648	0.955859	0.998338	0.971769	0.981027
19.1848	0.956964	0.997213	0.971952	0.981465
19.2048	0.954754	0.997902	0.972243	0.980382
19.2249	0.955865	0.995344	0.97387	0.981178
19.2449	0.956398	0.997881	0.973199	0.980851
19.2649	0.958809	0.999007	0.974382	0.981594
19.285	0.956074	0.999387	0.97201	0.981466
19.305	0.956058	0.996406	0.971511	0.982406
19.3251	0.956275	0.997234	0.972147	0.980548
19.3451	0.956286	0.997499	0.974066	0.981193
19.3651	0.957445	0.998206	0.972395	0.982312
19.3852	0.956637	0.998165	0.974175	0.982851
19.4052	0.957811	0.998487	0.97357	0.982165
19.4252	0.956046	0.997213	0.972514	0.981314
19.4453	0.957583	0.999032	0.973707	0.982544
19.4653	0.957738	0.99843	0.972324	0.982155
19.4853	0.959181	0.99782	0.975784	0.983329
19.5054	0.957473	0.998828	0.973449	0.983232
19.5254	0.958826	0.998682	0.97408	0.98222
19.5454	0.95724	0.998683	0.974146	0.982542
19.5655	0.958692	0.998497	0.97203	0.982394
19.5855	0.9586	1.00003	0.974904	0.983158
19.6055	0.959413	1.00056	0.973989	0.982954
19.6256	0.958406	1.00065	0.972523	0.982925
19.6456	0.958054	1.00129	0.972274	0.983394
19.6656	0.958612	1.00034	0.973524	0.983908
19.6857	0.957526	0.998466	0.974618	0.983627
19.7057	0.959725	0.998723	0.975487	0.982632
19.7257	0.958948	1.00134	0.974998	0.983672
19.7458	0.960434	1.00167	0.973394	0.982114
19.7658	0.961488	1.00208	0.974686	0.984083
19.7858	0.959882	0.99957	0.976069	0.983332
19.8059	0.958082	1.00184	0.97485	0.983394
19.8259	0.960884	1.00083	0.975282	0.983618
19.8459	0.960514	1.00038	0.974381	0.985307
19.866	0.959065	0.998256	0.974828	0.983502
19.886	0.959256	1.00001	0.973091	0.982213
19.906	0.958859	1.00003	0.97549	0.983372
19.9261	0.959813	0.999556	0.975224	0.983433
19.9461	0.960913	1.00123	0.974776	0.983184
19.9662	0.9609	0.999018	0.975171	0.983576
19.9862	0.959911	1.00079	0.974526	0.983724
20.0062	0.961793	1.00126	0.975586	0.983147
20.0263	0.961647	1	0.975641	0.982684

## Sheet: SuppFig13A-middle
Kinetics of CaM-RyR1 binding, nM and uM Ca
	WT-CaM, nM Ca time constants					CaM1234, nM Ca time constant					WT-CaM, nM Ca time constants					CaM1234, uM Ca time constant
Mole fraction	Run1	Run2	Run3		Mole fraction	Run1	Run2	Run3		Mole fraction	Run1	Run2	Run3		Mole fraction	Run1	Run2	Run3
0.199832	1454.53				0.136476	2051.29				0.130662	950.944				0.0293107	1334.81
0.561642	3415.68				0.403753	5362.2				0.619622	2395.36				0.353345	3280.81
0.238526	9664.43				0.459771	13931.2				0.249716	6512.8				0.617345	10509.3
0.0817034		1590.31			0.255646		1630.22			0.20691		2023.78			0.219029		1535.52
0.411318		3553.34			0.600241		4304.51			0.582879		5940.45			0.563588		4127.11
0.506979		10379.5			0.144113		35601.9			0.210211		27877.3			0.217383		79956.3
0.0831989			1082.19		0.0939012			1066.34		0.082458			924.671		0.0624975			914.376
0.510307			2983.39		0.615853			2803.33		0.548065			2530.42		0.556875			2550.16
0.406494			8763.96		0.290245			7284.12		0.369477			7504.2		0.380627			6376.55

## Sheet: SuppFig13A-right
Averaged time constants for RyR1-CaM binding
CaM	[Ca]	run 1	run 2	run 3
WT	30 nM	4.51427	6.85369	5.17498
1234	30 nM	8.8501	8.1312	3.94076
WT	30uM	1.59462	0.999488	3.23482
1234	30uM	7.68622	20.0434	3.90436

## Sheet: SuppFig13B-left
FLT time course acquired after mixing with AF568-26-CaM with RyR1 SR
time (s)	nM to uM,WT	nM to uM,1234	uM to nM, WT	uM to nM, 1234
0.00240068	0.697943	0.794607	0.673858	0.802466
0.00340241	0.701193	0.791612	0.679543	0.798887
0.00440414	0.69875	0.799449	0.684688	0.808136
0.00540588	0.68386	0.789487	0.678889	0.796099
0.00640756	0.693513	0.795671	0.677608	0.794851
0.00740927	0.681563	0.788546	0.666233	0.794213
0.00841099	0.684709	0.792244	0.68199	0.800758
0.00941273	0.684355	0.786512	0.676268	0.797232
0.0104144	0.678943	0.792107	0.668979	0.796597
0.0114161	0.689958	0.795267	0.680659	0.799885
0.0124179	0.671277	0.782154	0.660216	0.786499
0.0134196	0.687197	0.792216	0.681493	0.808379
0.0144213	0.674405	0.784696	0.673281	0.793684
0.015423	0.683009	0.793185	0.681065	0.799139
0.0164248	0.684361	0.793365	0.677467	0.798883
0.0174265	0.672084	0.78738	0.66609	0.795568
0.0184282	0.680183	0.788303	0.684725	0.796433
0.0194299	0.671668	0.788357	0.667259	0.792027
0.0204316	0.67947	0.79457	0.673778	0.797331
0.0214334	0.677853	0.792296	0.679726	0.793275
0.0224351	0.668601	0.781796	0.668587	0.79637
0.0234368	0.672602	0.79214	0.67497	0.798377
0.0244385	0.677992	0.788716	0.675088	0.800629
0.0254402	0.676199	0.789826	0.675238	0.797061
0.026442	0.681384	0.793244	0.681169	0.797507
0.0274437	0.67761	0.793834	0.68257	0.804953
0.0284454	0.683838	0.791911	0.678869	0.803636
0.0294471	0.680018	0.796881	0.67845	0.801312
0.0304488	0.676559	0.791795	0.67336	0.793449
0.0314505	0.677022	0.794986	0.681632	0.800135
0.0324522	0.673869	0.790523	0.676036	0.797847
0.033454	0.676087	0.790058	0.677254	0.802282
0.0344557	0.68181	0.788617	0.675259	0.801446
0.0354574	0.673946	0.791655	0.676454	0.802517
0.0364591	0.681387	0.791696	0.685314	0.806758
0.0374608	0.672724	0.788878	0.675179	0.803572
0.0384625	0.670256	0.791337	0.682295	0.800287
0.0394643	0.675007	0.790953	0.674952	0.803666
0.040466	0.677216	0.793329	0.68085	0.801821
0.0414677	0.675088	0.78679	0.678254	0.798544
0.0424694	0.675296	0.793133	0.683434	0.796434
0.0434712	0.676486	0.788628	0.677647	0.799531
0.0444729	0.677717	0.789424	0.680869	0.801902
0.0454746	0.673658	0.784676	0.678909	0.797505
0.0464763	0.66458	0.788455	0.675494	0.795923
0.047478	0.672289	0.793477	0.681379	0.798979
0.0484798	0.66996	0.787721	0.678499	0.800578
0.0494814	0.679213	0.789621	0.679972	0.802641
0.0504832	0.669562	0.786789	0.679401	0.794148
0.0514849	0.678033	0.790355	0.679741	0.798672
0.0524866	0.670692	0.791986	0.686648	0.799599
0.0534883	0.667963	0.79272	0.680722	0.797043
0.05449	0.67609	0.788904	0.683314	0.797803
0.0554918	0.664428	0.791114	0.682334	0.79972
0.0564935	0.671895	0.787504	0.67223	0.795987
0.0574952	0.665417	0.787912	0.682753	0.798975
0.0584969	0.670785	0.787372	0.684558	0.796774
0.0594987	0.665038	0.789595	0.678942	0.802051
0.0605004	0.675439	0.791511	0.683889	0.797794
0.061502	0.674168	0.791172	0.685891	0.802268
0.0625038	0.675692	0.788457	0.68641	0.796113
0.0635055	0.675766	0.790326	0.68243	0.800604
0.0645073	0.674738	0.791158	0.681689	0.797887
0.065509	0.670402	0.790679	0.68696	0.800049
0.0665107	0.676374	0.788568	0.680699	0.800685
0.0675124	0.67407	0.786712	0.684594	0.802161
0.0685141	0.670132	0.792571	0.681573	0.799965
0.0695158	0.670689	0.788912	0.681162	0.802606
0.0705176	0.675879	0.798055	0.687599	0.80308
0.0715193	0.672194	0.792243	0.684311	0.801359
0.072521	0.677563	0.79095	0.683788	0.801544
0.0735227	0.670966	0.791187	0.680068	0.796648
0.0745244	0.666654	0.785674	0.681596	0.799572
0.0755262	0.669246	0.784745	0.678564	0.797249
0.0765278	0.671038	0.791463	0.680198	0.796086
0.0775296	0.679507	0.785964	0.684076	0.799622
0.0785313	0.666873	0.794558	0.68379	0.799126
0.079533	0.67046	0.791514	0.682802	0.795178
0.0805347	0.676754	0.790365	0.682	0.797324
0.0815365	0.674314	0.791298	0.685761	0.797829
0.0825382	0.671324	0.791159	0.680517	0.798923
0.0835399	0.670207	0.785676	0.678775	0.796936
0.0845416	0.666517	0.791541	0.685118	0.796992
0.0855433	0.671499	0.788987	0.687052	0.795068
0.086545	0.670142	0.792532	0.684059	0.802576
0.0875468	0.669111	0.797721	0.682869	0.799433
0.0885485	0.676745	0.788392	0.688274	0.800225
0.0895502	0.66552	0.795156	0.686973	0.800825
0.0905519	0.670738	0.789616	0.685973	0.793767
0.0915537	0.669813	0.790373	0.682249	0.799111
0.0925554	0.671549	0.788405	0.679436	0.797996
0.0935571	0.667936	0.790598	0.683745	0.796899
0.0945588	0.667228	0.785321	0.688335	0.804976
0.0955605	0.668529	0.79207	0.684646	0.796227
0.0965622	0.666909	0.790672	0.687781	0.797429
0.097564	0.665989	0.793664	0.687774	0.795573
0.0985657	0.669211	0.787403	0.682097	0.799061
0.0995674	0.665015	0.792622	0.682256	0.796625
0.100569	0.663847	0.789602	0.684514	0.795807
0.101571	0.668056	0.793191	0.686167	0.79958
0.102573	0.671663	0.787979	0.688521	0.799185
0.103574	0.668858	0.787415	0.684438	0.798389
0.104576	0.667793	0.792761	0.685882	0.801287
0.105578	0.670032	0.788103	0.685683	0.797393
0.106579	0.673025	0.792016	0.687443	0.797814
0.107581	0.669214	0.791146	0.681353	0.802314
0.108583	0.672838	0.790421	0.684103	0.798544
0.109585	0.67036	0.793193	0.68537	0.795816
0.110586	0.668498	0.788589	0.683229	0.799221
0.111588	0.674512	0.78592	0.688566	0.794244
0.11259	0.662368	0.789228	0.684136	0.795719
0.113591	0.666934	0.78995	0.684745	0.796342
0.114593	0.669242	0.789089	0.688105	0.799669
0.115595	0.669524	0.78783	0.682822	0.797534
0.116597	0.666916	0.793301	0.688463	0.800442
0.117598	0.661061	0.786428	0.684735	0.801471
0.1186	0.671116	0.789425	0.685782	0.796568
0.119602	0.665281	0.78754	0.687799	0.797799
0.120603	0.664541	0.792762	0.687135	0.797695
0.121605	0.671576	0.792928	0.690716	0.798768
0.122607	0.668035	0.791544	0.6855	0.801329
0.123609	0.667614	0.78999	0.692732	0.798352
0.12461	0.670739	0.788521	0.687736	0.794179
0.125612	0.665018	0.789683	0.68904	0.799694
0.126614	0.668273	0.790023	0.688663	0.796212
0.127616	0.668349	0.790072	0.686401	0.796771
0.128617	0.670595	0.791289	0.683979	0.801465
0.129619	0.665464	0.791781	0.690258	0.798599
0.130621	0.661937	0.789914	0.685339	0.802616
0.131622	0.663775	0.784153	0.688658	0.795151
0.132624	0.669171	0.793731	0.683863	0.79474
0.133626	0.670528	0.791319	0.686768	0.796413
0.134628	0.670667	0.78669	0.682918	0.798328
0.135629	0.663268	0.787425	0.687322	0.802074
0.136631	0.66742	0.785888	0.690421	0.795721
0.137633	0.66185	0.788455	0.688934	0.797788
0.138634	0.664343	0.782207	0.687402	0.795313
0.139636	0.666109	0.78715	0.685404	0.794425
0.140638	0.662013	0.78464	0.68612	0.798296
0.14164	0.665592	0.788188	0.690341	0.797089
0.142641	0.669276	0.789721	0.686989	0.799009
0.143643	0.667035	0.788618	0.687849	0.798038
0.144645	0.661708	0.794238	0.688962	0.797667
0.145646	0.671427	0.796745	0.687515	0.797629
0.146648	0.667884	0.791331	0.685827	0.803602
0.14765	0.671517	0.792324	0.689422	0.793161
0.148652	0.668136	0.793695	0.690448	0.802205
0.149653	0.670237	0.791041	0.688006	0.796355
0.150655	0.667313	0.790921	0.685989	0.803005
0.151657	0.667466	0.791016	0.687344	0.796428
0.152658	0.67295	0.78778	0.685137	0.800006
0.15366	0.671	0.792971	0.687117	0.799001
0.154662	0.671708	0.788854	0.69199	0.795192
0.155664	0.662353	0.792307	0.687908	0.795325
0.156665	0.668166	0.787254	0.681045	0.797024
0.157667	0.666133	0.792701	0.690529	0.796065
0.158669	0.666616	0.786818	0.682119	0.793705
0.15967	0.658929	0.789533	0.685997	0.79791
0.160672	0.667827	0.793902	0.683125	0.796148
0.161674	0.665598	0.788854	0.682543	0.799524
0.162676	0.670194	0.792506	0.689181	0.795598
0.163677	0.661945	0.785473	0.689508	0.797996
0.164679	0.666099	0.788053	0.694798	0.794763
0.165681	0.664764	0.788576	0.689385	0.797957
0.166683	0.664267	0.790214	0.686671	0.799923
0.167684	0.66554	0.787335	0.687645	0.799198
0.168686	0.670571	0.79245	0.684142	0.794871
0.169688	0.665469	0.788428	0.682903	0.797456
0.170689	0.660165	0.788794	0.685298	0.799563
0.171691	0.669801	0.789184	0.691424	0.802358
0.172693	0.662908	0.785943	0.690946	0.796515
0.173695	0.664062	0.7907	0.689617	0.800125
0.174696	0.660166	0.787543	0.692115	0.797631
0.175698	0.664966	0.790272	0.689514	0.797822
0.1767	0.660533	0.785687	0.689654	0.797574
0.177701	0.667475	0.789701	0.690787	0.797767
0.178703	0.67321	0.790179	0.691345	0.795312
0.179705	0.669174	0.785853	0.692249	0.797628
0.180707	0.658861	0.790307	0.685684	0.795546
0.181708	0.659462	0.793665	0.693157	0.793822
0.18271	0.66821	0.788164	0.685423	0.797617
0.183712	0.6635	0.788601	0.693686	0.80198
0.184713	0.659738	0.784808	0.690782	0.79601
0.185715	0.66587	0.789144	0.68568	0.795719
0.186717	0.668366	0.788104	0.685301	0.795397
0.187719	0.664302	0.789151	0.694712	0.79911
0.18872	0.664783	0.791364	0.696957	0.799687
0.189722	0.668281	0.789874	0.690895	0.797544
0.190724	0.657698	0.790384	0.686859	0.796035
0.191725	0.669964	0.78462	0.686993	0.800315
0.192727	0.667117	0.79279	0.6948	0.796814
0.193729	0.665108	0.790589	0.696169	0.798567
0.194731	0.665	0.789286	0.689178	0.799777
0.195732	0.660889	0.790731	0.686553	0.797102
0.196734	0.66135	0.78446	0.689795	0.799392
0.197736	0.664741	0.792624	0.691908	0.796176
0.198738	0.67541	0.786043	0.694865	0.797867
0.199739	0.667075	0.791812	0.689781	0.79753
0.200741	0.667306	0.788417	0.690659	0.790805
0.201743	0.662816	0.78193	0.686931	0.795204
0.202744	0.661601	0.788004	0.690695	0.797533
0.203746	0.66644	0.791901	0.690379	0.797296
0.204748	0.662216	0.789801	0.691315	0.798878
0.20575	0.663864	0.788033	0.685427	0.7957
0.206751	0.67111	0.788854	0.696449	0.795245
0.207753	0.658364	0.790987	0.694026	0.797176
0.208755	0.666427	0.7941	0.691698	0.795733
0.209756	0.667309	0.788055	0.694582	0.797715
0.210758	0.665566	0.789501	0.692714	0.799663
0.21176	0.661812	0.790105	0.692479	0.79827
0.212762	0.668002	0.786741	0.696845	0.796413
0.213763	0.666694	0.789545	0.691541	0.800348
0.214765	0.663676	0.785277	0.685383	0.805892
0.215767	0.666333	0.794344	0.688609	0.797977
0.216768	0.665619	0.795197	0.694234	0.798246
0.21777	0.665453	0.786491	0.692265	0.79872
0.218772	0.660878	0.787789	0.690039	0.792107
0.219774	0.664658	0.788328	0.688889	0.801061
0.220775	0.664833	0.786012	0.690517	0.799618
0.221777	0.665409	0.791507	0.692873	0.795716
0.222779	0.669126	0.786795	0.693138	0.793345
0.22378	0.666095	0.790357	0.696186	0.798368
0.224782	0.669474	0.790992	0.69287	0.799687
0.225784	0.665496	0.78652	0.694277	0.798833
0.226786	0.66428	0.786498	0.690709	0.802377
0.227787	0.668204	0.792202	0.692605	0.80028
0.228789	0.663496	0.786297	0.682399	0.799588
0.229791	0.66693	0.789922	0.690003	0.802548
0.230793	0.666813	0.787122	0.693586	0.796967
0.231794	0.666649	0.786753	0.699289	0.797152
0.232796	0.667479	0.79353	0.688626	0.796005
0.233798	0.658764	0.787288	0.690413	0.802826
0.234799	0.666749	0.788903	0.687439	0.798156
0.235801	0.663429	0.790354	0.687294	0.801399
0.236803	0.664616	0.787313	0.690765	0.799554
0.237805	0.66863	0.789181	0.690247	0.799762
0.238806	0.662714	0.786312	0.695319	0.800447
0.239808	0.661572	0.791561	0.695197	0.796169
0.24081	0.663321	0.79011	0.686834	0.798321
0.241811	0.667344	0.791376	0.694579	0.794317
0.242813	0.661413	0.795724	0.687758	0.802682
0.243815	0.666631	0.793486	0.690606	0.80054
0.244817	0.659795	0.793217	0.687669	0.797376
0.245818	0.66445	0.78871	0.693443	0.799069
0.24682	0.656239	0.789172	0.696577	0.799552
0.247822	0.664861	0.792676	0.689436	0.796177
0.248823	0.660665	0.787833	0.693673	0.801626
0.249825	0.662451	0.786936	0.689196	0.792247
0.250827	0.664283	0.78575	0.691018	0.799158
0.251829	0.662333	0.79422	0.697304	0.80198
0.25283	0.667438	0.788924	0.689585	0.797099
0.253832	0.663128	0.785491	0.689112	0.796643
0.254834	0.661795	0.782542	0.690994	0.797225
0.255836	0.660136	0.789713	0.6892	0.800797
0.256837	0.66245	0.787781	0.689962	0.798709
0.257839	0.661758	0.784831	0.692199	0.796998
0.258841	0.668325	0.787722	0.68815	0.795531
0.259842	0.665369	0.790842	0.694669	0.797765
0.260844	0.66432	0.791321	0.692228	0.798685
0.261846	0.665792	0.784328	0.690728	0.794619
0.262847	0.65822	0.788884	0.689262	0.798053
0.263849	0.661399	0.787336	0.68892	0.794701
0.264851	0.66366	0.788915	0.685497	0.801467
0.265853	0.661288	0.791653	0.692727	0.798891
0.266854	0.662672	0.79335	0.696302	0.795013
0.267856	0.661492	0.791701	0.689009	0.803619
0.268858	0.666695	0.790507	0.693645	0.800519
0.26986	0.667279	0.793288	0.692491	0.803743
0.270861	0.663379	0.79079	0.693816	0.799339
0.271863	0.662335	0.790513	0.69176	0.792608
0.272865	0.667996	0.794978	0.69343	0.798331
0.273866	0.665251	0.79338	0.693991	0.799049
0.274868	0.666698	0.791555	0.697482	0.795643
0.27587	0.659839	0.786429	0.69522	0.797243
0.276872	0.665725	0.791271	0.692809	0.796939
0.277873	0.664084	0.787613	0.689965	0.797215
0.278875	0.660166	0.787721	0.69553	0.799099
0.279877	0.664572	0.791489	0.689581	0.80094
0.280878	0.663283	0.789617	0.692709	0.800493
0.28188	0.663159	0.790073	0.691343	0.800188
0.282882	0.660924	0.787805	0.692577	0.797101
0.283884	0.661689	0.793521	0.693271	0.796457
0.284885	0.668198	0.788302	0.690895	0.796996
0.285887	0.667689	0.78992	0.689649	0.798503
0.286889	0.668966	0.790367	0.700476	0.80123
0.28789	0.667561	0.789636	0.690913	0.795775
0.288892	0.663888	0.78745	0.695523	0.796447
0.289894	0.659976	0.794871	0.691778	0.806068
0.290896	0.666451	0.786908	0.694612	0.80032
0.291897	0.663548	0.793312	0.696778	0.799905
0.292899	0.66584	0.792519	0.692167	0.791695
0.293901	0.657933	0.790139	0.695782	0.800579
0.294902	0.669908	0.794106	0.688643	0.797862
0.295904	0.663489	0.792714	0.69288	0.798261
0.296906	0.664771	0.788219	0.696511	0.799993
0.297908	0.66123	0.789574	0.69257	0.805361
0.298909	0.660225	0.789058	0.697807	0.798388
0.299911	0.66404	0.79355	0.697748	0.801073
0.300913	0.663667	0.792213	0.69061	0.797561
0.301915	0.659207	0.795119	0.692424	0.79444
0.302916	0.665141	0.786645	0.692964	0.801873
0.303918	0.66724	0.786217	0.696167	0.795404
0.30492	0.662666	0.785317	0.696277	0.800363
0.305921	0.661683	0.789279	0.688211	0.799254
0.306923	0.659278	0.786591	0.696259	0.796911
0.307925	0.662463	0.789664	0.698316	0.798585
0.308927	0.663949	0.792015	0.689966	0.794545
0.309928	0.664046	0.791256	0.690168	0.800965
0.31093	0.663365	0.792146	0.691983	0.79652
0.311932	0.656126	0.792822	0.698204	0.794718
0.312933	0.664509	0.787726	0.690943	0.794958
0.313935	0.668693	0.791203	0.694611	0.796466
0.314937	0.666495	0.789433	0.692476	0.798828
0.315939	0.664738	0.787514	0.688319	0.801538
0.31694	0.672825	0.784306	0.690755	0.798759
0.317942	0.667282	0.79361	0.689865	0.803934
0.318944	0.665612	0.792317	0.688149	0.799264
0.319945	0.670044	0.790748	0.688193	0.79917
0.320947	0.666162	0.79022	0.691305	0.800182
0.321949	0.666365	0.789433	0.689133	0.79117
0.322951	0.661279	0.793289	0.694563	0.797165
0.323952	0.665405	0.783255	0.689094	0.800315
0.324954	0.659906	0.789858	0.688857	0.800903
0.325956	0.664033	0.797418	0.690602	0.797755
0.326957	0.667059	0.788562	0.685966	0.799742
0.327959	0.663304	0.790755	0.696143	0.796222
0.328961	0.66807	0.791453	0.6957	0.799535
0.329963	0.659512	0.791311	0.694347	0.797545
0.330964	0.6643	0.789513	0.693416	0.795759
0.331966	0.660853	0.786148	0.692158	0.796402
0.332968	0.667094	0.795268	0.695589	0.800668
0.33397	0.672926	0.791758	0.690418	0.798015
0.334971	0.66858	0.790628	0.694804	0.803133
0.335973	0.665883	0.787003	0.697671	0.801207
0.336975	0.667444	0.789718	0.694743	0.802709
0.337976	0.664935	0.786157	0.693738	0.801715
0.338978	0.666915	0.789374	0.690254	0.801163
0.33998	0.664866	0.788962	0.688541	0.798126
0.340982	0.661497	0.791576	0.688059	0.798173
0.341983	0.665477	0.792904	0.690649	0.795691
0.342985	0.658762	0.789117	0.692391	0.798945
0.343987	0.664231	0.794959	0.690409	0.798131
0.344988	0.657874	0.793876	0.691001	0.798034
0.34599	0.659519	0.785937	0.692232	0.801806
0.346992	0.666276	0.791921	0.690532	0.797513
0.347994	0.66019	0.790034	0.689545	0.798764
0.348995	0.660723	0.791171	0.693266	0.79527
0.349997	0.660138	0.787732	0.692428	0.801328
0.350999	0.66454	0.791943	0.692864	0.796899
0.352	0.661992	0.790923	0.697255	0.796359
0.353002	0.671101	0.788981	0.689814	0.804917
0.354004	0.662405	0.794121	0.692163	0.80086
0.355006	0.660129	0.792324	0.691051	0.800346
0.356007	0.667627	0.792777	0.694962	0.798791
0.357009	0.664056	0.787029	0.69459	0.797898
0.358011	0.665037	0.789352	0.689485	0.794321
0.359012	0.659181	0.788907	0.695782	0.801885
0.360014	0.66206	0.789651	0.692294	0.797798
0.361016	0.657759	0.790352	0.697615	0.795604
0.362018	0.66961	0.795316	0.695763	0.798266
0.363019	0.666433	0.789235	0.693037	0.80057
0.364021	0.667976	0.792224	0.695061	0.799367
0.365023	0.66484	0.790797	0.692435	0.79991
0.366025	0.663007	0.786975	0.695537	0.79493
0.367026	0.662033	0.790746	0.697454	0.797763
0.368028	0.665133	0.793162	0.693488	0.802181
0.36903	0.667176	0.789091	0.691951	0.794455
0.370031	0.659	0.789166	0.699679	0.797435
0.371033	0.662374	0.793223	0.69527	0.796471
0.372035	0.661357	0.788482	0.693002	0.79946
0.373037	0.669526	0.789467	0.698945	0.799033
0.374038	0.665345	0.788262	0.690976	0.793272
0.37504	0.664388	0.794366	0.688044	0.796591
0.376042	0.663485	0.789129	0.696334	0.799517
0.377043	0.656334	0.787142	0.691706	0.79697
0.378045	0.662657	0.787602	0.690512	0.802834
0.379047	0.655222	0.793067	0.693188	0.801479
0.380049	0.662177	0.789331	0.698399	0.801299
0.38105	0.662644	0.790981	0.690587	0.799042
0.382052	0.665569	0.789517	0.68726	0.801688
0.383054	0.663111	0.788706	0.693217	0.800082
0.384055	0.666038	0.790791	0.692773	0.797458
0.385057	0.66151	0.790717	0.696081	0.799559
0.386059	0.659332	0.789534	0.697101	0.800902
0.387061	0.662919	0.790133	0.697453	0.796671
0.388062	0.659533	0.792659	0.694601	0.803216
0.389064	0.665524	0.793012	0.694813	0.792837
0.390066	0.657623	0.786585	0.693642	0.79638
0.391067	0.660524	0.793273	0.695195	0.799463
0.392069	0.663005	0.790899	0.691512	0.799638
0.393071	0.661219	0.794868	0.692605	0.798542
0.394073	0.661972	0.790665	0.693614	0.791512
0.395074	0.664308	0.789372	0.693082	0.80174
0.396076	0.660369	0.789652	0.695148	0.799217
0.397078	0.65848	0.785274	0.690967	0.802569
0.39808	0.658714	0.788907	0.695658	0.798144
0.399081	0.663161	0.789137	0.697094	0.802034
0.400083	0.660485	0.788433	0.692559	0.794723
0.401085	0.661234	0.788513	0.691108	0.806965
0.402086	0.660281	0.786752	0.687286	0.800553
0.403088	0.663568	0.786488	0.691449	0.796242
0.40409	0.666144	0.789421	0.695576	0.798671
0.405092	0.665052	0.788072	0.693476	0.802112
0.406093	0.664934	0.787545	0.690807	0.801907
0.407095	0.666935	0.787393	0.699328	0.796547
0.408097	0.662386	0.789639	0.697672	0.803095
0.409098	0.658663	0.784657	0.698337	0.797602
0.4101	0.662785	0.785545	0.693442	0.79774
0.411102	0.66058	0.788316	0.696594	0.800514
0.412104	0.665138	0.786972	0.690037	0.798232
0.413105	0.664994	0.79361	0.696012	0.797077
0.414107	0.669873	0.794925	0.696265	0.800967
0.415109	0.663591	0.787637	0.695449	0.799803
0.41611	0.663612	0.790533	0.692919	0.799641
0.417112	0.660967	0.790221	0.698261	0.799444
0.418114	0.66103	0.788152	0.696816	0.794451
0.419116	0.664201	0.789417	0.693239	0.80319
0.420117	0.659241	0.787472	0.69157	0.797189
0.421119	0.660056	0.789839	0.697108	0.795467
0.422121	0.661838	0.79185	0.697401	0.803706
0.423122	0.663002	0.788241	0.694099	0.797551
0.424124	0.655522	0.794146	0.696312	0.797467
0.425126	0.66194	0.788683	0.694392	0.795962
0.426128	0.668103	0.791667	0.696506	0.801855
0.427129	0.661988	0.7911	0.688038	0.801631
0.428131	0.663357	0.782155	0.696277	0.795166
0.429133	0.660166	0.787669	0.690991	0.79753
0.430135	0.659236	0.791561	0.695943	0.794798
0.431136	0.663975	0.788438	0.6937	0.800172
0.432138	0.665126	0.792303	0.692625	0.798846
0.43314	0.667059	0.788795	0.69847	0.798168
0.434141	0.664334	0.793677	0.692341	0.796908
0.435143	0.663592	0.791587	0.695607	0.797166
0.436145	0.664628	0.78472	0.696451	0.796696
0.437147	0.662967	0.788842	0.693506	0.800297
0.438148	0.663581	0.787245	0.691055	0.802349
0.43915	0.661946	0.789063	0.692684	0.800117
0.440152	0.660773	0.787343	0.698158	0.797893
0.441153	0.662511	0.794614	0.700023	0.799212
0.442155	0.659764	0.792709	0.691785	0.7963
0.443157	0.66615	0.787037	0.693274	0.79835
0.444159	0.663501	0.790777	0.696425	0.801406
0.44516	0.660671	0.793732	0.689402	0.797358
0.446162	0.667201	0.792113	0.68871	0.797535
0.447164	0.662683	0.783469	0.70155	0.797515
0.448165	0.659583	0.790075	0.697972	0.801003
0.449167	0.668204	0.790267	0.694447	0.80101
0.450169	0.662966	0.794923	0.690977	0.80079
0.451171	0.661259	0.789569	0.696705	0.794279
0.452172	0.66181	0.789999	0.692436	0.797698
0.453174	0.660521	0.790665	0.695912	0.800842
0.454176	0.67016	0.792345	0.695903	0.798702
0.455177	0.66732	0.790496	0.695687	0.798592
0.456179	0.65871	0.791171	0.694851	0.798881
0.457181	0.663004	0.794773	0.696269	0.7992
0.458183	0.659442	0.788834	0.694531	0.799051
0.459184	0.670757	0.791156	0.69476	0.795063
0.460186	0.665079	0.780835	0.692191	0.799914
0.461188	0.662072	0.786887	0.693701	0.800069
0.462189	0.663791	0.788834	0.692434	0.798797
0.463191	0.66818	0.789104	0.694581	0.800342
0.464193	0.660233	0.788133	0.700802	0.797962
0.465195	0.667734	0.789729	0.694116	0.797992
0.466196	0.663227	0.790106	0.691572	0.797039
0.467198	0.668422	0.793102	0.695461	0.806034
0.4682	0.665492	0.796845	0.694216	0.802647
0.469202	0.655606	0.789764	0.696704	0.796319
0.470203	0.660392	0.790046	0.692118	0.800907
0.471205	0.661345	0.790423	0.691439	0.796525
0.472207	0.67255	0.788471	0.695389	0.800718
0.473208	0.664358	0.788677	0.704609	0.800359
0.47421	0.663877	0.793415	0.692502	0.802182
0.475212	0.664302	0.794008	0.692393	0.804191
0.476214	0.664035	0.784901	0.697954	0.800936
0.477215	0.662153	0.788572	0.697886	0.799651
0.478217	0.660349	0.788252	0.693944	0.797158
0.479219	0.662568	0.789869	0.69485	0.800007
0.48022	0.663216	0.790867	0.693488	0.800567
0.481222	0.666121	0.78609	0.700484	0.797823
0.482224	0.670472	0.787761	0.697117	0.79712
0.483226	0.662293	0.78945	0.68917	0.799542
0.484227	0.661038	0.787864	0.695348	0.796966
0.485229	0.65718	0.78742	0.694696	0.79674
0.486231	0.668184	0.786478	0.695191	0.797193
0.487232	0.664583	0.788025	0.694324	0.793208
0.488234	0.660197	0.788568	0.691535	0.795776
0.489236	0.665374	0.787146	0.697458	0.797663
0.490238	0.66146	0.790189	0.69155	0.799619
0.491239	0.668997	0.79052	0.69243	0.801105
0.492241	0.659821	0.789104	0.693484	0.79561
0.493243	0.659298	0.792416	0.6904	0.792832
0.494244	0.65977	0.790922	0.694795	0.799296
0.495246	0.667469	0.791015	0.696717	0.796248
0.496248	0.664491	0.789088	0.691771	0.799892
0.49725	0.661411	0.786392	0.696659	0.795645
0.498251	0.664162	0.791925	0.697328	0.795931
0.499253	0.661065	0.789762	0.693528	0.797053
0.500255	0.664186	0.796878	0.69108	0.797869
0.501257	0.658495	0.791743	0.698788	0.799992
0.502258	0.662442	0.794401	0.691903	0.797481
0.50326	0.66527	0.793881	0.698083	0.79691
0.504262	0.661985	0.790326	0.694065	0.800979
0.505263	0.658666	0.788497	0.694631	0.79663
0.506265	0.659877	0.79314	0.694334	0.804924
0.507267	0.664632	0.790287	0.694463	0.79573
0.508269	0.66208	0.787396	0.696034	0.799782
0.50927	0.667184	0.791959	0.694893	0.789856
0.510272	0.662709	0.790688	0.68935	0.797579
0.511274	0.661073	0.791621	0.687707	0.796744
0.512275	0.665789	0.787303	0.697887	0.801111
0.513277	0.663967	0.791284	0.694803	0.804556
0.514279	0.664541	0.791239	0.697771	0.800936
0.515281	0.661742	0.787325	0.692963	0.801777
0.516282	0.663793	0.796942	0.696289	0.798516
0.517284	0.673904	0.790149	0.698425	0.79897
0.518286	0.665547	0.791547	0.697169	0.797551
0.519287	0.664264	0.792397	0.697221	0.796983
0.520289	0.664512	0.792608	0.690784	0.794773
0.521291	0.661591	0.783686	0.69763	0.795947
0.522293	0.662622	0.785775	0.689758	0.796664
0.523294	0.662504	0.796391	0.697317	0.800722
0.524296	0.662423	0.791327	0.698285	0.79979
0.525298	0.655612	0.791515	0.699572	0.797167
0.526299	0.658937	0.791836	0.699612	0.799813
0.527301	0.666545	0.79059	0.693411	0.79768
0.528303	0.660081	0.787557	0.692879	0.798637
0.529305	0.658749	0.786067	0.693799	0.797242
0.530306	0.660102	0.786493	0.692703	0.795691
0.531308	0.664346	0.787297	0.695693	0.799183
0.53231	0.664377	0.7871	0.69656	0.800286
0.533311	0.664439	0.789135	0.69197	0.800721
0.534313	0.663059	0.792696	0.698765	0.799823
0.535315	0.657512	0.789712	0.698449	0.803998
0.536317	0.660052	0.788141	0.690713	0.797238
0.537318	0.666822	0.789931	0.695669	0.794656
0.53832	0.665247	0.792027	0.700721	0.794322
0.539322	0.658423	0.792527	0.691024	0.799403
0.540324	0.659494	0.79026	0.699015	0.798107
0.541325	0.658552	0.78556	0.695884	0.801326
0.542327	0.664845	0.791802	0.69341	0.793158
0.543329	0.659	0.79143	0.700473	0.795582
0.54433	0.659615	0.789171	0.690483	0.796509
0.545332	0.663832	0.793473	0.697132	0.795452
0.546334	0.66776	0.789678	0.695591	0.801135
0.547336	0.665384	0.789728	0.698093	0.802873
0.548337	0.658739	0.7927	0.696751	0.794023
0.549339	0.659707	0.78925	0.697548	0.795988
0.550341	0.659445	0.791715	0.694242	0.802571
0.551342	0.660956	0.793964	0.695342	0.801317
0.552344	0.663104	0.791355	0.694736	0.796841
0.553346	0.663919	0.785523	0.694272	0.801507
0.554348	0.662054	0.790453	0.696463	0.801153
0.555349	0.662119	0.792377	0.692309	0.800788
0.556351	0.66568	0.791726	0.693465	0.800872
0.557353	0.663083	0.788603	0.696454	0.801699
0.558354	0.664167	0.786669	0.694097	0.797883
0.559356	0.664265	0.792306	0.696282	0.797931
0.560358	0.659852	0.790006	0.695535	0.800266
0.56136	0.660932	0.793147	0.698874	0.797723
0.562361	0.658451	0.785628	0.698111	0.796668
0.563363	0.663092	0.792405	0.7	0.798802
0.564365	0.665644	0.791906	0.695288	0.797604
0.565366	0.659209	0.788527	0.697783	0.796033
0.566368	0.664925	0.787062	0.692941	0.793704
0.56737	0.662205	0.79	0.696091	0.802231
0.568372	0.664262	0.790944	0.691397	0.797074
0.569373	0.663037	0.791881	0.697042	0.799098
0.570375	0.658985	0.789582	0.692895	0.799602
0.571377	0.657358	0.786232	0.692506	0.793962
0.572379	0.665496	0.789593	0.69566	0.797744
0.57338	0.66617	0.794241	0.694243	0.799319
0.574382	0.662356	0.793043	0.696362	0.795796
0.575384	0.662399	0.79094	0.692656	0.80341
0.576385	0.661651	0.791433	0.701839	0.800448
0.577387	0.663097	0.792952	0.699836	0.79767
0.578389	0.663023	0.787154	0.695431	0.795069
0.579391	0.656811	0.788913	0.693578	0.795463
0.580392	0.664591	0.784214	0.696109	0.800579
0.581394	0.665884	0.792642	0.696967	0.796389
0.582396	0.662977	0.795999	0.698951	0.798668
0.583397	0.661542	0.785484	0.69298	0.796012
0.584399	0.664825	0.79303	0.697783	0.797238
0.585401	0.66195	0.792162	0.698522	0.789315
0.586403	0.660619	0.789643	0.693064	0.793413
0.587404	0.668446	0.793101	0.695758	0.799139
0.588406	0.656258	0.784308	0.697136	0.798349
0.589408	0.656355	0.785781	0.694189	0.801818
0.590409	0.665254	0.792351	0.693109	0.795354
0.591411	0.670234	0.787176	0.697274	0.797685
0.592413	0.664084	0.792344	0.690175	0.798404
0.593415	0.658948	0.789885	0.698395	0.79955
0.594416	0.655954	0.790158	0.69345	0.802162
0.595418	0.663535	0.787174	0.688281	0.801243
0.59642	0.663204	0.789269	0.69658	0.804527
0.597421	0.664896	0.792345	0.693952	0.799548
0.598423	0.659965	0.787311	0.694621	0.79621
0.599425	0.662996	0.790088	0.692539	0.802605
0.600427	0.660579	0.794654	0.695591	0.798818
0.601428	0.668099	0.788628	0.69624	0.795122
0.60243	0.663123	0.79018	0.697434	0.796682
0.603432	0.663028	0.793851	0.69381	0.792464
0.604434	0.666773	0.794248	0.695123	0.79814
0.605435	0.664503	0.786698	0.692926	0.795637
0.606437	0.663777	0.790485	0.695044	0.797671
0.607439	0.661162	0.79234	0.698727	0.801068
0.60844	0.662856	0.792344	0.689896	0.795452
0.609442	0.662329	0.784274	0.696452	0.798655
0.610444	0.66516	0.78938	0.691137	0.795447
0.611446	0.662615	0.784667	0.693853	0.800495
0.612447	0.665516	0.788231	0.699311	0.800583
0.613449	0.662948	0.791883	0.691241	0.800222
0.614451	0.664119	0.789574	0.693316	0.799296
0.615452	0.666317	0.789969	0.693903	0.796305
0.616454	0.662617	0.784513	0.696991	0.798518
0.617456	0.671096	0.789259	0.693027	0.79337
0.618458	0.658141	0.787906	0.695216	0.798771
0.619459	0.665213	0.787922	0.695826	0.795866
0.620461	0.663577	0.790202	0.695365	0.7996
0.621463	0.66266	0.789234	0.698617	0.799435
0.622464	0.6608	0.791845	0.696422	0.797777
0.623466	0.66629	0.789152	0.696792	0.794925
0.624468	0.663675	0.785507	0.698097	0.797799
0.62547	0.665677	0.790329	0.69788	0.798121
0.626471	0.663684	0.790502	0.695532	0.79461
0.627473	0.664157	0.790208	0.695616	0.79913
0.628475	0.6663	0.789285	0.698739	0.7939
0.629476	0.659941	0.788957	0.699021	0.79708
0.630478	0.661617	0.794966	0.694881	0.793706
0.63148	0.659415	0.793803	0.693774	0.79587
0.632482	0.674747	0.785872	0.692884	0.796509
0.633483	0.660557	0.786523	0.694481	0.79799
0.634485	0.659462	0.790444	0.697127	0.796361
0.635487	0.6636	0.785881	0.696412	0.795489
0.636488	0.661684	0.789334	0.70004	0.800419
0.63749	0.662526	0.791192	0.699204	0.798443
0.638492	0.665664	0.791168	0.687238	0.801145
0.639494	0.661763	0.793083	0.696104	0.80306
0.640495	0.666072	0.788513	0.700619	0.794379
0.641497	0.663021	0.785339	0.695029	0.797419
0.642499	0.663467	0.78682	0.697829	0.796938
0.643501	0.664021	0.794346	0.690829	0.798305
0.644502	0.663951	0.78959	0.696657	0.799541
0.645504	0.668606	0.78887	0.694725	0.796029
0.646506	0.661709	0.788801	0.692369	0.801241
0.647507	0.668028	0.793908	0.698908	0.80061
0.648509	0.666175	0.787256	0.690109	0.800036
0.649511	0.66607	0.784507	0.695405	0.801717
0.650513	0.664019	0.792041	0.691359	0.797301
0.651514	0.658079	0.795451	0.69345	0.792074
0.652516	0.662309	0.787544	0.696927	0.794625
0.653518	0.663867	0.792429	0.692586	0.797702
0.654519	0.657855	0.791151	0.700706	0.79695
0.655521	0.664835	0.791742	0.693323	0.792386
0.656523	0.663135	0.792379	0.696046	0.799364
0.657525	0.6665	0.792084	0.692879	0.800636
0.658526	0.664249	0.792056	0.693746	0.798077
0.659528	0.664357	0.792847	0.695225	0.79531
0.66053	0.661399	0.789392	0.697571	0.798302
0.661531	0.657133	0.789911	0.696542	0.80057
0.662533	0.655047	0.794472	0.699328	0.798442
0.663535	0.66559	0.790861	0.698055	0.798492
0.664537	0.661041	0.789411	0.689929	0.801163
0.665538	0.664019	0.794604	0.699835	0.799029
0.66654	0.666838	0.784744	0.694412	0.794409
0.667542	0.659986	0.789406	0.691646	0.797478
0.668543	0.666973	0.79229	0.695231	0.796614
0.669545	0.671011	0.791098	0.699569	0.800155
0.670547	0.661619	0.795892	0.693314	0.802943
0.671549	0.672524	0.787963	0.693054	0.797189
0.67255	0.6617	0.787167	0.699593	0.80025
0.673552	0.669076	0.785647	0.691043	0.799128
0.674554	0.66473	0.790777	0.695091	0.794263
0.675556	0.666874	0.790328	0.699358	0.797368
0.676557	0.656265	0.785113	0.702122	0.796454
0.677559	0.663704	0.793407	0.696484	0.803496
0.678561	0.668888	0.789027	0.685969	0.799734
0.679562	0.666137	0.788641	0.696559	0.798519
0.680564	0.664654	0.786933	0.69556	0.801289
0.681566	0.660273	0.787924	0.695242	0.797587
0.682568	0.659406	0.792635	0.693059	0.790444
0.683569	0.661897	0.792935	0.696125	0.794944
0.684571	0.664203	0.789072	0.694678	0.796468
0.685573	0.659023	0.792289	0.690653	0.795095
0.686574	0.666678	0.793488	0.697389	0.797848
0.687576	0.655433	0.790686	0.69633	0.799212
0.688578	0.662737	0.786318	0.695184	0.796986
0.68958	0.669962	0.790118	0.693056	0.797989
0.690581	0.664023	0.787491	0.691305	0.798675
0.691583	0.664898	0.787134	0.696036	0.797222
0.692585	0.663534	0.787162	0.697235	0.801803
0.693586	0.663444	0.785936	0.694314	0.795727
0.694588	0.664937	0.788466	0.694684	0.791959
0.69559	0.659472	0.786326	0.703066	0.797931
0.696592	0.668591	0.788796	0.689302	0.801795
0.697593	0.656489	0.78835	0.697204	0.800282
0.698595	0.664717	0.786939	0.69116	0.801053
0.699597	0.659977	0.789089	0.697259	0.796745
0.700598	0.660829	0.787566	0.695563	0.79285
0.7016	0.65597	0.784371	0.692197	0.794283
0.702602	0.666376	0.792017	0.688712	0.796991
0.703604	0.668351	0.78851	0.694664	0.795696
0.704605	0.668645	0.794681	0.696189	0.801337
0.705607	0.659658	0.789496	0.69332	0.79657
0.706609	0.666364	0.787165	0.701237	0.796245
0.707611	0.661723	0.78446	0.695991	0.80455
0.708612	0.666134	0.799225	0.693826	0.797791
0.709614	0.659491	0.793431	0.692664	0.802761
0.710616	0.670439	0.791881	0.695225	0.802763
0.711617	0.66509	0.786401	0.697346	0.799404
0.712619	0.661514	0.79124	0.696388	0.797338
0.713621	0.657218	0.78587	0.690383	0.796737
0.714623	0.662009	0.790379	0.699019	0.797404
0.715624	0.663052	0.792308	0.699984	0.798595
0.716626	0.663617	0.795892	0.696145	0.795934
0.717628	0.662282	0.793977	0.695281	0.796034
0.718629	0.656631	0.791928	0.693976	0.797326
0.719631	0.65983	0.793877	0.699764	0.796736
0.720633	0.665729	0.7866	0.695855	0.795382
0.721635	0.660221	0.788553	0.696646	0.79628
0.722636	0.66542	0.791189	0.695137	0.796459
0.723638	0.6639	0.788884	0.699635	0.795223
0.72464	0.659502	0.790283	0.687618	0.798902
0.725641	0.668949	0.788304	0.697147	0.799757
0.726643	0.664984	0.787848	0.692304	0.798869
0.727645	0.663119	0.789214	0.695316	0.799759
0.728647	0.664215	0.786945	0.693207	0.798552
0.729648	0.666163	0.791669	0.696461	0.789383
0.73065	0.662348	0.788446	0.693532	0.80443
0.731652	0.655285	0.794219	0.692751	0.798407
0.732653	0.664328	0.787985	0.691306	0.79834
0.733655	0.664855	0.78803	0.695984	0.796878
0.734657	0.66445	0.791492	0.696289	0.797987
0.735659	0.661265	0.787114	0.695909	0.797232
0.73666	0.656389	0.788614	0.696878	0.802499
0.737662	0.663161	0.794383	0.689566	0.798342
0.738664	0.662812	0.787857	0.696701	0.795833
0.739665	0.661748	0.793791	0.689992	0.799573
0.740667	0.656482	0.788075	0.697404	0.796615
0.741669	0.670217	0.79073	0.692638	0.796213
0.742671	0.664136	0.787786	0.694356	0.79831
0.743672	0.665054	0.785547	0.6918	0.796133
0.744674	0.667102	0.785627	0.695118	0.798603
0.745676	0.660126	0.788228	0.694153	0.801524
0.746678	0.663063	0.79481	0.692581	0.791106
0.747679	0.6669	0.788944	0.696316	0.802892
0.748681	0.661855	0.790043	0.691668	0.799487
0.749683	0.666867	0.789072	0.699427	0.801266
0.750684	0.666281	0.793157	0.694412	0.79825
0.751686	0.67015	0.794405	0.698116	0.796465
0.752688	0.659098	0.789475	0.694493	0.794044
0.75369	0.655824	0.787595	0.696183	0.800671
0.754691	0.668975	0.785194	0.693343	0.800749
0.755693	0.665171	0.789319	0.693662	0.79638
0.756695	0.659874	0.790696	0.695695	0.795402
0.757696	0.661066	0.791557	0.695411	0.799441
0.758698	0.668118	0.789484	0.697567	0.793817
0.7597	0.659103	0.791648	0.692185	0.800583
0.760702	0.661733	0.790962	0.69631	0.792546
0.761703	0.662201	0.792422	0.696239	0.800609
0.762705	0.662066	0.787809	0.694534	0.796736
0.763707	0.660407	0.790067	0.696791	0.799789
0.764709	0.668518	0.788806	0.693541	0.794938
0.76571	0.656712	0.791145	0.694791	0.795995
0.766712	0.662456	0.793247	0.697714	0.797139
0.767714	0.664656	0.791889	0.692623	0.799268
0.768715	0.656641	0.792368	0.692306	0.79905
0.769717	0.671252	0.789566	0.696088	0.797687
0.770719	0.661832	0.791488	0.701505	0.793568
0.771721	0.670145	0.791004	0.694922	0.798431
0.772722	0.661875	0.786296	0.695911	0.796367
0.773724	0.658509	0.793057	0.69559	0.795754
0.774726	0.669162	0.790885	0.694523	0.793098
0.775727	0.661682	0.795999	0.696697	0.802743
0.776729	0.663079	0.786074	0.693708	0.799735
0.777731	0.662554	0.789672	0.692305	0.793266
0.778733	0.6545	0.790144	0.693742	0.799972
0.779734	0.662105	0.791264	0.697481	0.798434
0.780736	0.665389	0.789047	0.694165	0.794613
0.781738	0.664513	0.79057	0.691656	0.798815
0.782739	0.66118	0.794874	0.692145	0.796877
0.783741	0.667464	0.791109	0.696049	0.793288
0.784743	0.667455	0.793804	0.694142	0.805189
0.785745	0.660696	0.782481	0.693754	0.795461
0.786746	0.661839	0.792912	0.696751	0.7986
0.787748	0.661751	0.78726	0.694566	0.799925
0.78875	0.66093	0.787378	0.695012	0.798385
0.789751	0.662197	0.789497	0.696309	0.799318
0.790753	0.661941	0.794764	0.690514	0.797092
0.791755	0.662369	0.79051	0.698484	0.795357
0.792757	0.665375	0.789754	0.697712	0.797031
0.793758	0.666536	0.792479	0.693199	0.799868
0.79476	0.661145	0.792145	0.694852	0.803564
0.795762	0.662815	0.788089	0.699241	0.797689
0.796763	0.66293	0.788515	0.690788	0.792934
0.797765	0.66287	0.791115	0.695753	0.799773
0.798767	0.665363	0.792283	0.695927	0.797749
0.799769	0.662057	0.786808	0.692572	0.796916
0.80077	0.665976	0.789267	0.690767	0.797881
0.801772	0.669202	0.795192	0.687105	0.800723
0.802774	0.663479	0.787447	0.698207	0.797718
0.803775	0.663532	0.796924	0.691682	0.800396
0.804777	0.656324	0.790041	0.699123	0.796489
0.805779	0.660588	0.783604	0.693534	0.795682
0.806781	0.659301	0.787957	0.694047	0.795935
0.807782	0.65727	0.788743	0.696856	0.801937
0.808784	0.660545	0.790592	0.696074	0.79503
0.809786	0.655139	0.791651	0.689591	0.800755
0.810788	0.664217	0.792381	0.695015	0.796858
0.811789	0.663093	0.79447	0.696841	0.800677
0.812791	0.657208	0.791787	0.694768	0.794054
0.813793	0.667263	0.788153	0.68996	0.798353
0.814794	0.661888	0.787682	0.694118	0.791571
0.815796	0.653354	0.787102	0.692707	0.800165
0.816798	0.665558	0.792961	0.697435	0.80137
0.8178	0.661946	0.791388	0.69602	0.796248
0.818801	0.667898	0.790863	0.693203	0.795109
0.819803	0.664913	0.795131	0.695699	0.804557
0.820805	0.666624	0.790224	0.701932	0.794826
0.821806	0.664374	0.790487	0.69741	0.796734
0.822808	0.662234	0.79264	0.694582	0.792683
0.82381	0.658461	0.790406	0.68971	0.80118
0.824812	0.658071	0.790574	0.694024	0.795516
0.825813	0.665745	0.790464	0.696681	0.798075
0.826815	0.662433	0.792911	0.688817	0.799202
0.827817	0.665389	0.793054	0.69761	0.801754
0.828818	0.662289	0.790298	0.697329	0.799457
0.82982	0.659527	0.790895	0.697259	0.797647
0.830822	0.654912	0.787086	0.693183	0.796139
0.831824	0.665757	0.788926	0.697556	0.797331
0.832825	0.666112	0.791775	0.692735	0.799181
0.833827	0.667719	0.790758	0.697229	0.796868
0.834829	0.665381	0.791544	0.696475	0.796858
0.83583	0.661363	0.792373	0.693247	0.798482
0.836832	0.664835	0.788886	0.696268	0.798497
0.837834	0.666114	0.791602	0.694327	0.804036
0.838836	0.66576	0.792438	0.697901	0.795329
0.839837	0.663782	0.790975	0.692721	0.8029
0.840839	0.663308	0.792114	0.691165	0.798765
0.841841	0.666693	0.786885	0.693814	0.79721
0.842842	0.663738	0.794631	0.696091	0.796851
0.843844	0.658231	0.78773	0.699425	0.792743
0.844846	0.658154	0.785009	0.696657	0.803113
0.845848	0.665152	0.793644	0.697463	0.802409
0.846849	0.666466	0.789293	0.695367	0.794187
0.847851	0.658598	0.78846	0.694561	0.796075
0.848853	0.66909	0.790461	0.694647	0.799942
0.849855	0.665368	0.789939	0.698042	0.797528
0.850856	0.662556	0.791002	0.695387	0.796798
0.851858	0.65867	0.787138	0.698189	0.797607
0.85286	0.662701	0.786347	0.69665	0.802377
0.853861	0.656482	0.790163	0.699061	0.796524
0.854863	0.667112	0.78758	0.695582	0.796388
0.855865	0.660753	0.787584	0.692951	0.793402
0.856867	0.662082	0.792931	0.697508	0.796097
0.857868	0.663727	0.790172	0.694582	0.797243
0.85887	0.659183	0.792869	0.697333	0.798288
0.859872	0.659214	0.791196	0.698033	0.791521
0.860873	0.663644	0.788912	0.696624	0.798096
0.861875	0.666579	0.791635	0.6952	0.800246
0.862877	0.661427	0.795138	0.696081	0.798906
0.863879	0.665108	0.78996	0.696035	0.795265
0.86488	0.66162	0.788238	0.691564	0.800481
0.865882	0.661416	0.787379	0.688918	0.802934
0.866884	0.660695	0.790246	0.694447	0.797283
0.867886	0.667198	0.791023	0.693844	0.800713
0.868887	0.662599	0.792492	0.691481	0.79929
0.869889	0.658223	0.791089	0.69501	0.803068
0.870891	0.66463	0.790293	0.693266	0.79797
0.871892	0.663631	0.78561	0.699661	0.797875
0.872894	0.661414	0.79104	0.69547	0.799877
0.873896	0.665287	0.787084	0.692689	0.794232
0.874898	0.662557	0.792545	0.697293	0.7967
0.875899	0.665991	0.792214	0.695406	0.793212
0.876901	0.660938	0.786776	0.694239	0.799251
0.877903	0.662513	0.787286	0.695492	0.798736
0.878904	0.661854	0.789161	0.701702	0.803093
0.879906	0.661343	0.792775	0.697364	0.801516
0.880908	0.668251	0.792245	0.695981	0.792892
0.88191	0.664897	0.78762	0.692978	0.793144
0.882911	0.655599	0.787299	0.692855	0.795819
0.883913	0.660078	0.785886	0.694512	0.799387
0.884915	0.664104	0.787363	0.695004	0.802014
0.885916	0.663278	0.792638	0.695077	0.797672
0.886918	0.659949	0.790738	0.690567	0.80067
0.88792	0.660844	0.792951	0.694605	0.799029
0.888922	0.663601	0.789745	0.695828	0.798721
0.889923	0.66203	0.789053	0.699209	0.798182
0.890925	0.661586	0.786909	0.694975	0.798674
0.891927	0.662454	0.790759	0.693374	0.796864
0.892928	0.659361	0.793644	0.696376	0.796202
0.89393	0.663527	0.791261	0.698445	0.797497
0.894932	0.67031	0.790894	0.698963	0.800876
0.895934	0.669343	0.784034	0.700202	0.797708
0.896935	0.661475	0.796251	0.69628	0.803515
0.897937	0.664669	0.787149	0.690644	0.796879
0.898939	0.665334	0.791278	0.69517	0.79503
0.89994	0.667406	0.789852	0.698949	0.801338
0.900942	0.658593	0.79468	0.690033	0.793393
0.901944	0.66372	0.788216	0.697828	0.801199
0.902946	0.667997	0.788126	0.690616	0.797739
0.903947	0.662833	0.790115	0.696164	0.800445
0.904949	0.657224	0.78891	0.695054	0.79674
0.905951	0.666887	0.790403	0.696933	0.795109
0.906952	0.66704	0.793708	0.699063	0.802297
0.907954	0.663704	0.786759	0.69748	0.801827
0.908956	0.658177	0.792344	0.696406	0.795552
0.909958	0.664604	0.791006	0.696879	0.797358
0.910959	0.664158	0.794703	0.697036	0.796204
0.911961	0.663856	0.786885	0.693604	0.801386
0.912963	0.660777	0.790639	0.696207	0.802289
0.913965	0.664621	0.791915	0.694698	0.805989
0.914966	0.662042	0.79203	0.698744	0.798557
0.915968	0.659971	0.79007	0.696076	0.801343
0.91697	0.671074	0.789177	0.699912	0.795627
0.917971	0.66539	0.788251	0.69901	0.798549
0.918973	0.661947	0.790987	0.696377	0.795015
0.919975	0.667847	0.787932	0.699007	0.800981
0.920977	0.659784	0.785908	0.700001	0.799633
0.921978	0.659599	0.7883	0.697358	0.796249
0.92298	0.664325	0.789672	0.696326	0.796241
0.923982	0.660967	0.793258	0.68798	0.797088
0.924983	0.664874	0.791252	0.694973	0.799157
0.925985	0.66054	0.787926	0.690484	0.79751
0.926987	0.66639	0.786601	0.698755	0.79692
0.927989	0.665689	0.793529	0.694174	0.80058
0.92899	0.66195	0.794817	0.694386	0.799815
0.929992	0.668226	0.792141	0.691279	0.807762
0.930994	0.665479	0.78726	0.694435	0.795201
0.931995	0.6678	0.791047	0.693411	0.798265
0.932997	0.663835	0.796451	0.69896	0.800677
0.933999	0.669023	0.789656	0.688813	0.798425
0.935001	0.662635	0.792284	0.692998	0.798298
0.936002	0.662965	0.790735	0.698631	0.798726
0.937004	0.659932	0.789538	0.698709	0.797578
0.938006	0.668695	0.785779	0.690758	0.797801
0.939007	0.663305	0.789484	0.696982	0.801065
0.940009	0.659415	0.787709	0.695487	0.800439
0.941011	0.659344	0.786283	0.691807	0.796272
0.942013	0.662773	0.78911	0.699546	0.797635
0.943014	0.663696	0.784676	0.693902	0.798919
0.944016	0.65982	0.792265	0.686673	0.794223
0.945018	0.665162	0.790263	0.690003	0.798974
0.94602	0.66602	0.791155	0.696777	0.797715
0.947021	0.660711	0.791964	0.69864	0.798706
0.948023	0.665249	0.78915	0.696201	0.799791
0.949025	0.662617	0.786624	0.700493	0.795848
0.950026	0.664152	0.788232	0.690251	0.799476
0.951028	0.6618	0.78912	0.69334	0.797635
0.95203	0.665232	0.79178	0.696185	0.799006
0.953032	0.656051	0.791316	0.698158	0.797279
0.954033	0.661451	0.791293	0.694983	0.797245
0.955035	0.664257	0.787363	0.698363	0.800012
0.956037	0.660168	0.793088	0.697151	0.799527
0.957038	0.659349	0.785446	0.694998	0.795556
0.95804	0.661298	0.785557	0.689231	0.802558
0.959042	0.66389	0.78668	0.693035	0.799136
0.960044	0.669652	0.791357	0.68968	0.798524
0.961045	0.664599	0.787927	0.695219	0.795077
0.962047	0.66303	0.79131	0.694455	0.796886
0.963049	0.664776	0.789897	0.688732	0.797338
0.96405	0.670036	0.792874	0.700241	0.801435
0.965052	0.661992	0.790366	0.690209	0.79937
0.966054	0.66496	0.787624	0.696979	0.802498
0.967056	0.66329	0.790771	0.69208	0.798665
0.968057	0.661702	0.789705	0.689553	0.798269
0.969059	0.663687	0.793323	0.695159	0.799734
0.970061	0.662802	0.789935	0.697388	0.795363
0.971062	0.665276	0.790229	0.697414	0.797998
0.972064	0.656769	0.793526	0.695839	0.793742
0.973066	0.66224	0.785762	0.69445	0.794618
0.974068	0.65864	0.786276	0.697507	0.799856
0.975069	0.660148	0.79089	0.694728	0.796307
0.976071	0.657942	0.78436	0.695868	0.80264
0.977073	0.665171	0.786507	0.693622	0.7969
0.978075	0.66623	0.787879	0.692181	0.796793
0.979076	0.665098	0.791917	0.694034	0.793285
0.980078	0.660967	0.785104	0.696228	0.798742
0.98108	0.659628	0.788628	0.69591	0.795316
0.982081	0.663024	0.785165	0.696429	0.796839
0.983083	0.663894	0.790815	0.69618	0.799073
0.984085	0.659871	0.791207	0.696541	0.799397
0.985087	0.663084	0.789381	0.692544	0.799383
0.986088	0.663627	0.790607	0.697635	0.800853
0.98709	0.659502	0.790465	0.695446	0.798692
0.988092	0.659021	0.786663	0.69383	0.797787
0.989093	0.657743	0.791981	0.69864	0.798265
0.990095	0.661495	0.789471	0.694193	0.790252
0.991097	0.667992	0.796485	0.694859	0.797318
0.992099	0.659796	0.791306	0.69235	0.795168
0.9931	0.663686	0.789878	0.695155	0.796545
0.994102	0.657864	0.786288	0.689686	0.796278
0.995104	0.666977	0.790768	0.696466	0.799196
0.996105	0.664697	0.78898	0.692554	0.799152
0.997107	0.661217	0.792796	0.69544	0.792711
0.998109	0.664194	0.790334	0.696106	0.798466
0.999111	0.66353	0.790379	0.697505	0.799738
1.00011	0.664512	0.78174	0.692503	0.79418
1.00111	0.663941	0.790001	0.690791	0.799187
1.00212	0.663364	0.787879	0.697168	0.804369
1.00312	0.659149	0.791539	0.702741	0.802008
1.00412	0.656974	0.785282	0.698677	0.79771
1.00512	0.665109	0.794103	0.693295	0.798677
1.00612	0.667188	0.784844	0.694974	0.800766
1.00712	0.664893	0.787337	0.69299	0.794693
1.00813	0.665349	0.788713	0.696773	0.799514
1.00913	0.659576	0.79158	0.695104	0.803721
1.01013	0.660886	0.790106	0.694064	0.793287
1.01113	0.661672	0.787355	0.693056	0.795029
1.01213	0.660905	0.784567	0.698725	0.800137
1.01313	0.66162	0.785814	0.695594	0.800232
1.01414	0.6611	0.79107	0.693003	0.798263
1.01514	0.667247	0.791769	0.693338	0.803788
1.01614	0.663656	0.785743	0.690679	0.799427
1.01714	0.661505	0.792705	0.699309	0.797377
1.01814	0.6625	0.791307	0.694608	0.795415
1.01914	0.663114	0.787898	0.697008	0.800869
1.02015	0.665808	0.787966	0.69154	0.800533
1.02115	0.659937	0.791979	0.695434	0.797419
1.02215	0.659871	0.791255	0.695121	0.794212
1.02315	0.662752	0.791329	0.690837	0.796162
1.02415	0.658988	0.792536	0.690083	0.797383
1.02516	0.661152	0.789441	0.695366	0.797558
1.02616	0.662815	0.790854	0.700746	0.800778
1.02716	0.662441	0.788078	0.687597	0.795595
1.02816	0.663526	0.791726	0.697533	0.801531
1.02916	0.662989	0.788445	0.699394	0.80234
1.03016	0.660648	0.789869	0.692647	0.793855
1.03117	0.660866	0.789751	0.695029	0.79414
1.03217	0.66256	0.791378	0.688174	0.795626
1.03317	0.665929	0.790745	0.694882	0.799042
1.03417	0.663685	0.790984	0.690581	0.795821
1.03517	0.663572	0.790904	0.688614	0.801078
1.03617	0.659371	0.788671	0.694101	0.794044
1.03718	0.66368	0.789169	0.696411	0.794823
1.03818	0.663542	0.790288	0.698461	0.794336
1.03918	0.661937	0.787449	0.695189	0.801544
1.04018	0.666211	0.789432	0.697949	0.799142
1.04118	0.662728	0.789717	0.693471	0.802927
1.04218	0.665888	0.786496	0.691984	0.802874
1.04319	0.655541	0.79016	0.691831	0.796076
1.04419	0.660767	0.790036	0.696215	0.799623
1.04519	0.662014	0.788488	0.685597	0.806485
1.04619	0.667144	0.788218	0.696942	0.798816
1.04719	0.663231	0.786662	0.694287	0.799775
1.04819	0.66294	0.789902	0.69565	0.794822
1.0492	0.662119	0.78611	0.696429	0.798036
1.0502	0.669019	0.793419	0.688715	0.7958
1.0512	0.662215	0.78801	0.695437	0.790454
1.0522	0.666514	0.793065	0.698386	0.793894
1.0532	0.661905	0.786843	0.695542	0.794312
1.05421	0.662387	0.790537	0.69955	0.795305
1.05521	0.662203	0.790187	0.694521	0.799013
1.05621	0.665998	0.785993	0.694295	0.7951
1.05721	0.659076	0.790272	0.691741	0.799532
1.05821	0.663804	0.791246	0.694532	0.802908
1.05921	0.665734	0.793011	0.693783	0.799123
1.06022	0.661338	0.790742	0.692435	0.796979
1.06122	0.658637	0.789351	0.693225	0.801153
1.06222	0.661393	0.792746	0.698809	0.798785
1.06322	0.661129	0.790511	0.696505	0.799081
1.06422	0.665248	0.791621	0.693843	0.797377
1.06522	0.662772	0.790489	0.698197	0.800758
1.06623	0.659526	0.790331	0.695744	0.800746
1.06723	0.660955	0.792684	0.691564	0.798182
1.06823	0.662206	0.795122	0.68965	0.801784
1.06923	0.665416	0.790124	0.69086	0.798263
1.07023	0.661935	0.79015	0.694248	0.801497
1.07123	0.661232	0.786462	0.693525	0.803552
1.07224	0.6679	0.789081	0.689864	0.796072
1.07324	0.660462	0.791615	0.694307	0.795474
1.07424	0.661435	0.788265	0.694885	0.797016
1.07524	0.662059	0.790517	0.694096	0.794839
1.07624	0.661022	0.788646	0.696939	0.799931
1.07724	0.664014	0.790384	0.690726	0.797167
1.07825	0.66566	0.787584	0.699146	0.796797
1.07925	0.665148	0.789695	0.694505	0.800814
1.08025	0.66584	0.786907	0.692531	0.793883
1.08125	0.654876	0.788944	0.695503	0.79672
1.08225	0.66228	0.789435	0.694102	0.797741
1.08325	0.663286	0.793087	0.692303	0.797679
1.08426	0.663902	0.785115	0.691378	0.789774
1.08526	0.659308	0.792772	0.690083	0.796773
1.08626	0.668088	0.79139	0.69857	0.79504
1.08726	0.662908	0.786813	0.698417	0.800486
1.08826	0.661808	0.790089	0.691802	0.805194
1.08927	0.664834	0.78871	0.694271	0.796929
1.09027	0.664266	0.788611	0.693026	0.799438
1.09127	0.661251	0.791105	0.695848	0.797976
1.09227	0.667259	0.788668	0.693831	0.797256
1.09327	0.660065	0.792802	0.694168	0.797504
1.09427	0.662092	0.784567	0.695708	0.801132
1.09528	0.671457	0.784256	0.694284	0.79455
1.09628	0.659743	0.785888	0.695608	0.801289
1.09728	0.663195	0.789146	0.69194	0.797083
1.09828	0.658992	0.788138	0.698576	0.797539
1.09928	0.664274	0.784394	0.693403	0.798565
1.10028	0.667095	0.788554	0.693319	0.794589
1.10129	0.653575	0.789991	0.690582	0.79626
1.10229	0.664077	0.790398	0.698779	0.800432
1.10329	0.66353	0.793277	0.697395	0.799225
1.10429	0.66514	0.791928	0.695804	0.79536
1.10529	0.664702	0.789724	0.690235	0.800364
1.10629	0.658541	0.78638	0.692158	0.793961
1.1073	0.660228	0.788931	0.692459	0.793655
1.1083	0.660668	0.789689	0.688703	0.795692
1.1093	0.664933	0.787255	0.689024	0.797799
1.1103	0.666373	0.789019	0.689268	0.798682
1.1113	0.66149	0.787238	0.692022	0.793556
1.1123	0.662035	0.793003	0.69025	0.795737
1.11331	0.66064	0.793814	0.69895	0.796759
1.11431	0.659971	0.789212	0.699915	0.797532
1.11531	0.667401	0.787642	0.697439	0.799232
1.11631	0.658924	0.79068	0.696708	0.799135
1.11731	0.663089	0.789531	0.698992	0.796572
1.11832	0.665731	0.78858	0.696693	0.800293
1.11932	0.666366	0.789255	0.690004	0.801421
1.12032	0.667293	0.786793	0.692931	0.796218
1.12132	0.661369	0.793368	0.691428	0.798772
1.12232	0.660728	0.793633	0.694412	0.796589
1.12332	0.663731	0.786661	0.687459	0.797538
1.12433	0.66598	0.792399	0.695152	0.796451
1.12533	0.663224	0.789752	0.693759	0.795628
1.12633	0.660796	0.791755	0.691027	0.799523
1.12733	0.662983	0.79102	0.694774	0.794652
1.12833	0.666458	0.787246	0.688666	0.798779
1.12933	0.661091	0.791896	0.693926	0.795165
1.13034	0.665429	0.791966	0.688282	0.803285
1.13134	0.66409	0.790142	0.691447	0.797486
1.13234	0.663101	0.7912	0.698154	0.798597
1.13334	0.658827	0.789365	0.690745	0.79425
1.13434	0.661075	0.787043	0.697533	0.794888
1.13534	0.659202	0.789942	0.694237	0.805524
1.13635	0.658265	0.791473	0.698312	0.801052
1.13735	0.661211	0.786209	0.697975	0.803874
1.13835	0.666978	0.790718	0.694957	0.795013
1.13935	0.66423	0.790201	0.696087	0.800025
1.14035	0.663003	0.787787	0.696566	0.798112
1.14135	0.662119	0.784239	0.692093	0.797671
1.14236	0.665937	0.78892	0.697101	0.795814
1.14336	0.657934	0.786083	0.698675	0.79645
1.14436	0.659081	0.78926	0.694317	0.803078
1.14536	0.658111	0.789285	0.694251	0.794573
1.14636	0.662504	0.791363	0.68927	0.797304
1.14736	0.661701	0.795441	0.695295	0.797928
1.14837	0.660929	0.791831	0.699346	0.79461
1.14937	0.666109	0.790223	0.69213	0.795726
1.15037	0.66251	0.788898	0.6977	0.801623
1.15137	0.666449	0.788707	0.695705	0.800632
1.15237	0.656491	0.789445	0.697345	0.796691
1.15338	0.670121	0.790895	0.69472	0.797528
1.15438	0.662517	0.792334	0.693486	0.795684
1.15538	0.666245	0.793351	0.697122	0.799499
1.15638	0.660179	0.790824	0.697439	0.798864
1.15738	0.653274	0.791324	0.697703	0.801119
1.15838	0.667761	0.786624	0.695201	0.801485
1.15939	0.665025	0.791654	0.693661	0.798813
1.16039	0.660974	0.788278	0.697233	0.798261
1.16139	0.656672	0.789742	0.698049	0.797286
1.16239	0.664038	0.789947	0.693828	0.799225
1.16339	0.660143	0.790278	0.699606	0.801439
1.16439	0.661752	0.790215	0.692614	0.79686
1.1654	0.66208	0.795075	0.698124	0.792099
1.1664	0.658483	0.788196	0.693726	0.796078
1.1674	0.661641	0.791007	0.693829	0.79923
1.1684	0.663716	0.789093	0.69445	0.794728
1.1694	0.664608	0.787594	0.697796	0.79425
1.1704	0.663043	0.789134	0.697418	0.797091
1.17141	0.661913	0.786943	0.688823	0.79583
1.17241	0.660642	0.796302	0.702584	0.79618
1.17341	0.662123	0.78624	0.692723	0.799324
1.17441	0.663099	0.783778	0.696942	0.800061
1.17541	0.663977	0.793048	0.701368	0.802377
1.17641	0.662759	0.788668	0.691397	0.79872
1.17742	0.667646	0.789516	0.695874	0.79952
1.17842	0.667279	0.787503	0.69954	0.799493
1.17942	0.664408	0.791073	0.693435	0.80003
1.18042	0.664983	0.793301	0.69665	0.791145
1.18142	0.663688	0.793317	0.695872	0.798194
1.18243	0.662598	0.792971	0.69153	0.798001
1.18343	0.660163	0.79206	0.693079	0.799026
1.18443	0.662755	0.795955	0.68653	0.796267
1.18543	0.658695	0.789499	0.695609	0.797469
1.18643	0.668333	0.792301	0.697407	0.798284
1.18743	0.666946	0.78982	0.696185	0.800926
1.18844	0.670757	0.788876	0.696362	0.794157
1.18944	0.657652	0.791347	0.694022	0.803766
1.19044	0.659992	0.789146	0.694326	0.794855
1.19144	0.659877	0.785715	0.691698	0.795968
1.19244	0.66099	0.790076	0.689252	0.795247
1.19344	0.658834	0.789535	0.699567	0.798554
1.19445	0.654809	0.789307	0.693482	0.799209
1.19545	0.666829	0.789945	0.694991	0.802256
1.19645	0.66288	0.791595	0.688402	0.794156
1.19745	0.66715	0.790608	0.694972	0.796962
1.19845	0.662536	0.794121	0.695218	0.802447
1.19945	0.662844	0.787541	0.696423	0.79805
1.20046	0.664954	0.787196	0.697577	0.800257
1.20146	0.663288	0.788274	0.694582	0.792355
1.20246	0.666434	0.78493	0.696946	0.80083
1.20346	0.664314	0.788399	0.695699	0.797365
1.20446	0.658053	0.790006	0.700234	0.793358
1.20546	0.66374	0.790656	0.692563	0.795848
1.20647	0.665223	0.78957	0.695113	0.794939
1.20747	0.665974	0.785468	0.691418	0.798455
1.20847	0.664245	0.788147	0.691473	0.797902
1.20947	0.665795	0.787741	0.691841	0.794949
1.21047	0.664217	0.793295	0.694992	0.796623
1.21147	0.660252	0.785435	0.689708	0.799948
1.21248	0.662848	0.793843	0.694427	0.798509
1.21348	0.663612	0.786518	0.691078	0.798375
1.21448	0.6641	0.789456	0.694702	0.796062
1.21548	0.664903	0.786554	0.698644	0.797624
1.21648	0.663318	0.789345	0.695194	0.792977
1.21749	0.665853	0.791265	0.691359	0.793285
1.21849	0.666756	0.789032	0.692341	0.798327
1.21949	0.669848	0.789592	0.693083	0.797732
1.22049	0.659648	0.787017	0.699026	0.794908
1.22149	0.663433	0.791002	0.69659	0.795801
1.22249	0.657581	0.791485	0.693051	0.79809
1.2235	0.666438	0.787505	0.692076	0.794712
1.2245	0.664491	0.789131	0.693575	0.798773
1.2255	0.663043	0.790959	0.698158	0.799633
1.2265	0.667443	0.793554	0.692656	0.801343
1.2275	0.667738	0.787643	0.693817	0.797877
1.2285	0.66398	0.783922	0.693852	0.798795
1.22951	0.663811	0.790022	0.695185	0.797932
1.23051	0.667034	0.786746	0.694163	0.800975
1.23151	0.660614	0.787007	0.697933	0.796278
1.23251	0.663686	0.788867	0.699269	0.795936
1.23351	0.668024	0.792578	0.695029	0.795159
1.23451	0.658216	0.790802	0.691368	0.803538
1.23552	0.661753	0.791997	0.697151	0.796366
1.23652	0.654427	0.78506	0.696494	0.798017
1.23752	0.664071	0.792342	0.695126	0.798468
1.23852	0.666551	0.790076	0.697504	0.798618
1.23952	0.659401	0.788152	0.695625	0.796195
1.24052	0.662545	0.786867	0.694394	0.798453
1.24153	0.660671	0.78881	0.69443	0.803383
1.24253	0.663221	0.787883	0.697804	0.79415
1.24353	0.66419	0.793148	0.695954	0.793339
1.24453	0.668441	0.791298	0.695134	0.79874
1.24553	0.661537	0.794319	0.696476	0.80324
1.24654	0.660126	0.787189	0.695896	0.799042
1.24754	0.665328	0.794064	0.688321	0.802305
1.24854	0.663286	0.792753	0.693976	0.794629
1.24954	0.661676	0.790801	0.692504	0.799877
1.25054	0.663828	0.792216	0.697388	0.798088
1.25154	0.664498	0.793036	0.696598	0.79885
1.25255	0.669645	0.785815	0.694505	0.799899
1.25355	0.667973	0.789555	0.692665	0.798647
1.25455	0.660897	0.785917	0.694083	0.802143
1.25555	0.669855	0.791688	0.698696	0.800694
1.25655	0.66342	0.788311	0.694263	0.797694
1.25755	0.662481	0.791327	0.694667	0.799051
1.25856	0.660301	0.784252	0.693972	0.79351
1.25956	0.660883	0.794257	0.692561	0.79563
1.26056	0.668276	0.786967	0.699652	0.796177
1.26156	0.66499	0.789031	0.693941	0.796664
1.26256	0.662576	0.789001	0.701089	0.805372
1.26356	0.660394	0.790651	0.690259	0.802397
1.26457	0.665013	0.790773	0.695406	0.795787
1.26557	0.661554	0.794085	0.69496	0.795646
1.26657	0.665955	0.785819	0.690856	0.798424
1.26757	0.665052	0.784553	0.691022	0.798364
1.26857	0.658913	0.790864	0.696728	0.793461
1.26957	0.660874	0.791673	0.693356	0.794369
1.27058	0.661396	0.792566	0.690384	0.799609
1.27158	0.66133	0.796292	0.69411	0.796521
1.27258	0.666895	0.78751	0.691549	0.79743
1.27358	0.662717	0.792457	0.698165	0.801043
1.27458	0.664922	0.794645	0.698209	0.79499
1.27558	0.665446	0.787189	0.695324	0.79787
1.27659	0.6601	0.792511	0.690254	0.798912
1.27759	0.663051	0.786543	0.694556	0.796973
1.27859	0.665455	0.789723	0.693537	0.799771
1.27959	0.663493	0.792132	0.692973	0.795336
1.28059	0.664145	0.792853	0.696903	0.794597
1.2816	0.661333	0.79416	0.691988	0.798881
1.2826	0.663564	0.792618	0.692796	0.799489
1.2836	0.667724	0.787005	0.689871	0.799226
1.2846	0.666159	0.791819	0.687873	0.80108
1.2856	0.657277	0.788344	0.693898	0.798632
1.2866	0.662347	0.792418	0.692803	0.793359
1.28761	0.663257	0.796662	0.692502	0.798443
1.28861	0.661472	0.789602	0.691738	0.79578
1.28961	0.670126	0.787589	0.694013	0.796934
1.29061	0.664587	0.796982	0.691232	0.796835
1.29161	0.665723	0.79436	0.696422	0.794052
1.29261	0.665627	0.790277	0.69359	0.799961
1.29362	0.663544	0.782348	0.687638	0.801918
1.29462	0.661151	0.79356	0.692276	0.798975
1.29562	0.667203	0.791051	0.694902	0.796629
1.29662	0.661891	0.791962	0.692557	0.799723
1.29762	0.65991	0.793693	0.694177	0.799358
1.29862	0.663921	0.787904	0.698355	0.798219
1.29963	0.664834	0.792884	0.694419	0.793042
1.30063	0.663047	0.790912	0.698615	0.80231
1.30163	0.659059	0.789443	0.690946	0.798634
1.30263	0.670544	0.791518	0.690813	0.800688
1.30363	0.663077	0.787607	0.693149	0.795829
1.30463	0.664068	0.79161	0.694833	0.803185
1.30564	0.670601	0.790954	0.693581	0.803319
1.30664	0.659786	0.790227	0.694198	0.799213
1.30764	0.663101	0.789548	0.694502	0.794856
1.30864	0.664347	0.789232	0.691477	0.798817
1.30964	0.663207	0.794404	0.701103	0.799213
1.31065	0.66037	0.79151	0.697183	0.799335
1.31165	0.659589	0.789756	0.691812	0.801242
1.31265	0.666755	0.789762	0.693672	0.798581
1.31365	0.659634	0.787007	0.692248	0.799285
1.31465	0.66788	0.78475	0.692109	0.800649
1.31565	0.664661	0.792207	0.694956	0.79331
1.31666	0.665774	0.78783	0.695155	0.794877
1.31766	0.662875	0.792478	0.693301	0.794575
1.31866	0.668399	0.791428	0.696328	0.796631
1.31966	0.667199	0.785979	0.698553	0.802346
1.32066	0.664445	0.789734	0.691435	0.798161
1.32166	0.664899	0.792328	0.69079	0.800675
1.32267	0.656616	0.787286	0.693804	0.796591
1.32367	0.667123	0.786435	0.692869	0.798184
1.32467	0.664557	0.785524	0.699874	0.803707
1.32567	0.667318	0.791553	0.692882	0.798065
1.32667	0.661076	0.790854	0.691439	0.798378
1.32767	0.663664	0.790607	0.689257	0.799773
1.32868	0.671019	0.786872	0.699635	0.797684
1.32968	0.662574	0.788951	0.690983	0.795119
1.33068	0.662479	0.792574	0.690548	0.799314
1.33168	0.663494	0.792594	0.692935	0.799004
1.33268	0.658112	0.790919	0.695425	0.795018
1.33368	0.659951	0.789157	0.696024	0.795699
1.33469	0.666413	0.792808	0.69373	0.795307
1.33569	0.663544	0.788978	0.694737	0.798772
1.33669	0.662845	0.788199	0.691189	0.799737
1.33769	0.666835	0.788116	0.697227	0.800814
1.33869	0.664684	0.790177	0.695032	0.800065
1.33969	0.667109	0.785876	0.693438	0.802321
1.3407	0.67041	0.789013	0.696967	0.798193
1.3417	0.659942	0.792423	0.690859	0.800474
1.3427	0.664017	0.789798	0.692351	0.799085
1.3437	0.660699	0.788952	0.690837	0.797797
1.3447	0.665956	0.786923	0.693791	0.797596
1.34571	0.662172	0.79006	0.697983	0.804055
1.34671	0.663718	0.792431	0.693895	0.802319
1.34771	0.660869	0.790806	0.688871	0.796166
1.34871	0.665482	0.789165	0.692783	0.803591
1.34971	0.661875	0.791058	0.692996	0.79941
1.35071	0.656338	0.787575	0.693451	0.798429
1.35172	0.661533	0.790795	0.693916	0.798773
1.35272	0.668213	0.788398	0.691026	0.795512
1.35372	0.666849	0.790219	0.694923	0.792761
1.35472	0.662269	0.790172	0.691226	0.800447
1.35572	0.665482	0.788986	0.697825	0.799193
1.35672	0.662674	0.794771	0.691889	0.798684
1.35773	0.670015	0.788082	0.692136	0.794937
1.35873	0.668094	0.793039	0.695339	0.795438
1.35973	0.663513	0.786054	0.694326	0.797317
1.36073	0.666622	0.791033	0.69599	0.799396
1.36173	0.662796	0.790296	0.690369	0.794169
1.36273	0.661746	0.791121	0.691721	0.798463
1.36374	0.666853	0.790359	0.697715	0.79734
1.36474	0.666476	0.788526	0.695145	0.791459
1.36574	0.662109	0.78926	0.693172	0.797588
1.36674	0.662317	0.791759	0.692326	0.803039
1.36774	0.664311	0.790731	0.694875	0.798732
1.36874	0.663063	0.78668	0.6876	0.799432
1.36975	0.662346	0.791249	0.691217	0.794006
1.37075	0.656003	0.790924	0.697174	0.798936
1.37175	0.663254	0.787444	0.692508	0.798126
1.37275	0.662143	0.789997	0.69286	0.796204
1.37375	0.669379	0.788406	0.696514	0.801294
1.37476	0.66264	0.792426	0.695518	0.79579
1.37576	0.661145	0.786481	0.695391	0.798203
1.37676	0.665977	0.788948	0.696158	0.797033
1.37776	0.667089	0.790774	0.694663	0.798385
1.37876	0.661898	0.793069	0.692566	0.79637
1.37976	0.66335	0.792904	0.693532	0.801943
1.38077	0.65812	0.791713	0.698518	0.79833
1.38177	0.655038	0.788829	0.696016	0.794101
1.38277	0.663683	0.789769	0.697305	0.797432
1.38377	0.662631	0.789166	0.691704	0.794475
1.38477	0.664837	0.793027	0.695861	0.799553
1.38577	0.65978	0.790027	0.690579	0.797257
1.38678	0.665762	0.792308	0.691163	0.800486
1.38778	0.662388	0.785362	0.689119	0.796366
1.38878	0.661374	0.790681	0.6975	0.802057
1.38978	0.66502	0.792892	0.693112	0.797658
1.39078	0.661868	0.788134	0.691605	0.798786
1.39178	0.66018	0.788361	0.695967	0.802562
1.39279	0.660289	0.786286	0.69388	0.794321
1.39379	0.661508	0.787999	0.693463	0.801647
1.39479	0.670887	0.790107	0.692941	0.801177
1.39579	0.665368	0.793699	0.697838	0.80007
1.39679	0.667241	0.787836	0.692538	0.800449
1.39779	0.659282	0.789466	0.687264	0.797303
1.3988	0.664121	0.785371	0.692148	0.80173
1.3998	0.66112	0.789923	0.697453	0.80015
1.4008	0.663193	0.787481	0.689424	0.800276
1.4018	0.66904	0.792719	0.700546	0.799447
1.4028	0.667077	0.78895	0.689661	0.798434
1.4038	0.661557	0.789839	0.694617	0.80155
1.40481	0.660163	0.787421	0.695858	0.798191
1.40581	0.66445	0.789362	0.695595	0.801044
1.40681	0.665328	0.788285	0.699051	0.800079
1.40781	0.663434	0.790174	0.697726	0.794811
1.40881	0.662938	0.791526	0.693229	0.802705
1.40982	0.662412	0.787359	0.698705	0.799203
1.41082	0.662962	0.789304	0.689232	0.800521
1.41182	0.659269	0.784098	0.694613	0.801622
1.41282	0.657595	0.791941	0.694818	0.79514
1.41382	0.660792	0.787611	0.693387	0.799049
1.41482	0.665727	0.790565	0.69424	0.794707
1.41583	0.660344	0.786177	0.697992	0.797907
1.41683	0.659003	0.793046	0.696527	0.796938
1.41783	0.66175	0.787067	0.695839	0.793211
1.41883	0.662468	0.789833	0.692781	0.796166
1.41983	0.659864	0.792293	0.698041	0.802799
1.42083	0.659885	0.793318	0.692517	0.800469
1.42184	0.664803	0.791568	0.693761	0.800276
1.42284	0.665312	0.794986	0.695042	0.798789
1.42384	0.655143	0.78469	0.696184	0.797758
1.42484	0.661229	0.79393	0.694618	0.798906
1.42584	0.657311	0.789489	0.693193	0.795724
1.42684	0.663468	0.789116	0.693244	0.796808
1.42785	0.662516	0.788037	0.6943	0.79581
1.42885	0.659826	0.786614	0.688023	0.799306
1.42985	0.660227	0.789264	0.693096	0.80144
1.43085	0.660385	0.785706	0.695702	0.797559
1.43185	0.656981	0.792208	0.69258	0.797833
1.43285	0.662119	0.795205	0.694083	0.804703
1.43386	0.665186	0.784448	0.68961	0.799651
1.43486	0.661549	0.794762	0.696018	0.797532
1.43586	0.663966	0.789263	0.696925	0.794105
1.43686	0.663295	0.789497	0.687384	0.795424
1.43786	0.657215	0.786758	0.693002	0.79801
1.43886	0.664207	0.788028	0.698324	0.800214
1.43987	0.665183	0.788253	0.694216	0.79691
1.44087	0.662428	0.79133	0.692121	0.79857
1.44187	0.656539	0.793365	0.689459	0.799967
1.44287	0.661894	0.78697	0.695136	0.797375
1.44387	0.665633	0.791564	0.692626	0.800643
1.44488	0.666835	0.789333	0.695344	0.798557
1.44588	0.666414	0.786343	0.687349	0.794683
1.44688	0.661118	0.790991	0.697731	0.797763
1.44788	0.660255	0.788976	0.69588	0.798228
1.44888	0.662996	0.791102	0.693713	0.802468
1.44988	0.664819	0.789793	0.691353	0.800295
1.45089	0.661551	0.788831	0.694351	0.79298
1.45189	0.661066	0.788564	0.695828	0.795675
1.45289	0.664176	0.788965	0.688034	0.800765
1.45389	0.664526	0.790328	0.696487	0.797086
1.45489	0.671561	0.795017	0.695276	0.796656
1.45589	0.664543	0.786361	0.692886	0.796333
1.4569	0.656505	0.7949	0.69446	0.797081
1.4579	0.65776	0.79002	0.691689	0.793776
1.4589	0.659709	0.7892	0.695176	0.803969
1.4599	0.662298	0.789823	0.691821	0.794325
1.4609	0.671131	0.796111	0.691096	0.799842
1.4619	0.65423	0.788752	0.694971	0.798261
1.46291	0.66246	0.786673	0.695331	0.799352
1.46391	0.659712	0.784656	0.691279	0.794211
1.46491	0.663321	0.789282	0.692886	0.799959
1.46591	0.662219	0.788494	0.693491	0.798948
1.46691	0.666483	0.788743	0.687963	0.80124
1.46791	0.6632	0.790648	0.691798	0.796617
1.46892	0.665548	0.789002	0.693847	0.798916
1.46992	0.66556	0.793485	0.693335	0.80001
1.47092	0.660635	0.791925	0.689778	0.794613
1.47192	0.666907	0.788909	0.694208	0.795365
1.47292	0.662422	0.785506	0.691916	0.799536
1.47393	0.661048	0.784445	0.688419	0.799353
1.47493	0.659163	0.790686	0.69431	0.795941
1.47593	0.662467	0.789997	0.694865	0.799968
1.47693	0.66411	0.788102	0.696472	0.799122
1.47793	0.660032	0.787023	0.697468	0.796313
1.47893	0.654968	0.792104	0.690739	0.798432
1.47994	0.66363	0.792083	0.69283	0.800836
1.48094	0.664326	0.785328	0.695969	0.797799
1.48194	0.661658	0.787898	0.695804	0.801577
1.48294	0.660826	0.789397	0.694467	0.796096
1.48394	0.66074	0.792878	0.694455	0.79491
1.48494	0.663801	0.79102	0.690629	0.803422
1.48595	0.656239	0.791231	0.694114	0.802952
1.48695	0.668336	0.79202	0.695746	0.802612
1.48795	0.66537	0.788954	0.692073	0.79791
1.48895	0.658356	0.787049	0.695173	0.800566
1.48995	0.665882	0.7873	0.69019	0.794328
1.49095	0.665221	0.780926	0.690608	0.799264
1.49196	0.665829	0.792062	0.696117	0.795123
1.49296	0.65993	0.791811	0.692271	0.79627
1.49396	0.66694	0.791633	0.687594	0.798138
1.49496	0.662416	0.788374	0.691261	0.797091
1.49596	0.664652	0.78979	0.698739	0.79672
1.49696	0.663716	0.786979	0.697756	0.798079
1.49797	0.662035	0.796905	0.697305	0.795976
1.49897	0.660851	0.788713	0.689437	0.797317
1.49997	0.661638	0.787738	0.695187	0.798013
1.50097	0.665782	0.789394	0.69507	0.80188
1.50197	0.666205	0.785735	0.691202	0.798004
1.50298	0.667408	0.797702	0.694069	0.796559
1.50398	0.663349	0.793955	0.691858	0.802804
1.50498	0.661176	0.785943	0.695755	0.795757
1.50598	0.664028	0.785686	0.697561	0.802891
1.50698	0.660482	0.789961	0.693816	0.800807
1.50798	0.667851	0.791631	0.69754	0.796547
1.50899	0.667281	0.793386	0.692516	0.799506
1.50999	0.669941	0.793237	0.696367	0.797077
1.51099	0.664014	0.795098	0.694265	0.797736
1.51199	0.661649	0.79035	0.692105	0.803334
1.51299	0.662268	0.792706	0.691676	0.795336
1.51399	0.664155	0.790852	0.692118	0.799686
1.515	0.665744	0.790588	0.691497	0.799112
1.516	0.661528	0.786924	0.693422	0.799496
1.517	0.660558	0.789119	0.692496	0.799564
1.518	0.669487	0.791626	0.688863	0.797258
1.519	0.660212	0.791513	0.68696	0.79854
1.52	0.662172	0.789853	0.695338	0.798078
1.52101	0.662809	0.790114	0.690645	0.79724
1.52201	0.662955	0.783862	0.698334	0.797655
1.52301	0.661013	0.790962	0.691937	0.798692
1.52401	0.659892	0.790784	0.690446	0.795929
1.52501	0.663407	0.790525	0.690142	0.800686
1.52601	0.657657	0.791025	0.692604	0.79768
1.52702	0.663084	0.785807	0.690188	0.800396
1.52802	0.66186	0.788724	0.695516	0.795016
1.52902	0.668966	0.791624	0.689985	0.79497
1.53002	0.661333	0.791042	0.694211	0.797967
1.53102	0.659291	0.792023	0.691982	0.797047
1.53202	0.662962	0.785346	0.691009	0.797899
1.53303	0.665939	0.786249	0.690988	0.799808
1.53403	0.663399	0.788324	0.696791	0.79819
1.53503	0.666077	0.794044	0.69432	0.798963
1.53603	0.664592	0.790969	0.695499	0.794192
1.53703	0.661723	0.78702	0.691883	0.797923
1.53804	0.667659	0.787261	0.691671	0.800092
1.53904	0.668724	0.79097	0.692021	0.800518
1.54004	0.668055	0.792315	0.695374	0.793211
1.54104	0.662155	0.795092	0.694258	0.796663
1.54204	0.658465	0.789048	0.692062	0.798724
1.54304	0.667369	0.791654	0.691389	0.793126
1.54405	0.661587	0.786008	0.696268	0.796289
1.54505	0.663837	0.790729	0.693765	0.798691
1.54605	0.661762	0.785856	0.69484	0.799622
1.54705	0.658351	0.788373	0.694338	0.801372
1.54805	0.663357	0.790977	0.689389	0.797239
1.54905	0.661797	0.79297	0.690754	0.801525
1.55006	0.660604	0.784223	0.694726	0.800285
1.55106	0.668778	0.789783	0.695712	0.797143
1.55206	0.664296	0.793863	0.6959	0.803682
1.55306	0.667223	0.795066	0.693013	0.798161
1.55406	0.663564	0.789854	0.693051	0.797519
1.55506	0.667612	0.792227	0.694359	0.796161
1.55607	0.664497	0.787923	0.692106	0.795844
1.55707	0.661363	0.791394	0.698138	0.799394
1.55807	0.663853	0.78257	0.695484	0.800766
1.55907	0.665206	0.78846	0.692673	0.79342
1.56007	0.662964	0.78762	0.690602	0.798293
1.56107	0.664948	0.79703	0.696533	0.799765
1.56208	0.665605	0.785871	0.687958	0.793212
1.56308	0.668607	0.789344	0.691684	0.797533
1.56408	0.663553	0.787691	0.698832	0.796162
1.56508	0.662381	0.789059	0.700188	0.792922
1.56608	0.663055	0.789198	0.689035	0.79827
1.56708	0.661784	0.79191	0.690344	0.796158
1.56809	0.66434	0.789005	0.694945	0.795395
1.56909	0.66079	0.792411	0.697094	0.799153
1.57009	0.666036	0.787977	0.697146	0.797251
1.57109	0.665307	0.791872	0.694635	0.799374
1.57209	0.657803	0.79203	0.696278	0.802601
1.5731	0.663526	0.789724	0.695298	0.796541
1.5741	0.661275	0.787969	0.692722	0.797277
1.5751	0.660666	0.791576	0.69095	0.79898
1.5761	0.66038	0.79396	0.688932	0.797687
1.5771	0.666592	0.7934	0.689711	0.797465
1.5781	0.665923	0.791311	0.693759	0.794052
1.57911	0.666851	0.785145	0.695936	0.801063
1.58011	0.662214	0.786393	0.694765	0.797281
1.58111	0.661744	0.790493	0.692182	0.797678
1.58211	0.662438	0.789172	0.693312	0.797866
1.58311	0.665622	0.788571	0.691891	0.794532
1.58411	0.661484	0.79338	0.69229	0.79736
1.58512	0.661359	0.786399	0.692887	0.799425
1.58612	0.662429	0.788328	0.69537	0.795675
1.58712	0.659938	0.787155	0.692089	0.798218
1.58812	0.662213	0.785411	0.69118	0.801689
1.58912	0.66263	0.788902	0.69438	0.798994
1.59012	0.656973	0.79306	0.687628	0.794878
1.59113	0.662902	0.789825	0.694535	0.795345
1.59213	0.660551	0.788071	0.690313	0.798035
1.59313	0.661005	0.787034	0.694501	0.79837
1.59413	0.661708	0.787628	0.689582	0.795221
1.59513	0.664934	0.788547	0.696034	0.798722
1.59613	0.661715	0.787038	0.692989	0.798634
1.59714	0.656934	0.78551	0.696743	0.805534
1.59814	0.666062	0.785804	0.688496	0.801065
1.59914	0.670506	0.787541	0.697742	0.797387
1.60014	0.662103	0.788801	0.689855	0.794529
1.60114	0.666302	0.796145	0.693282	0.796025
1.60215	0.660532	0.785078	0.693495	0.799366
1.60315	0.66289	0.785062	0.693942	0.801478
1.60415	0.665287	0.790987	0.688568	0.798651
1.60515	0.661965	0.789537	0.700671	0.794376
1.60615	0.660632	0.78666	0.692032	0.803335
1.60715	0.66261	0.786881	0.693318	0.797314
1.60816	0.668167	0.787243	0.694967	0.797259
1.60916	0.666768	0.791635	0.68932	0.798677
1.61016	0.661585	0.789542	0.696857	0.794799
1.61116	0.65906	0.791299	0.693333	0.799846
1.61216	0.660449	0.78993	0.692625	0.801992
1.61316	0.656589	0.787693	0.690411	0.799434
1.61417	0.658542	0.784648	0.692607	0.799809
1.61517	0.663674	0.791437	0.697549	0.798314
1.61617	0.662811	0.792259	0.687014	0.800336
1.61717	0.664375	0.791501	0.694982	0.797557
1.61817	0.666148	0.791496	0.693056	0.795407
1.61917	0.664875	0.787252	0.693195	0.798421
1.62018	0.66822	0.79046	0.697755	0.7941
1.62118	0.663755	0.787229	0.687902	0.798901
1.62218	0.659569	0.791236	0.691507	0.79841
1.62318	0.665428	0.790686	0.692529	0.800842
1.62418	0.662597	0.790817	0.692465	0.794862
1.62518	0.665928	0.790671	0.694225	0.799327
1.62619	0.65602	0.789217	0.698909	0.797332
1.62719	0.664692	0.788424	0.69387	0.795797
1.62819	0.66089	0.792315	0.691876	0.798111
1.62919	0.659532	0.785978	0.694707	0.798186
1.63019	0.666486	0.786156	0.695655	0.796736
1.63119	0.661242	0.785073	0.69186	0.79818
1.6322	0.666183	0.788131	0.690837	0.798198
1.6332	0.664934	0.790648	0.690281	0.803087
1.6342	0.66593	0.786377	0.692006	0.796649
1.6352	0.656205	0.790395	0.68798	0.800159
1.6362	0.663888	0.788587	0.694168	0.799555
1.63721	0.662084	0.78805	0.687859	0.801845
1.63821	0.667448	0.789212	0.691615	0.791075
1.63921	0.664054	0.79056	0.69428	0.801345
1.64021	0.657972	0.78719	0.689297	0.798641
1.64121	0.664607	0.792636	0.695566	0.801197
1.64221	0.660589	0.793075	0.690472	0.794284
1.64322	0.656208	0.790439	0.693808	0.798131
1.64422	0.660765	0.787283	0.69416	0.800963
1.64522	0.661652	0.79073	0.69551	0.79823
1.64622	0.660803	0.789023	0.697824	0.798775
1.64722	0.661672	0.792269	0.695378	0.796043
1.64822	0.66209	0.790174	0.694418	0.797385
1.64923	0.663357	0.791052	0.69513	0.798358
1.65023	0.66759	0.792546	0.689406	0.798966
1.65123	0.663222	0.785368	0.691883	0.798776
1.65223	0.659713	0.786121	0.695946	0.798365
1.65323	0.65998	0.787305	0.698076	0.80104
1.65423	0.658157	0.786105	0.692149	0.795302
1.65524	0.663479	0.789752	0.694253	0.797092
1.65624	0.662148	0.793425	0.69093	0.792687
1.65724	0.666156	0.794447	0.697678	0.795612
1.65824	0.660311	0.787877	0.690925	0.800804
1.65924	0.66151	0.786372	0.689699	0.797876
1.66024	0.660483	0.787745	0.690141	0.798833
1.66125	0.661983	0.791106	0.692945	0.797238
1.66225	0.652969	0.78989	0.6924	0.802645
1.66325	0.655813	0.790375	0.695213	0.800273
1.66425	0.658147	0.791535	0.693659	0.799283
1.66525	0.664357	0.785565	0.694209	0.797655
1.66626	0.658687	0.788538	0.691558	0.797403
1.66726	0.662391	0.791844	0.695169	0.79246
1.66826	0.66111	0.783874	0.696451	0.795091
1.66926	0.659619	0.791182	0.686962	0.795449
1.67026	0.66251	0.789366	0.694062	0.799792
1.67126	0.660396	0.791569	0.69295	0.798457
1.67227	0.663638	0.792524	0.691533	0.797666
1.67327	0.660753	0.794199	0.692882	0.796918
1.67427	0.6575	0.789741	0.690498	0.796907
1.67527	0.654381	0.789997	0.688481	0.799908
1.67627	0.663299	0.789333	0.69167	0.800662
1.67727	0.666815	0.787519	0.692324	0.79885
1.67828	0.663614	0.792465	0.692281	0.798637
1.67928	0.662085	0.795378	0.690908	0.798134
1.68028	0.664951	0.792208	0.690721	0.798581
1.68128	0.664369	0.792165	0.692607	0.799732
1.68228	0.668835	0.795147	0.691141	0.796563
1.68328	0.661279	0.795743	0.688865	0.797414
1.68429	0.662935	0.789453	0.691246	0.793606
1.68529	0.66879	0.783485	0.696353	0.800089
1.68629	0.661967	0.792175	0.688767	0.796977
1.68729	0.66471	0.790341	0.690631	0.793351
1.68829	0.663339	0.789725	0.69012	0.797599
1.68929	0.663405	0.788757	0.688939	0.796912
1.6903	0.666244	0.790934	0.69388	0.80059
1.6913	0.667592	0.794942	0.696042	0.802067
1.6923	0.664962	0.788724	0.698145	0.800195
1.6933	0.665302	0.793688	0.693871	0.801595
1.6943	0.662409	0.78667	0.699665	0.793192
1.6953	0.669597	0.790929	0.695625	0.796421
1.69631	0.665743	0.7865	0.69609	0.799422
1.69731	0.667643	0.79069	0.692075	0.80005
1.69831	0.662318	0.789702	0.693185	0.797391
1.69931	0.657267	0.790586	0.692385	0.800674
1.70031	0.663526	0.791898	0.690786	0.800026
1.70132	0.665413	0.788232	0.691411	0.798813
1.70232	0.662681	0.785524	0.68718	0.80075
1.70332	0.658293	0.78557	0.690607	0.797914
1.70432	0.663546	0.790676	0.691028	0.796289
1.70532	0.662587	0.78977	0.690558	0.800369
1.70632	0.661374	0.787203	0.696652	0.794032
1.70733	0.663038	0.784769	0.693304	0.796559
1.70833	0.662523	0.790803	0.694985	0.796
1.70933	0.661742	0.78722	0.694652	0.793962
1.71033	0.665046	0.788601	0.693085	0.7943
1.71133	0.665244	0.789194	0.694482	0.798203
1.71233	0.664515	0.791155	0.685189	0.798305
1.71334	0.663241	0.788563	0.696596	0.797006
1.71434	0.667291	0.788881	0.692697	0.795615
1.71534	0.662826	0.795352	0.694173	0.798477
1.71634	0.659302	0.790297	0.691518	0.802162
1.71734	0.663476	0.790582	0.692977	0.798326
1.71834	0.66057	0.789338	0.697485	0.799737
1.71935	0.661127	0.791295	0.694217	0.801125
1.72035	0.664544	0.789351	0.694345	0.798297
1.72135	0.665237	0.78826	0.688514	0.797443
1.72235	0.659599	0.793853	0.689877	0.800197
1.72335	0.661003	0.787595	0.689157	0.799515
1.72435	0.665002	0.791563	0.690129	0.799849
1.72536	0.659427	0.79135	0.690481	0.797242
1.72636	0.665321	0.786739	0.694772	0.799133
1.72736	0.66248	0.79104	0.694855	0.796318
1.72836	0.661875	0.790574	0.689569	0.794895
1.72936	0.663489	0.79216	0.697537	0.798269
1.73037	0.661681	0.790914	0.693272	0.797902
1.73137	0.660512	0.79156	0.689614	0.795855
1.73237	0.665026	0.787828	0.696534	0.795786
1.73337	0.661768	0.789881	0.685829	0.800701
1.73437	0.663524	0.791786	0.697316	0.799482
1.73537	0.662155	0.790822	0.691244	0.795047
1.73638	0.667227	0.790405	0.692704	0.797914
1.73738	0.662148	0.78798	0.691781	0.797371
1.73838	0.662175	0.786819	0.695421	0.797871
1.73938	0.664513	0.791942	0.695611	0.798317
1.74038	0.66221	0.788753	0.691412	0.799956
1.74138	0.661328	0.787882	0.691695	0.801912
1.74239	0.661723	0.789425	0.691782	0.797645
1.74339	0.662724	0.789276	0.694567	0.796732
1.74439	0.663922	0.790747	0.692077	0.794394
1.74539	0.663304	0.78846	0.689926	0.797518
1.74639	0.665571	0.791969	0.692145	0.801544
1.74739	0.662802	0.791723	0.697412	0.796769
1.7484	0.66129	0.790132	0.692649	0.795471
1.7494	0.664348	0.794565	0.690804	0.798382
1.7504	0.667334	0.790376	0.696385	0.798271
1.7514	0.665289	0.788445	0.691811	0.799859
1.7524	0.661883	0.790134	0.697386	0.79691
1.7534	0.666398	0.791522	0.689653	0.79372
1.75441	0.661935	0.79262	0.690685	0.79825
1.75541	0.664122	0.787902	0.692512	0.79899
1.75641	0.662119	0.789542	0.695387	0.7961
1.75741	0.661476	0.785519	0.692121	0.794268
1.75841	0.664903	0.790733	0.691693	0.800229
1.75941	0.667885	0.787006	0.692634	0.800841
1.76042	0.665767	0.78692	0.692773	0.798826
1.76142	0.655376	0.791472	0.697881	0.799572
1.76242	0.663407	0.789026	0.688731	0.798578
1.76342	0.668357	0.785929	0.692362	0.803251
1.76442	0.666869	0.793398	0.692842	0.794873
1.76543	0.66136	0.79069	0.689078	0.795636
1.76643	0.658227	0.790681	0.691872	0.795705
1.76743	0.660212	0.789746	0.695886	0.798319
1.76843	0.662771	0.788072	0.693944	0.795164
1.76943	0.665656	0.790069	0.686865	0.801371
1.77043	0.660713	0.794872	0.69308	0.798503
1.77144	0.662487	0.788063	0.692147	0.797956
1.77244	0.664431	0.790084	0.697148	0.796673
1.77344	0.658664	0.793886	0.696314	0.798756
1.77444	0.665607	0.788572	0.696719	0.79498
1.77544	0.656531	0.785888	0.691226	0.797975
1.77644	0.665515	0.790443	0.690052	0.7977
1.77745	0.657491	0.791397	0.693796	0.796354
1.77845	0.660554	0.787149	0.693267	0.795642
1.77945	0.663714	0.787109	0.689593	0.79506
1.78045	0.663072	0.789738	0.686826	0.799283
1.78145	0.661035	0.790539	0.693077	0.79734
1.78245	0.662924	0.790417	0.696097	0.801375
1.78346	0.663623	0.783646	0.692155	0.798497
1.78446	0.658898	0.784385	0.692067	0.793134
1.78546	0.662923	0.788688	0.695512	0.797744
1.78646	0.668104	0.790914	0.692635	0.798484
1.78746	0.662159	0.789073	0.69249	0.796466
1.78846	0.66297	0.795064	0.690467	0.795301
1.78947	0.66498	0.7929	0.692546	0.803151
1.79047	0.665555	0.787349	0.692192	0.799086
1.79147	0.660054	0.791814	0.696435	0.799993
1.79247	0.659206	0.793077	0.696854	0.795353
1.79347	0.662646	0.790411	0.691917	0.801122
1.79448	0.657481	0.795183	0.695777	0.798357
1.79548	0.667321	0.788127	0.690242	0.796602
1.79648	0.664828	0.797205	0.692077	0.798889
1.79748	0.660207	0.788455	0.696557	0.796098
1.79848	0.664662	0.788033	0.689223	0.796267
1.79948	0.665131	0.79055	0.691961	0.800464
1.80049	0.660522	0.790666	0.689974	0.801853
1.80149	0.658243	0.789394	0.689691	0.79427
1.80249	0.659513	0.789344	0.691358	0.796852
1.80349	0.660987	0.788408	0.693829	0.79546
1.80449	0.665173	0.790406	0.69739	0.796348
1.80549	0.659646	0.78818	0.693653	0.796882
1.8065	0.659293	0.792638	0.687649	0.798059
1.8075	0.665964	0.786678	0.689361	0.793405
1.8085	0.658333	0.783034	0.698317	0.796081
1.8095	0.665703	0.787458	0.696571	0.796838
1.8105	0.663903	0.792786	0.695277	0.799017
1.8115	0.666841	0.793186	0.691879	0.794987
1.81251	0.663684	0.792202	0.686652	0.796977
1.81351	0.664185	0.791936	0.695167	0.79923
1.81451	0.660958	0.793054	0.698757	0.797817
1.81551	0.660613	0.790298	0.694623	0.797039
1.81651	0.665631	0.789865	0.691695	0.795049
1.81751	0.663029	0.795069	0.687705	0.80085
1.81852	0.667727	0.789384	0.69237	0.799498
1.81952	0.66212	0.790695	0.693249	0.795722
1.82052	0.664181	0.793835	0.691982	0.795676
1.82152	0.662219	0.787904	0.691112	0.799439
1.82252	0.661094	0.784547	0.694843	0.793693
1.82352	0.660786	0.788907	0.693961	0.797581
1.82453	0.66191	0.787363	0.688232	0.796672
1.82553	0.659285	0.791138	0.690337	0.797415
1.82653	0.662534	0.79116	0.692575	0.797815
1.82753	0.661288	0.784832	0.692691	0.798939
1.82853	0.670085	0.79095	0.687486	0.800699
1.82954	0.661333	0.788003	0.693076	0.800872
1.83054	0.660332	0.788613	0.687437	0.795369
1.83154	0.659082	0.785596	0.691748	0.797392
1.83254	0.66711	0.794024	0.693322	0.796744
1.83354	0.661806	0.792252	0.692764	0.800335
1.83454	0.655743	0.789532	0.690421	0.801429
1.83555	0.663267	0.78455	0.689319	0.796221
1.83655	0.665311	0.789847	0.689334	0.798626
1.83755	0.664124	0.79137	0.68453	0.796606
1.83855	0.664973	0.791984	0.694592	0.798123
1.83955	0.657509	0.794828	0.690785	0.795041
1.84055	0.657592	0.790482	0.695326	0.796386
1.84156	0.666824	0.785884	0.693267	0.797195
1.84256	0.660491	0.783258	0.692659	0.800536
1.84356	0.666414	0.789684	0.697736	0.793779
1.84456	0.663491	0.790891	0.693396	0.79471
1.84556	0.661052	0.788652	0.694653	0.800578
1.84656	0.661942	0.788986	0.694322	0.796741
1.84757	0.661359	0.788421	0.694563	0.794342
1.84857	0.669139	0.78921	0.695436	0.795041
1.84957	0.661176	0.793674	0.686559	0.797718
1.85057	0.661587	0.788329	0.696146	0.795926
1.85157	0.662246	0.793466	0.690924	0.798242
1.85257	0.663742	0.78922	0.690228	0.794629
1.85358	0.662588	0.78892	0.688045	0.799983
1.85458	0.661932	0.792654	0.688914	0.79331
1.85558	0.666135	0.788767	0.689073	0.793607
1.85658	0.665124	0.788443	0.695244	0.795965
1.85758	0.661495	0.787389	0.691819	0.796607
1.85859	0.659097	0.788248	0.695624	0.797148
1.85959	0.663419	0.787752	0.691875	0.797501
1.86059	0.663065	0.793085	0.695129	0.799273
1.86159	0.661709	0.788844	0.689897	0.800671
1.86259	0.660213	0.789035	0.693637	0.800461
1.86359	0.659728	0.791357	0.693996	0.799008
1.8646	0.659521	0.791629	0.693695	0.795484
1.8656	0.662624	0.789642	0.693922	0.794293
1.8666	0.667387	0.79308	0.68694	0.799
1.8676	0.659933	0.784554	0.691379	0.79756
1.8686	0.662372	0.792342	0.690733	0.799272
1.8696	0.660492	0.787294	0.691759	0.795431
1.87061	0.665424	0.787883	0.698948	0.798075
1.87161	0.663639	0.784888	0.695415	0.792
1.87261	0.665951	0.785433	0.693178	0.795396
1.87361	0.667043	0.78721	0.693184	0.799344
1.87461	0.663067	0.793392	0.687133	0.796088
1.87561	0.667525	0.791752	0.692743	0.795657
1.87662	0.661337	0.789804	0.694162	0.794783
1.87762	0.669105	0.790029	0.688792	0.795309
1.87862	0.666703	0.793149	0.691893	0.798311
1.87962	0.660267	0.78972	0.691496	0.796132
1.88062	0.661633	0.787046	0.691402	0.794641
1.88162	0.662102	0.790225	0.688953	0.798613
1.88263	0.661197	0.791253	0.691145	0.794427
1.88363	0.661238	0.786879	0.695077	0.801121
1.88463	0.660366	0.790291	0.698628	0.800082
1.88563	0.664379	0.790027	0.687741	0.802989
1.88663	0.669873	0.788834	0.691084	0.800582
1.88763	0.666687	0.792147	0.693883	0.800866
1.88864	0.659746	0.790435	0.693224	0.795794
1.88964	0.660659	0.790978	0.695371	0.795447
1.89064	0.665207	0.789836	0.695627	0.800797
1.89164	0.665551	0.791696	0.692973	0.798514
1.89264	0.662827	0.790298	0.694763	0.79984
1.89365	0.663195	0.789452	0.697919	0.793916
1.89465	0.664041	0.789517	0.697103	0.797263
1.89565	0.659119	0.793455	0.688769	0.795739
1.89665	0.662683	0.793309	0.69131	0.792788
1.89765	0.652995	0.789246	0.692505	0.798099
1.89865	0.661907	0.790374	0.690515	0.799361
1.89966	0.664867	0.788853	0.691124	0.802773
1.90066	0.667002	0.792648	0.692456	0.801654
1.90166	0.663582	0.790053	0.692474	0.801429
1.90266	0.662818	0.787979	0.689272	0.801089
1.90366	0.666346	0.790034	0.691036	0.791222
1.90466	0.659015	0.790957	0.691466	0.794221
1.90567	0.655362	0.786395	0.693194	0.795355
1.90667	0.662164	0.791773	0.689917	0.795432
1.90767	0.66291	0.791478	0.69175	0.794151
1.90867	0.663403	0.794604	0.693178	0.800529
1.90967	0.662472	0.78828	0.702355	0.794791
1.91067	0.66498	0.788363	0.696074	0.796624
1.91168	0.662623	0.78875	0.69654	0.802842
1.91268	0.66336	0.789882	0.691453	0.795225
1.91368	0.666074	0.788333	0.68848	0.798085
1.91468	0.661851	0.794645	0.691813	0.79773
1.91568	0.661879	0.796759	0.690601	0.796009
1.91668	0.660406	0.792123	0.691634	0.802928
1.91769	0.664835	0.791077	0.688734	0.802528
1.91869	0.663503	0.789547	0.692429	0.798346
1.91969	0.662532	0.789023	0.691323	0.795637
1.92069	0.665714	0.786272	0.689723	0.801062
1.92169	0.66128	0.789088	0.692047	0.796941
1.9227	0.665311	0.792499	0.691314	0.793314
1.9237	0.658114	0.7911	0.69245	0.797442
1.9247	0.66691	0.78762	0.692878	0.798676
1.9257	0.654114	0.787882	0.693433	0.800427
1.9267	0.67035	0.786891	0.690289	0.796403
1.9277	0.665588	0.786658	0.698005	0.796411
1.92871	0.6684	0.789039	0.697059	0.794951
1.92971	0.660932	0.788043	0.693953	0.799177
1.93071	0.663364	0.788823	0.696625	0.801652
1.93171	0.661102	0.788365	0.69362	0.796017
1.93271	0.655321	0.788428	0.692262	0.798435
1.93371	0.662065	0.787852	0.689718	0.796441
1.93472	0.667486	0.791995	0.693871	0.794519
1.93572	0.659552	0.788555	0.690852	0.799516
1.93672	0.664519	0.790243	0.694173	0.795357
1.93772	0.659754	0.791584	0.692079	0.797675
1.93872	0.663591	0.789194	0.693488	0.797072
1.93972	0.662754	0.790399	0.696058	0.798042
1.94073	0.665413	0.787634	0.687111	0.79599
1.94173	0.663214	0.788216	0.68709	0.797074
1.94273	0.664614	0.79103	0.697462	0.797941
1.94373	0.661205	0.789336	0.692466	0.799369
1.94473	0.653378	0.792159	0.692916	0.794826
1.94573	0.665304	0.791528	0.693067	0.80329
1.94674	0.661579	0.794637	0.691866	0.802058
1.94774	0.660857	0.7878	0.688281	0.79662
1.94874	0.66721	0.788448	0.694135	0.802814
1.94974	0.667142	0.793541	0.69003	0.800993
1.95074	0.653812	0.793582	0.693809	0.798468
1.95174	0.662811	0.792571	0.68899	0.795559
1.95275	0.659207	0.793439	0.696324	0.795895
1.95375	0.660272	0.79167	0.688754	0.792863
1.95475	0.665408	0.789931	0.694505	0.797884
1.95575	0.664115	0.79089	0.695868	0.79821
1.95675	0.664488	0.79048	0.690056	0.799571
1.95776	0.667871	0.796343	0.692441	0.800433
1.95876	0.663022	0.783877	0.691127	0.800457
1.95976	0.658783	0.790842	0.693267	0.794712
1.96076	0.658916	0.790199	0.692804	0.794361
1.96176	0.661605	0.784978	0.693618	0.800826
1.96276	0.660105	0.793313	0.691213	0.794317
1.96377	0.665949	0.786787	0.689847	0.792692
1.96477	0.665472	0.788362	0.687882	0.797617
1.96577	0.663397	0.791488	0.694347	0.797684
1.96677	0.665711	0.790494	0.687114	0.79666
1.96777	0.661434	0.787523	0.692149	0.797153
1.96877	0.661167	0.79045	0.692655	0.800726
1.96978	0.663203	0.790013	0.688539	0.798543
1.97078	0.66335	0.786312	0.692014	0.799823
1.97178	0.66412	0.789523	0.693814	0.798802
1.97278	0.666149	0.785443	0.697776	0.800864
1.97378	0.662108	0.786489	0.694231	0.797966
1.97478	0.665086	0.786838	0.696906	0.798887
1.97579	0.663869	0.787644	0.689895	0.793863
1.97679	0.657554	0.785779	0.69385	0.79688
1.97779	0.665196	0.792452	0.696444	0.793978
1.97879	0.663033	0.788241	0.694747	0.801311
1.97979	0.659301	0.791204	0.688643	0.793608
1.98079	0.666166	0.790894	0.688685	0.796188
1.9818	0.663468	0.792513	0.696798	0.798988
1.9828	0.65887	0.78944	0.685263	0.795777
1.9838	0.664794	0.78819	0.692833	0.799438
1.9848	0.670019	0.789835	0.695031	0.798383
1.9858	0.661107	0.792406	0.693941	0.80334
1.98681	0.661885	0.790545	0.688929	0.79692
1.98781	0.666071	0.788077	0.687747	0.799616
1.98881	0.666626	0.788702	0.689225	0.797506
1.98981	0.663483	0.784625	0.690415	0.795541
1.99081	0.655757	0.78683	0.693642	0.80058
1.99181	0.660577	0.792667	0.693463	0.798428
1.99282	0.662328	0.783335	0.69547	0.797364
1.99382	0.663719	0.789502	0.691505	0.794829
1.99482	0.658988	0.79064	0.692403	0.800536
1.99582	0.668306	0.791314	0.693955	0.800861
1.99682	0.657633	0.791953	0.69767	0.794777
1.99782	0.660264	0.789636	0.695631	0.79966
1.99883	0.662715	0.79175	0.693547	0.796531
1.99983	0.668442	0.788834	0.691776	0.795752
2.00083	0.661311	0.785579	0.693805	0.798602
2.00183	0.664481	0.792825	0.692059	0.796778
2.00283	0.661597	0.788788	0.687469	0.79944
[truncated: 2 more rows]

## Sheet: SuppFig13B-middle
Kinetics of CaM-RyR2 binding, nM and uM Ca
	WT-CaM, nM Ca time constants					CaM1234, nM Ca time constant					WT-CaM, nM Ca time constants					CaM1234, uM Ca time constant
Mole fraction	Run1	Run2	Run3		Mole fraction	Run1	Run2	Run3		Mole fraction	Run1	Run2	Run3		Mole fraction	Run1	Run2	Run3
0.460869	399.276				0.0703087	261.017				0.268479	225.057				0.0292238	38.9558
0.427571	1108.24				0.512651	1270.47				0.624234	528.901				0.345079	1323.43
0.11156	8995.64				0.41704	4878.27				0.107287	2761.88				0.625697	4533.07
0.1779		270.245			0.136384		321.984			0.262009		341.851			0.203989		564.925
0.561999		872.902			0.663242		851.157			0.596466		777.694			0.64335		1394.03
0.260101		3670.26			0.200375		3676.53			0.141525		3455.04			0.152661		6021.1
0.13431			302.645		0.104402			278.529		0.270718			387.674		0.060708			315.55
0.581518			1018.04		0.67775			979.602		0.591043			852.582		0.611964			1139.97
0.284172			4158.92		0.217849			3925.79		0.13824			3891.62		0.327328			3264.12

## Sheet: SupFig13B-right
Averaged time constants for RyR2-CaM binding
CaM	[Ca]	run 1	run 2	run 3
WT	30 nM	1.66142	1.49328	1.8145
1234	30 nM	2.7041	1.34512	1.54823
WT	30uM	0.686895	1.04241	1.14684
1234	30uM	3.29416	1.93127	1.78521
