# Supplementary material for: Kinetics and mapping of Ca-driven calmodulin conformations on skeletal and cardiac muscle ryanodine receptors
Source: Nat Commun. 2024 Jun 15;15:5120. doi: 10.1038/s41467-024-48951-5 (PMC11180167; doi:10.1038/s41467-024-48951-5)
Supplement: Supplementary file 4 — Source Data [file 41467_2024_48951_MOESM4_ESM.zip › SupplFig15.xlsx]

## Sheet: SupplFig15
Supplementary Fig. 15 Parameters for nM to uM Ca driven structural shift of CaM bound to RyR1
	time constant
Mole fraction	Run 1	Run 2	Run 3
0.536924	4.55344
0.463076	69.5446
0.671821		4.3192
0.328179		93.7548
0.635236			3.66442
0.364764			72.4845
