# Supplementary material for: Kinetics and mapping of Ca-driven calmodulin conformations on skeletal and cardiac muscle ryanodine receptors
Source: Nat Commun. 2024 Jun 15;15:5120. doi: 10.1038/s41467-024-48951-5 (PMC11180167; doi:10.1038/s41467-024-48951-5)
Supplement: Supplementary file 4 — Source Data [file 41467_2024_48951_MOESM4_ESM.zip › SupplFig2.xlsx]

## Sheet: SuppFig2C
Supplementary Fig. 2C Labeling of CaM, impact on binding to RyR1 relative to no-CaM control
30nM Ca
	Run1	Run2	Run3	Run4	Run5	Run6		Mean	SD
WT CaM	13.7994		13.0496	23.3437		28.5514		19.686	7.54254
CaM1234	18.6081	24.5937	18.2316	25.0247		36.4347		24.5786	7.36033
26C-CaM	16.5021	28.5388	24.0922	28.1517	19.1785	24.9689		23.572	4.84046
34C-CaM		19.7544	7.46283	13.8248	8.87303	14.8173		12.9465	4.93161
99C-CaM		9.97732	8.26801	25.8795	11.764	17.3076		14.6393	7.1424
110C-CaM	22.7457	39.9937				13.6758		25.4718	13.369
26C-CaM1234	7.87797	21.3859	20.1129	41.149	29.9519	45.6606		27.6897	14.1342
34C-CaM1234	13.4052	16.0204	19.1764		30.391			19.7482	7.47723
99C-CaM1234	15.1982	32.5005	15.0272		32.8271	45.0325		28.1171	12.9013
110C-CaM1234	59.116		58.6638		55.4448	71.2984		61.1308	6.9727
30uM Ca
	Run1	Run2	Run3	Run4	Run5	Run6		Mean	SD
WT CaM	0.463767	0.441424	0.549969	0.514855	0.477219	0.43501		0.480374	0.0444817
CaM1234	3.7558	2.39254	2.23221	2.35414	2.1653	2.72347		2.60391	0.596447
26C-CaM	0.589926	0.473744	0.539951	0.562583	0.391992	0.249668		0.467978	0.128427
34C-CaM	0.645382	0.480607	0.53625	0.557223	0.422042	0.275759		0.486211	0.127531
99C-CaM		0.634079	0.682804	0.6578	0.57905	0.376954		0.586137	0.123071
110C-CaM	0.573445	0.450799	0.587821	0.54497	0.395096	0.232784		0.464152	0.13583
26C-CaM1234		3.12267	3.37137	2.85403	2.54821	3.18292		3.01584	0.320387
34C-CaM1234		2.71288	2.36076	2.41437	3.1131	2.54932		2.63009	0.302386
99C-CaM1234		2.44084	2.12909		2.56898	2.65753		2.44911	0.231152
110C-CaM1234		3.38404		3.02893	3.18161	3.49207		3.27166	0.206749

## Sheet: SuppFig2D
Supplementary Fig. 2D Labeling of CaM, impact on binding to RyR2 relative to no-CaM control
30nM Ca
	Run1	Run2	Run3	Run4	Run5	Run6	Run7	Run8	Run9		Mean	SD
WT CaM	0.914142			0.924195	0.931432	0.908545					0.919579	0.0102162
CaM1234	1.08878	1.13673		1.06569	1.14757			1.04244	1.09431		1.09592	0.0403994
26C-CaM	0.636885	0.680619	0.822953	0.741746	0.824576	0.560833		0.617666	0.589752		0.684379	0.102181
34C-CaM	0.868886		0.991742	0.842504	0.641697			0.617313	0.655629		0.769628	0.15301
99C-CaM	0.826499		0.882185		0.770232	0.764785		0.836058	0.83973		0.819915	0.0449039
110C-CaM			1.49729	1.46036	1.39684	1.2022			1.19691		1.35072	0.142604
26C-CaM1234	0.824912	1.16543	1.13134	1.12596	0.90541	0.899735			0.839573		0.984622	0.149566
34C-CaM1234	0.869842	1.23897	1.12084	1.08385	1.31301	1.07318	0.867785	0.771554	1.08187		1.04677	0.178779
99C-CaM1234	1.05086	1.46125	1.40386	1.27215	1.12686	0.962337	1.14045	0.897047	1.21033		1.16946	0.189122
110C-CaM1234	1.65031	2.30322	2.31485	1.80328	1.43361	2.05141	1.05361	1.34924	1.98562		1.77168	0.436705
30uM Ca
	Run1	Run2	Run3	Run4	Run5	Run6	Run7	Run8	Run9		Mean	SD
WT CaM	0.856576	0.8895	0.846938	0.823497		0.888343	0.823056	0.787401	0.787401		0.837839	0.0399384
CaM1234	0.910523	0.987248	0.92039	0.976099	0.943736	0.897272	0.899155	0.878351			0.926597	0.0390244
26C-CaM	0.821011	0.85749	0.846547	0.834347	0.808571			0.617666	0.931266		0.8167	0.096342
34C-CaM	0.927053	0.871168	0.924926	0.916453	0.890091	0.921506	0.904032	0.617313			0.871568	0.104524
99C-CaM	0.809982	0.86724	0.847236	0.726318	0.743043	0.855179	0.798279	0.836058	0.857724		0.815673	0.0512277
110C-CaM	0.798954	0.599926	0.868832	0.751912	0.735146	0.749254	0.792882	0.744981	0.936252		0.775349	0.0935651
26C-CaM1234	0.960225	0.898319	0.939591	0.915978	0.920197	0.917555	0.890084	0.725469	0.891891		0.895479	0.0676477
34C-CaM1234	0.938882	0.952097	1.00587	0.921933	0.945168	0.936431	0.89968	0.771554	0.906739		0.919817	0.0635333
99C-CaM1234	0.941446	0.878125	0.99909	0.903478	0.868257	1.03733	0.996818	0.897047			0.940199	0.0636394
110C-CaM1234	0.965839	0.828712	1.02868	0.99677	0.973372	0.951981	0.999886	1.37404	1.04553		1.01831	0.147188
