# Supplementary material for: Kinetics and mapping of Ca-driven calmodulin conformations on skeletal and cardiac muscle ryanodine receptors
Source: Nat Commun. 2024 Jun 15;15:5120. doi: 10.1038/s41467-024-48951-5 (PMC11180167; doi:10.1038/s41467-024-48951-5)
Supplement: Supplementary file 4 — Source Data [file 41467_2024_48951_MOESM4_ESM.zip › SupplFig3.xlsx]

## Sheet: SuppFig3A
RyR1 Gaussian Fit parameters for AF568-26-CaM
R1
		WT-30nM						WT-30uM						1234-30nM						1234-30uM
	D-X-FKBP	Run1	Run2	Run3	Run4	mean	SD	Run1	Run2	Run3	Run4	mean	SD	Run1	Run2	Run3	Run4	mean	SD	Run1	Run2	Run3	Run4	mean	SD
	1	53.2108	51.9481	53.2535		52.8041	0.741628	51.6192	51.6458	50.5043		51.2565	0.651502	52.4153	50.6918	52.8886		51.9986	1.1562	48.9846	54.2011	57.0994		53.4283	4.1122
	6	56.799	59.266	57.0693		57.7115	1.35305	59.871	59.1385	60.6088		59.8728	0.735145	57.3728	59.8734	57.2084		58.1515	1.49345	49.4455	53.0531	53.0035		51.8341	2.06867
	14	53.3485	53.5456	59.1408	59.3738	56.3522	3.35686	53.7092	64.7219	63.8897		57.0032	1.33365		50.5157	62.7012	54.1709	56.8222	5.50282		63.1348	62.6393	62.6695	62.8145	0.277803
	32	42.8638	47.8861	46.1135		45.6211	2.54708	53.7092	64.7219	63.8897		60.7736	6.13208		44.7019	43.6554	45.4138	44.5904	0.88452	45.6575	45.2979	44.7271	47.05	45.6831	0.988485
	44	56.0941	55.7291	52.3757	54.2504	54.6123	1.69082		53.3895	51.6186	52.7813	52.5965	0.899802	56.6135	55.7879	56.456		56.2858	0.438343	56.9568	58.7179	55.6034		57.0927	1.56169
	49	46.8882	49.631	50.458	50.3918	49.3422	1.67849	46.5226	49.8557	48.8351	49.1542	48.5919	1.44391	51.376	50.7676	51.4023	51.6047	51.2876	0.361469	49.5733	53.6208	50.6304	51.5592	51.3459	1.71995
	65	56.2041	55.6363	54.4782		55.4395	0.879599	62.2667	64.3111	64.0105		63.5294	1.10383	56.9417	56.9248	52.6747		55.5137	2.45868	53.2241	53.3847	49.5156		52.0414	2.18892
	85	38.3288	38.9756	37.9815		38.4286	0.504501	46.6763				46.6763		40.8054	38.8335	36.6103	40.444	39.1733	1.91163		34.9951	43.5395	41.9087	40.5857	3.80595

## Sheet: SuppFig3B
RyR1 Gaussian Fit parameters for AF568-26-CaM
R1-FWHM
		WT-30nM						WT-30uM						1234-30nM						1234-30uM
	D-X-FKBP	Run1	Run2	Run3	Run4	mean	SD	Run1	Run2	Run3	Run4	mean	SD	Run1	Run2	Run3	Run4	mean	SD	Run1	Run2	Run3	Run4	mean	SD
	1	18.8257	14.3241	26.145		19.7649	5.96614	7.50078	7.11949	19.5645		13.4881	7.07764	13.3957	10.9568	21.1127		15.1551	5.30165	6.81871	22.3389	28.9716		15.6542	11.3697
	6	16.9875	21.3651	23.9432		20.7653	3.51643	24.6401	23.936	45.9983		31.5248	12.5394	22.5082	18.5789	39.885		26.9907	11.3383	8.65774	6.76202	23.8282		13.0827	9.35407
	14	3.59513	15.5407	15.7226	15.7147	12.6433	6.03266	12.51	27.1125	18.9447	17.2002	18.9419	6.08721		6.52897	17.3154	11.5317	11.792	5.39791		29.1993	23.269	28.2961	26.9215	3.19521
	32	34.585	21.3404	32.7594		29.5616	7.17804	52.963	44.5231	46.592		48.026	4.39887		32.8748	27.7588	28.1242	29.5859	2.85409	29.3338	21.609	32.5034	23.7291	26.7938	5.01086
	44	18.4442	28.7181	9.19012	18.7433	18.7739	7.97592	19.0206	33.1987	10.4003	21.8929	21.1281	9.41296	24.9114	14.7541	26.1157		21.9271	6.24112	23.7942	23.1397	23.5133		23.4824	0.328353
	49	2.20531	18.9044	17.3197	19.1939	14.4058	8.17529		23.0907	20.0272	19.3506	20.8228	1.99295	20.3254	20.009	12.7782	23.2996	19.103	4.4695	25.1422	22.6013	17.4565	14.1857	19.8464	4.94606
	65	18.8317	16.9681	17.7052		17.835	0.938543	26.556	26.6534	30.303		27.8375	2.13578	18.3398	16.7564	12.9905		16.0289	2.74782	15.9757	13.3559	3.87875		11.0701	6.36419
	85	29.9939	31.5496	33.5209		31.6881	1.76758	57.8486				57.8486		22.4912	30.5649	34.7706	24.3372	28.041	5.66204		21.0769	13.8686	20.4764	18.474	3.99963

## Sheet: SuppFig3C
RyR1 Gaussian Fit parameters for AF568-26-CaM
Mole-fraction
		WT-30nM						WT-30uM						1234-30nM						1234-30uM
	D-X-FKBP	Run1	Run2	Run3	Run4	mean	SD	Run1	Run2	Run3	Run4	mean	SD	Run1	Run2	Run3	Run4	mean	SD	Run1	Run2	Run3	Run4	mean	SD
	1	0.773782	0.642207	0.773818		0.729936	0.0759753	0.302975	0.270683	0.352156		0.308605	0.0410273	0.64256	0.541485	0.714033		0.632693	0.0866962	0.354515	0.807654	0.953548		0.705239	0.312373
	6	0.556604	0.607113	0.604541		0.589419	0.0284483	0.250574	0.316989	0.620274		0.395946	0.197092	0.374922	0.396551	0.689769		0.487081	0.175866	0.0574358	0.354355	0.438445		0.283412	0.200167
	14	0.339442	0.422714	0.477454	0.725708	0.491329	0.166237	0.519468	0.715145	0.529964	0.59576	0.590084	0.0899506		0.28291	0.206937	0.421705	0.303851	0.108905		0.83983	0.785587	0.866702	0.830706	0.0413197
	32	0.808031	0.723083	0.808424		0.779846	0.0491588	0.740067	0.603726	0.823346		0.722379	0.110873		0.787968	0.679254	0.728823	0.732015	0.054427	0.783379	0.726007	0.850017	0.791597	0.78775	0.0507385
	44		0.797664	0.577711	0.696994	0.69079	0.110108	0.77672	0.752408	0.489346	0.615799	0.658568	0.133206	0.721774	0.651735	0.748154		0.707221	0.0498298	0.659829	0.819089	0.753598		0.744172	0.0800475
	49	0.456213	0.817785	0.744313	0.85097	0.71732	0.179686	0.389715	0.854139	0.734896	0.720989	0.674934	0.199316	0.923521	0.852543	0.767764	0.86974	0.853392	0.0645968	0.921049	0.954254	0.798088	0.695604	0.842249	0.118616
	65	0.427352	0.386273	0.516246		0.44329	0.066436	0.572585	0.573404	0.674501		0.60683	0.0586066	0.521381	0.37672	0.313189		0.403763	0.106698	0.218221	0.489194	0.738207		0.481874	0.26007
	85	0.84121	0.919283	0.866186		0.87556	0.0398718	0.954716	0.859293	0.765279		0.859763	0.0947192	0.787723	0.858579	0.914593	0.818098	0.844748	0.0548688		0.785732	0.716541	0.80538	0.769218	0.0466652

## Sheet: SuppFig3D
RyR1 Gaussian Fit parameters for AF568-26-CaM
R2
		WT-30nM						WT-30uM						1234-30nM						1234-30uM
	D-X-FKBP	Run1	Run2	Run3	Run4	mean	SD	Run1	Run2	Run3	Run4	mean	SD	Run1	Run2	Run3	Run4	mean	SD	Run1	Run2	Run3	Run4	mean	SD
	1	74.5195	71.4191	73.0962		73.0116	1.55191	75.1868	74.962	74.9579		75.0356	0.130984	71.0241	68.8522	72.5253		70.8005	1.84669	64.856	73.3732	73.3606		70.53	4.91378
	6	76.6876	77.9011	77.9967		77.5285	0.729802	75.9817	78.4279	76.6017		77.0038	1.27169	75.9339	74.2397	74.3878		74.8538	0.938341	67.1715	72.5983	74.9518		71.5739	3.99001
	14	75.4456	71.9309	73.6918		73.6894	1.75735	80.6665	80.8935	72.956	82.915	79.3577	4.38585		64.3303	68.3099	72.9188	68.5197	4.29805		84.96	97.8915	85.1013	89.3176	7.42552
	32	69.5472	87.1309	99.8906		85.5229	15.2355	79.831	67.031	109.639		85.5004	21.8627		81.2669	77.0763	82.5897	80.311	2.87832		69.0802	82.5693	75.6282	75.7592	6.74546
	44		82.9655	75.6695	92.3432	83.6594	8.35847	66.4525	78.6394	76.0057	85.1085	76.5515	7.74315	78.2378	80.6909	69.9736		76.3008	5.61507	70.7412	90.3125	69.2868		76.7801	11.7419
	49		87.0946	96.3431		91.7189	6.5397	62.4179	84.5634	106.845	75.2972	82.2808	18.7252	72.861	70.0991	74.1765		72.3789	2.08105	55.7663	38.3364	75.5508	72.7776	60.6078	17.2323
	65	71.0687	71.1249	75.7555		72.6497	2.68986	81.1235	80.1013	83.5554		81.5934	1.77436	75.7062	72.391	72.708		73.6018	1.8294	68.4357	72.5095	68.8248		69.9234	2.24811
	85	83.5409	101.026	114.113		99.5598	15.3386	78.2331	71.3263	58.5785		69.3793	9.9709	64.0346	96.6569	88.0595		82.917	16.9082		80.9681	65.038	69.8033	71.9365	8.17644

## Sheet: SuppFig3E
RyR1 Gaussian Fit parameters for AF568-26-CaM
R2-FWHM
		WT-30nM						WT-30uM						1234-30nM						1234-30uM
	D-X-FKBP	Run1	Run2	Run3	Run4	mean	SD	Run1	Run2	Run3	Run4	mean	SD	Run1	Run2	Run3	Run4	mean	SD	Run1	Run2	Run3	Run4	mean	SD
	1	12.7982	16.0539	35.8398		21.564	12.4699	12.1424	20.8065	19.6005		17.5165	4.693	6.87042	12.207	17.7565		12.278	5.4434	15.7909	12.2498	58.4113		28.8173	25.6902
	6	10.3415	29.021	18.2079		19.1901	9.37843	31.4552	29.3222	12.9689		24.5821	10.1137	17.8115	36.7761	17.5435		24.0437	11.0274	28.0811	5.42882	19.8272		17.7791	11.4642
	14	17.4185	14.8969	67.1659	57.6225	39.2759	26.9971	9.49707	18.3528	66.7443	60.5151	38.7773	29.0355		0.244911	0.164839	0.340851	18.1482	5.38736		0.730652	0.683461	0.737317	57.6738	5.68666
	32	69.2025	5	5		26.4008	37.0673	36.0118	73.3652	100		69.7923	32.1434		0.664657	0.590951	0.63352	52.8195	12.4514	0.68154	0.563686	0.718928	0.648501	16.7299	3.92896
	44	70.4792	40.5784	23.2966	20.5062	38.7151	22.9617	5	37.1734	32.7283	100	43.7254	40.1263	0.627943	0.550426	0.62314		58.4133	22.5597	0.574051	0.698289	0.6001		49.3735	26.5541
	49	17.2403	83.4802	83.9653	100	71.1714	36.7643	21.938	5	100	42.5553	42.3733	41.3732	0.727801	0.687587	0.58977	0.680207	61.5952	26.0964	0.732856	0.676464	0.66045	0.57582	63.2928	6.03319
	65	31.3812	31.4153	16.9672		26.5879	8.33177	29.2247	41.6365	28.01		32.9571	7.54108	20.9892	32.9389	23.9038		25.9439	6.2306	27.1047	12.476	14.0654		17.882	8.02649
	85	100	5	5		36.6667	54.8483	5	33.1165	33.5186		23.8784	16.3504	0.625986	0.746947	0.777816	0.626269	41.3419	19.6397		0.650619	0.563806	0.63576	48.6825	8.68268

## Sheet: SuppFig3F
RyR2 Gaussian Fit parameters for AF568-26-CaM
R1
		WT-30nM						WT-30uM						1234-30nM						1234-30uM
	D-X-FKBP	Run1	Run2	Run3	Run4	mean	SD	Run1	Run2	Run3	Run4	mean	SD	Run1	Run2	Run3	Run4	mean	SD	Run1	Run2	Run3	Run4	mean	SD
	1	53.5467	51.2205	51.2205		51.9959	1.34303	58	54.8605	60.814		57.8915	2.9782	52.7557	53.1986	51.2059		52.3868	1.04633	53.2869	50.9122	50.7659		51.655	1.41514
	6	55.6635	55.6222	54.6426		55.3094	0.577883	58.4003	56.8457	48.5542		54.6001	5.29324	61.2083	60.5045	59.9939		60.5689	0.609715	61.087	58.6046	61.0902		60.2606	1.43416
	14	49.3178		56.44	56.0997	53.9525	4.01737		50.7554	56.1497	51.207	52.7041	2.99258	50.5157				50.5157		63.1348				63.1348
	32		59.0568	55.2946		57.1757	2.66029		56.9061	45.1794		51.0427	8.29202	44.7019				44.7019		45.2979				45.2979
	44	39.7445	42.7486	36.6278	32.9057	38.0067	4.22009	36.204	40.1865	48.909	44.309	42.4022	5.45593	56.6135	49.0812			52.8474	5.32615	56.9568		47.6461		52.3014	6.58363
	49		47.2365	44.8716	42.953	45.0204	2.14564	47.6071	49.9816	54.5581		50.7156	3.53314	45.9798	50.7676			48.3737	3.38545	38.8069	50.6304			44.7187	8.36049
	65	59.839	60.1235	59.5781		59.8469	0.272809	59.717	62.438	60.964		61.0397	1.36209	61.2004	61.3161	61.0196		61.1787	0.149425	61.7145	61.8343	61.1497		61.5662	0.365611
	85	37.2528	32.1962	27.223		32.224	5.01496	51.8635	52.4425	46.3696		50.2252	3.35158		36.6103			36.6103		45.5342	37.6939			41.614	5.54395

## Sheet: SuppFig3G
RyR2 Gaussian Fit parameters for AF568-26-CaM
R1-FWHM
		WT-30nM						WT-30uM						1234-30nM						1234-30uM
	D-X-FKBP	Run1	Run2	Run3	Run4	mean	SD	Run1	Run2	Run3	Run4	mean	SD	Run1	Run2	Run3	Run4	mean	SD	Run1	Run2	Run3	Run4	mean	SD
	1	9.76506	6.94957	12.2235		9.64605	2.63898	18.4237	15.1359	6.12633		13.2286	6.36665	13.0658	11.5808	11.3224		11.9896	0.94088	9.20188	9.04132	9.66976		9.30432	0.326503
	6	12.8131	9.81079	8.83052		10.4848	2.07509	19.1336	19.8548	20.6789		19.8891	0.773264	16.1616	13.5689	15.9912		15.2406	1.45023	16.1832	14.3381	16.6251		15.7155	1.21315
	14	5	0.5	21.2992	15.8767	10.669	9.58586	26.8908	49.9598	45.4568	18.0201	35.0819	15.1348	6.52897				6.52897		29.1993				29.1993
	32	67.7997	30.797	29.9827		42.8598	21.6025	86.9586	9.4601			48.2093	54.7997	32.8748				32.8748		21.609				21.609
	44	45.2708	36.5771	16.0553	47.755	36.4146	14.3941	21.7888	39.9345	21.653	43.8501	31.8066	11.7553	24.9114	17.0633			20.9874	5.54944	23.7942	19.7505			21.7724	2.85932
	49	29.1207	8.96206	15.0873	27.8357	20.2514	9.83706	5	15.9192	34.3183	34.4429	22.4201	14.5125	15.4718	20.009			17.7404	3.20823	34.7818	17.4565			26.1192	12.2509
	65	15.9854	17.6341	14.1581		15.9259	1.73875	16.8888	22.7033	16.2944		18.6288	3.54107	16.6011	17.0811	16.9206		16.8676	0.244349	15.5327	16.9319	14.6053		15.69	1.1712
	85	30.5687	35.9486	38.7894		35.1022	4.1752	33.0362	39.2571	38.3691		36.8875	3.36472		34.7706			34.7706		16.214	29.1905			22.7023	9.17583

## Sheet: SuppFig3H
RyR2 Gaussian Fit parameters for AF568-26-CaM
Mole-fraction
		WT-30nM						WT-30uM						1234-30nM						1234-30uM
	D-X-FKBP	Run1	Run2	Run3	Run4	mean	SD	Run1	Run2	Run3	Run4	mean	SD	Run1	Run2	Run3	Run4	mean	SD	Run1	Run2	Run3	Run4	mean	SD
	1	0.68744	0.599619	0.579289		0.622116	0.0574779	0.79945	0.473849	0.680425		0.651241	0.16475	0.604759	0.625238	0.522192		0.584063	0.0545516	0.760919	0.600432	0.659674		0.673675	0.0811543
	6	0.526786	0.568326	0.502991		0.532701	0.0330671	0.432361	0.587723	0.428813		0.482966	0.0907395	0.679258	0.762955	0.529283		0.657165	0.118392	0.758149	0.512583	0.612772		0.627834	0.123474
	14	0.311857	0.490424	0.6781	0.652594	0.533244	0.169385	0.898566	0.813093	0.855103		0.855587	0.0427382	0.206937				0.206937		0.83983				0.83983
	32	0.632556	0.539794	0.528441		0.566931	0.0571164	0.784291	0.337842	0.921572		0.681235	0.305206	0.787968				0.787968		0.726007				0.726007
	44	0.823801	0.807787	0.619247	0.790178	0.760253	0.0950016	0.827263	0.783367	0.773631	0.837874	0.805534	0.0317659	0.721774	0.417516			0.569645	0.215143	0.659829	0.642179			0.651004	0.0124801
	49	0.703276	0.749924	0.727951	0.75147	0.733155	0.0226312		0.698518	0.857629	0.775529	0.777225	0.0795691	0.636622	0.852543			0.744582	0.152679	0.893733	0.798088			0.845911	0.067631
	65	0.849748	0.871421	0.773286		0.831485	0.0515533	0.453	0.682775	0.701124		0.6123	0.138262	1	1	1		1	0	1	1	1		1	0
	85	0.81006	0.823079	0.867926		0.833688	0.0303568	0.792092	0.852238	0.813057		0.819129	0.0305291		0.914593			0.914593			0.88277			0.88277

## Sheet: SuppFig3I
RyR2 Gaussian Fit parameters for AF568-26-CaM
R2
		WT-30nM						WT-30uM						1234-30nM						1234-30uM
	D-X-FKBP	Run1	Run2	Run3	Run4	mean	SD	Run1	Run2	Run3	Run4	mean	SD	Run1	Run2	Run3	Run4	mean	SD	Run1	Run2	Run3	Run4	mean	SD
	1	97.0266	78.6252	69.6031		81.7516	13.9765	93.5753	85.7803	75.4031		84.9195	9.11662	99.5878	86.3878	92.6239		92.8665	6.60335	80.9291	75.4724			78.2008	3.85849
	6	74.9968	74.5987	69.305		72.9668	3.17745	81.962	83.2556	77.0205		80.746	3.29057	119.127	129.493	119.719		122.779	5.82138	102.824	111.539	116.383		110.249	6.87105
	14	72.8488		84.8959	84.7451	80.8299	6.91225	70.7661	66.9977	61.8361	73.066	68.1664	4.90588	68.3099				68.3099		84.96				84.96
	32	65.2399	131.64	143.965		113.615	42.3447		93.512	94.7143		94.1132	0.850125	81.2669				81.2669		69.0802				69.0802
	44	68.9287	95.233	88.8846	69.383	80.6073	13.4759		84.538	84.6068	71.4821	80.209	7.55777	78.2378	94.1703			86.204	11.2659	70.7412	83.3649			77.053	8.92635
	49	78.5791	79.013	81.4091	93.7747	83.194	7.16276	67.8935	73.9938	65.051	61.8864	67.2062	5.14744	90.0354	70.0991			80.0672	14.0971	99.8464	75.5508			87.6986	17.1796
	65	87.1818	82.6339	82.6339		84.1498	2.62572	88.1481	90.5492	89.7001		89.4658	1.21758
	85	93.1086	105.166	96.8368		98.3705	6.17336	70.0257	68.8407	71.3217		70.0627	1.24089		88.0595			88.0595			60.073			60.073

## Sheet: SuppFig3J
RyR2 Gaussian Fit parameters for AF568-26-CaM
R2-FWHM
		WT-30nM						WT-30uM						1234-30nM						1234-30uM
	D-X-FKBP	Run1	Run2	Run3	Run4	mean	SD	Run1	Run2	Run3	Run4	mean	SD	Run1	Run2	Run3	Run4	mean	SD	Run1	Run2	Run3	Run4	mean	SD
	1	22.3138	22.3138	48.8818		31.1698	15.339	17.8451	33.8678	25.4278		25.7136	8.01517	20.2127	24.3751	61.6437		35.4105	22.8137	6.52099	28.7377			17.6293	15.7096
	6	15.2919	12.2685	6.8829		11.4811	4.25945	51.3754	41.0003	22.2911		38.2223	14.7399	52.6484	90.1018	83.1861		75.3121	19.9296	42.7827	93.5308	81.9528		72.7554	26.5948
	14	5		5	50.3016	15.0779	23.6	5	17.1692	24.6027	5	12.943	9.66078	19.278				19.278		53.6527				53.6527
	32	57.4669	30.5898	100		62.6856	34.9981	29.5164	5	34.1614		22.8926	15.6685	62.1117				62.1117		17.8974				17.8974
	44	90.2714	38.1734	100	54.4753	70.73	29.2275	39.6986	71.1387	23.1129	40.2432	43.5484	20.0381	77.7066	85.9029			81.8048	5.79571	68.1501	38.0148			53.0825	21.3089
	49	5	5	19.0996	67.7708	24.2176	29.7865	5	5	13.7222	5	7.18055	4.3611	71.7755	75.9714			73.8735	2.96699	20	58.2962			39.1481	27.0795
	65	35.6194	34.6702	52.0087		40.7661	9.74793	35.8981	35.0168	31.0354		33.9834	2.59079
	85	5	5	64.503		24.8343	34.3541	5	30.7105	5		13.5702	14.844		100			100			52.9071			52.9071
