# Supplementary material for: Kinetics and mapping of Ca-driven calmodulin conformations on skeletal and cardiac muscle ryanodine receptors
Source: Nat Commun. 2024 Jun 15;15:5120. doi: 10.1038/s41467-024-48951-5 (PMC11180167; doi:10.1038/s41467-024-48951-5)
Supplement: Supplementary file 4 — Source Data [file 41467_2024_48951_MOESM4_ESM.zip › SupplFig4.xlsx]

## Sheet: SuppFig4A
RyR1 Gaussian Fit parameters for AF568-34-CaM
R1
		WT-30nM										WT-30uM										1234-30nM						1234-30uM
	D-X-FKBP	Run1	Run2	Run3	Run4	Run5	Run6	Run7	Run8	mean	SD	Run1	Run2	Run3	Run4	Run5	Run6	Run7	Run8	mean	SD	Run1	Run2	Run3	Run4	mean	SD	Run1	Run2	Run3	Run4	mean	SD
	1	44.5554	46.3187	43.4794						44.7845	1.43346	57.7298	57.8667	57.4427						57.6797	0.216393	65.7406	46.4027	43		51.7144	12.2656	57.874	57.0411	65.5651		60.16	4.69938
	6	61.7163	60.9381	61.0054						61.2199	0.431171	61.238	65.9088	56.1302						61.0923	4.89092	60.2532	59.965	56.5905		58.9362	2.03657	54.1102	59.1447	53.9421		55.7323	2.95641
	14	52.6916	48.064	54.4737	54.6172	56.2111	51.8569	54.5081	48.9963	52.4616	3.05979	53.1053	55.322	54.035	53.7328	50.8052	55.6805	50.5452	55.8672	54.0488	0.93298	51.4318	50.556	53.4173	49.1404	51.1364	1.78985	51.5743	52.4344	51.1607	54.4866	52.414	1.4801
	32	65.1179	60.9282	59.8008			64.9418	60.3624	60.049	61.9489	2.80166	70.9004	67.1201	65.363		51.87		58.9587	52.5935	67.7945	2.82965		62.7609	57.3768	56.5226	58.8867	3.38217	53.2635	64.6933	58.0232	61.9169	59.4742	4.96265
	44	51.8498		52.1774	52.813	57.1462	57.3177	53.5522		52.2801	0.489729	43.8612	54.8379	52.259	52.1569	46.695	53.7182	55.1981		50.7788	4.77561	54.9492	57.9483	53.1172		55.3382	2.4389	46.5924	54.3768	54.4881		51.8191	4.52679
	49	48.1233	47.4708	49.1281	47.1567	46.9067	46.5081	48.3612	47.7672	47.9697	0.87091	46.2078	45.2932	46.2418	46.3157	46.3059	47.1899	45.0399	47.7405	46.0146	0.48307	45.8925	45.3575	48.0722	46.1872	46.3774	1.18095	44.2878	44.4907	44.8047	47.2667	45.2125	1.38588
	65	59.2093	62.0629	56.2945						59.1889	2.88427	60.5149	61.2878	62.2143						61.339	0.850867	58.8781	58.7401	54.0637		57.2273	2.74065	55.0303	54.7934	56.3336		55.3858	0.829338
	85	56.6176	53.8274	51.3066		53.7657	51.7279	49.8074	50.2394	53.9172	2.65665	51.9379	52.3148	52.6638		49.773	52.083	51.2306	52.5428	52.3055	0.363036	50.1172	47.8997	48.4591	50.557	49.2582	1.27913	49.9818	48.9768	49.4162	49.5719	49.4867	0.415245

## Sheet: SuppFig4B
RyR1 Gaussian Fit parameters for AF568-34-CaM
R1-FWHM
		WT-30nM										WT-30uM										1234-30nM						1234-30uM
	D-X-FKBP	Run1	Run2	Run3	Run4	Run5	Run6	Run7	Run8	mean	SD	Run1	Run2	Run3	Run4	Run5	Run6	Run7	Run8	mean	SD	Run1	Run2	Run3	Run4	mean	SD	Run1	Run2	Run3	Run4	mean	SD
	1	58.9426	37.0618	73.7034						56.5693	18.4357	13.7578	15.7487	24.0183						17.8416	5.44102	28.9676	56.9389	20		35.3022	19.267	12.7761	20.3911	29.6766		20.9479	8.464
	6	17.5059	14.6176	25.8284						19.3173	5.82075	18.8228	21.8826	20.0576						20.2543	1.53934	22.1048	15.9446	28.5735		22.2077	6.31509	6.49523	17.5546	7.20767		10.4192	6.18975
	14	5.53603	5	11.7913	12.665	15.9732	15.6668	13.756	5.70953	8.74809	4.04017	10.4216	23.2012	17.4976	11.7049	12.8789	28.4476	11.5017	26.1112	15.7063	5.86857	9.59718	14.2136	10.7061	7.87505	10.598	2.67708	9.53622	18.8247	10.8602	22.4177	15.4097	6.21745
	32	23.3323	17.0212	13.5837			23.543	16.6377	24.94	17.9791	4.94439		26.9505	23.74		7.78553	33.316	19.1685	34.8975	25.3452	2.27016		22.4986	13.4449	18.4242	18.1226	4.53441	6.15088	25.1361	17.7136	15.6208	16.1554	7.81999
	44	16.9404		5	13.6739	30.5676	18.2734	18.6469		11.8714	6.17091	17.9422	26.8967	10.2659	19.7007	14.6865	15.7221	26.8401		18.7014	6.82876	28.2829	19.7494	23.2247		23.7524	4.29116	6.20128	10.1009	22.3255		12.8759	8.41264
	49	7.50243	19.1627	15.7086	20.3253	23.3202	22.1743	15.8583	25.4613	15.6748	5.79025	4.09787	26.8628	21.6883	24.4805	27.6093	29.0625	16.8889	16.0209	19.2824	10.3415	20.1281	18.8446	15.6479	24.1776	19.6995	3.53006	23.6922	26.4343	23.5247	13.3602	21.7529	5.7519
	65	14.9035	25.4579	12.6387						17.6667	6.84172	19.9595	17.7923	22.4806						20.0775	2.34641	12.9698	14.969	7.19374		14.9954	4.03763	6.01369	8.28097	12.5471		8.94727	3.3173
	85	27.2228	28.1966	19.1351		29.7284	26.7963	21.6824	15.1194	24.8515	4.97444	27.0525	30.9524	23.7331		30.4617	31.288	24.0601	25.2608	27.246	3.6135	32.0796	31.7557	26.4113	21.6472	27.9734	4.95405	29.2075	29.8569	21.0794	19.6732	24.9542	5.32386

## Sheet: SuppFig4C
RyR1 Gaussian Fit parameters for AF568-34-CaM
Mole-fraction
		WT-30nM										WT-30uM										1234-30nM						1234-30uM
	D-X-FKBP	Run1	Run2	Run3	Run4	Run5	Run6	Run7	Run8	mean	SD	Run1	Run2	Run3	Run4	Run5	Run6	Run7	Run8	mean	SD	Run1	Run2	Run3	Run4	mean	SD	Run1	Run2	Run3	Run4	mean	SD
	1	0.00955603	0.213711	0.236051						0.153106	0.124819	0.3838	0.0689289	0.384292						0.279007	0.181933	0	0.0195072	0		0.00650238	0.0112625	0.349071	0.212583	0.857984		0.473213	0.340138
	6	0.547731	0.465225	0.606814						0.539924	0.0711166	0.383498	0.563288	0.347086						0.43129	0.115754	0.510702	0.582609	0.527796		0.540369	0.0375659	0.324829	0.40462	0.373709		0.367719	0.0402312
	14	0.352801	0.196009	0.355274		0.655955	0.56914	0.609902	0.401627	0.381057	0.0904268	0.513114	0.507591	0.523178	0.43892	0.593288	0.901032	0.542385	0.947386	0.551371	0.0430393	0.521075	0.481181	0.596005	0.350944	0.487301	0.102612	0.584183	0.489866	0.559188	0.787257	0.605124	0.127809
	32	0.588049	0.42819	0.408628			0.763302	0.643617	0.532769	0.545448	0.104114	0.098755	0.618494	0.539369	1	0.336181		0.578267	0.471427	0.495269	0.34548		0.603043	0.482599	0.406404	0.497349	0.0991458	0.317097	0.569899	0.426397	0.563509	0.469225	0.121109
	44	0.392116		0.448294	0.362921	0.909932	0.796623	0.676421		0.512823	0.0428056	0.703226	0.726071	0.505777	0.495902		0.718394	0.952718		0.681586	0.131551	0.684837	0.810698	0.681506		0.72568	0.0736463		0.53788	0.660267		0.599073	0.0865406
	49	0.309909	0.636049	0.477386	0.650392	0.93501	0.895246	0.792227	0.993522	0.617989	0.163585	0.393116	0.77252	0.625166	0.734655		0.883305	0.721414	0.736376	0.759135	0.18378	0.83531	0.825094	0.624372	0.888808	0.793396	0.116095	0.856314	0.799463	0.832864	0.653506	0.785537	0.0910589
	65	0.0957633	0.547653	0.195179						0.279532	0.237461	0.470757	0.435284	0.145947						0.350663	0.178174	0.457803	0.496144	0.314783		0.42291	0.0955831	0.386915	0.414524	0.473472		0.42497	0.0442138
	85	0.517163	0.654781	0.482452		0.928499	0.779385	0.706713	0.648361	0.668673	0.0838967	0.703579	0.73205	0.719515	1	0.790748	0.875631	0.82511	0.858124	0.798201	0.0158548	0.804939	0.676346	0.662488	0.516447	0.665055	0.11802	0.592158	0.674034	0.756942	0.672177	0.673828	0.0672825

## Sheet: SuppFig4D
RyR1 Gaussian Fit parameters for AF568-34-CaM
R2
		WT-30nM										WT-30uM										1234-30nM						1234-30uM
	D-X-FKBP	Run1	Run2	Run3	Run4	Run5	Run6	Run7	Run8	mean	SD	Run1	Run2	Run3	Run4	Run5	Run6	Run7	Run8	mean	SD	Run1	Run2	Run3	Run4	mean	SD	Run1	Run2	Run3	Run4	mean	SD
	1	67.252	68.2829	69.585						68.3733	1.16914	74.1903	69.2728	74.4118						72.625	2.90521	66.4589	65.5306	66.7658		66.2518	0.643095	75.9657	68.5483	74.8005		73.1048	3.98886
	6	76.8797	76.6788	75.9608						76.5064	0.483102	74.6158	75.4343	70.076						73.3754	2.8865	89.5002	83.0272	75.0662		82.5312	7.22977	74.5927	72.5497	71.8998		73.0141	1.40523
	14	78.2204		71.559	77.6792	56.2111	51.8569	54.5081	48.9963	75.8195	3.69961	78.2235	66.6252	73.5667	75.3297	50.8052	55.6805	50.5452	55.8672	73.4363	4.92987	72.9914	67.226	73.6193	65.1804	69.7543	4.19246	72.7656	70.8459	67.8205	90.4051	75.4593	10.1697
	32		88.1379	90.5741			64.9418	60.3624	60.049	89.356	1.72266	91.2185	69.8631	105.635		51.87		58.9587	52.5935	88.9054	17.9976		89.3448	82.5772	72.0754	81.3325	8.70175	75.7561	80.4384	80.1764	85.8637	80.5587	4.138
	44	72.8036		75.3797	83.4289	57.1462	57.3177	53.5522		77.2041	5.54264	68.7144	87.0049	80.2824	84.4894	46.695	53.7182	55.1981		80.1228	8.09542	78.0968		70.4307		74.2637	5.42072	62.4095	76.4899	76.821		71.9068	8.22657
	49		119.173	120.69	109.905	46.9067	46.5081	48.3612	47.7672	116.589	5.8382	60.9527	75.8438	97.6919	110.715	46.3059	47.1899	45.0399	47.7405	86.3009	22.1938	82.5232		89.0781	82.2367	84.6127	3.86987	65.8192		107.111	73.0373	81.9893	22.0536
	65	66.3492	71.0615	69.6064						69.0057	2.4129	73.5065	73.5907	69.2803						72.1258	2.46464	80.5152	74.1257	72.703		75.7813	4.16097	74.9449	72.2034	75.1693		74.1059	1.65141
	85	87.0029	109.487	78.4782		53.7657	51.7279	49.8074	50.2394	91.6561	16.0196	81.9675	83.916	86.5134		49.773	52.083	51.2306	52.5428	84.1323	2.28067	78.1851	74.5739	69.2159	68.1313	72.5265	4.70779	60.4331	80.1902	71.8784	77.4269	72.4821	8.74469

## Sheet: SuppFig4E
RyR1 Gaussian Fit parameters for AF568-26-CaM
R2-FWHM
		WT-30nM										WT-30uM										1234-30nM						1234-30uM
	D-X-FKBP	Run1	Run2	Run3	Run4	Run5	Run6	Run7	Run8	mean	SD	Run1	Run2	Run3	Run4	Run5	Run6	Run7	Run8	mean	SD	Run1	Run2	Run3	Run4	mean	SD	Run1	Run2	Run3	Run4	mean	SD
	1	25.546	19.9041	26.6672						24.0391	3.6246	8.63133	28.0201	18.2212						18.2909	9.69456	80.5152	74.1257	72.703		29.563	5.35743	28.9529	27.8879	34.4987		30.4465	3.5495
	6	25.1633	28.9815	12.6765						22.2738	8.52788	20.1496	29.1335	72.4138						40.5657	27.9447	80.5152	74.1257	72.703		15.9724	7.58281	15.6159	27.7279	11.8996		18.4145	8.27694
	14	25.7857	19.6177	66.4546	6.82635	15.9732	15.6668	13.756	5.70953	29.6711	25.7622	9.90597	72.3188	66.4417	63.2902	12.8789	28.4476	11.5017	26.1112	52.9892	28.9648	20.7829	24.1701	17.42	23.3585	21.4329	3.04004	13.487	51.851	14.6743		26.6707	21.8148
	32	100	28.5805	5			23.543	16.6377	24.94	44.5268	49.4668	13.2136	74.0664	100		7.78553	33.316	19.1685	34.8975	62.4267	44.5486		61.617	16.7768	20	32.7979	25.01	22.7941	67.6612	34.0443	94.5912	54.7727	32.6799
	44	18.4928	5	14.7328	41.382	30.5676	18.2734	18.6469		19.9019	15.4074	5	5	35.3965	61.0903	14.6865	15.7221	26.8401		26.6217	27.0806		8.64276	25.387		17.0149	11.84	23.3372	28.9829	46.0262		32.7821	11.812
	49	69.979	51.4459	100	5.79998	23.3202	22.1743	15.8583	25.4613	56.8062	39.4529	22.7768	78.9966	65.4921	100	27.6093	29.0625	16.8889	16.0209	66.8164	32.6126	75.4176	49.4603	93.1033	99.9852	79.4916	22.537	80.5304			56.2109	68.3707	17.1965
	65	23.6088	17.0261	25.2573						21.9641	4.35512	18.5755	26.353	27.8123						24.2469	4.96553	17.2461	23.3347	15.8875		18.8227	3.96608	12.6172	10.2551	12.6082		11.8268	1.36117
	85	65.0878	64.1077	34.9299		29.7284	26.7963	21.6824	15.1194	54.7085	17.1358	14.6434	34.8872	5		30.4617	31.288	24.0601	25.2608	18.1769	15.2537	57.8229	50.8316	37.2955	77.6767	55.9067	16.8299	61.8977	59.9827		31.367	51.0824	17.1009

## Sheet: SuppFig4F
RyR2 Gaussian Fit parameters for AF568-34-CaM
R1
		WT-30nM									WT-30uM									1234-30nM					1234-30uM
	D-X-FKBP	Run1	Run2	Run3	Run4	Run5	Run6	Run7	mean	SD	Run1	Run2	Run3	Run4	Run5	Run6	Run7	mean	SD	Run1	Run2	Run3	mean	SD	Run1	Run2	Run3	mean	SD
	1	60.8587	64.3465	64.671					63.2921	2.11358	57.335	57.4178	64.3637					59.7055	4.03432	56.4699	56.4699	56.4699	56.4699	8.70234e-15	58.3231	59.6645	64.3928	60.7935	3.18844
	6	63.0548	62.6306	62.6342					62.7732	0.243863	60.1481	58.9462	62.1213					60.4052	1.60307	63.8504	63.5196	64.3819	63.9173	0.435032	65.2222	60.1197	64.9903	63.4441	2.88134
	14	48.7289	60.156	55.5336	53.572	51.8569			54.4976	4.73377	62.0536	57.0145		56.6404	55.6805			58.5695	3.02309	50.556			50.556		52.4344			52.4344
	32	70.5007	72.186			64.9418			71.3433	1.19171	73.7531	72.101	78.7799		67.416			74.878	3.47863	62.7609			62.7609		64.6933			64.6933
	44	54.2584	51.9362		47.4481	57.1462	53.5982	53.2864	51.2142	3.46211		52.222	50.8242	54.6211	46.695	52.9494	49.8093	52.5558	1.92033	54.9492	52.0815	51.7016	52.9108	1.77552	46.5924	51.8111	48.8333	49.0789	2.61799
	49	59.5073		43.221	49.4601	41.3137	46.5081		50.7295	8.21699	49.2638	43.9686	47.096		50.3152	45.0399		46.7761	2.66205	43.4041	45.3575		44.3808	1.38131	33.6452	44.8047		39.2249	7.89102
	65	62.3292	62.3059	62.4679					62.3677	0.087602	62.6755	63.1394	62.1538					62.6562	0.49306	62.4776	62.2217	62.4847	62.3947	0.149849	62.4602	62.6144	61.4244	62.1663	0.64712
	85	51.8634	48.078	53.0506			49.8074		50.9973	2.59697	50.4442	52.4215	51.2199		54.83	53.8195	51.0812	51.3619	0.996272		48.4591		48.4591	#DIV/0!	54.0331	48.7252	50.237	50.9984	2.73464

## Sheet: SuppFig4G
RyR2 Gaussian Fit parameters for AF568-34-CaM
R1-FWHM
		WT-30nM									WT-30uM									1234-30nM					1234-30uM
	D-X-FKBP	Run1	Run2	Run3	Run4	Run5	Run6	Run7	mean	SD	Run1	Run2	Run3	Run4	Run5	Run6	Run7	mean	SD	Run1	Run2	Run3	mean	SD	Run1	Run2	Run3	mean	SD
	1	13.1872	9.13176	6.36418					9.56104	3.4317	11.7824	16.7823	9.984					12.8496	3.52256	2.15521	18.3281	20	13.4944	9.85558	8.32041	13.7475	7.5472	9.87171	3.37873
	6	7.97649	7.21173	14.792					9.9934	4.17325	9.51939	23.2926	17.2346					16.6822	6.90319	12.0281	12.1096	15.9856	13.3744	2.26168	20.7212	18.1387	19.1259	19.3286	1.30311
	14		33.8542	22.2063	10.3498	15.6668			31.3067	20.6986	37.5458	35.0757		24.5163	28.4476			32.3793	6.9206	14.2136			14.2136		18.8247			18.8247
	32	7.68781	5			23.543			6.34391	1.90057		19.8411	46.5015		33.316			33.1713	18.8517	22.4986			22.4986		25.1361			25.1361
	44	38.6875			43.2739	30.5676	17.1967	24.3363	26.7974	17.1139	31.7695	20.494	11.3728	34.6557	14.6865	12.8386	23.9881	24.573	10.7135	28.2829	15.149	24.2712	22.5677	6.7306	6.20128	15.4525	25.2605	15.6381	9.53099
	49	37.1783		20.4447		23.5609	22.1743		28.8115	11.8325	22.4443	36.7657		47.0969	28.2138	16.8889		40.4743	14.2735	16.2439	18.8446		17.5442	1.83896	32.9639	23.5247		28.2443	6.67458
	65	5.94541	8.48057	7.43772					7.2879	1.2742	17.7819	19.6406	16.5231					17.9818	1.56832	9.01887	9.6324	10.483	9.71141	0.735229	11.0538	10.9832	5.71263	9.2499	3.06357
	85	9.61669	10.6911	25.8182			21.6824		15.3753	9.05973	48.3757		52.167		12.034	25.731	31.8151	39.4037	18.9185		26.4113		26.4113	#DIV/0!	5.75882	28.7274	25.7335	20.0732	12.4867

## Sheet: SuppFig4H
RyR2 Gaussian Fit parameters for AF568-34-CaM
Mole-fraction
		WT-30nM									WT-30uM									1234-30nM					1234-30uM
	D-X-FKBP	Run1	Run2	Run3	Run4	Run5	Run6	Run7	mean	SD	Run1	Run2	Run3	Run4	Run5	Run6	Run7	mean	SD	Run1	Run2	Run3	mean	SD	Run1	Run2	Run3	mean	SD
	1	1	1	1					1	0	0.565428	0.39538	1					0.653603	0.311805	0.484451	0.580326	0.38734	0.484039	0.0964936	0.853868	0.677725	0.734609	0.755401	0.089893
	6	0.734229	0.801332						0.767781	0.0474493	0.360537	0.477613	0.512715					0.450288	0.0796836	0.679258	0.762955	0.529283	1	0	0.376534	0.466933	0.818945	0.554137	0.233742
	14	0.243475	0.58879	0.518857	0.458154	0.56914			0.587985	0.229097	0.802539	0.701877	0.804344	0.565755	0.901032			0.805966	0.124525	0.206937			0.481181		0.489866			0.489866
	32	0.344306	0.306005	0.239571		0.763302			0.331019	0.0608352	0.59055	0.9	0.643333		0.92179			0.713957	0.0817284	0.603043			0.603043		0.569899			0.569899
	44	0.557467	0.477955	0.405722	0.512842	0.909932	0.43051	0.686978	0.645668	0.137519	0.625487	0.50193	0.418259	0.535425	0.389593	0.279752	0.723836	0.603463	0.0978799	0.684837	0.463387	0.771033	0.639752	0.158701	0.24203	0.47756	0.731647	0.483746	0.244867
	49	0.720078		0.554049	0.31374	0.700098	0.895246		0.588171	0.22701	0.435113	0.660124	0.712606	0.631523		0.721414		0.692259	0.145542	0.73858	0.825094		0.781837	0.0611743	0.828356	0.832864		0.83061	0.00318766
	65	0.823325	0.791362	0.845688					0.820125	0.0273039	0.774145	0.679516	0.82317					0.758944	0.0730239	1	1	1	1	0	1	1	1	1	0
	85	0.441714	0.463608	0.608709			0.706713		0.607679	0.117164	0.740364	0.506501	0.697605			0.947162	0.916582	0.74206	0.138564		0.662488		0.662488	#DIV/0!		0.707488	0.86109	0.784289	0.108613

## Sheet: SuppFig4I
RyR2 Gaussian Fit parameters for AF568-34-CaM
R2
		WT-30nM									WT-30uM									1234-30nM					1234-30uM
	D-X-FKBP	Run1	Run2	Run3	Run4	Run5	Run6	Run7	mean	SD	Run1	Run2	Run3	Run4	Run5	Run6	Run7	mean	SD	Run1	Run2	Run3	mean	SD	Run1	Run2	Run3	mean	SD
	1	73.9988	79.1596	79.1596					77.4394	2.97962	79.1596	84.9596						82.0596	4.10121	82.5649	90.0437	76.9897	83.1994	6.55005	81.5094	77.7667		79.6381	2.64652
	6	104.316	105.005	100.067					103.129	2.67412	87.7647	91.4207	85.4152					88.2002	3.02634					#DIV/0!	92.1121	99.3505	111.606	101.023	9.85408
	14	65.8229		84.7633	81.1035	51.8569			77.2299	10.0468	74.4926	90.7877	59.1129	93.3578	55.6805			79.4377	15.918	67.226			67.226	#DIV/0!	70.8459			70.8459
	32	108.065		100.342		64.9418			104.204	5.46065	89.4997	84.4414	104.779		67.416			92.9066	10.588	89.3448			89.3448	#DIV/0!	80.4384			80.4384
	44		88.9451	88.0243	74.6615	57.1462	53.5982	53.2864	83.877	7.99408	64.8739	87.7601	88.793	95.6043	46.695	52.9494	49.8093	84.2578	13.383	78.0968	79.7276	61.9538	73.2594	9.82483	62.4095	79.8223	62.2558	68.1625	10.0979
	49	84.4578		91.3421	101.045	41.3137	46.5081		92.2815	8.33322	73.0741	84.6931	79.335	81.8493	50.3152	45.0399		79.7379	4.95248	87.799	65.818		76.8085	15.5429	103.919	107.111		105.515	2.25751
	65	80.0375	78.8251	72.7396					77.2007	3.9107	117.287	102.186	105.779					108.417	7.88877				#DIV/0!	#DIV/0!
	85	83.8263	94.311	92.5791			49.8074		90.2388	5.62049	88.2584	85.0154	75.1755		54.83	53.8195	51.0812	82.8164	6.813		69.2159		69.2159	#DIV/0!		79.2597	56.3565	67.8081	16.195

## Sheet: SuppFig4J
RyR2 Gaussian Fit parameters for AF568-34-CaM
R2-FWHM
		WT-30nM									WT-30uM									1234-30nM					1234-30uM
	D-X-FKBP	Run1	Run2	Run3	Run4	Run5	Run6	Run7	mean	SD	Run1	Run2	Run3	Run4	Run5	Run6	Run7	mean	SD	Run1	Run2	Run3	mean	SD	Run1	Run2	Run3	mean	SD
	1	22.2263	39.0781	47.776					36.3601	12.9899	26.45	55.8895						41.1698	20.8169	32.0879	15.6714	42.5001	30.0865	13.5259	21.5683	20.8254		21.1968	0.525308
	6	28.1877	41.6405	40.207					36.6784	7.38799	34.1457	12.8043	18.5178					21.8226	11.0479						88.2155	32.2977	47.6962	56.0698	28.884
	14	47.3668	91.9208	5.66273	5	15.6668			37.4876	41.3475	5	5	13.3515	100	28.4476			30.8379	46.2758	24.1701			24.1701		51.851			51.851
	32	5	97.8141	51.9327		23.543			51.5823	46.408	37.9132	5	16.8808		33.316			19.9313	16.6673	61.617			61.617		67.6612			67.6612
	44	94.168	5	29.2197	49.8939	30.5676	17.1967	24.3363	44.5704	37.8141	98.2273	5	36.8003	73.3051	14.6865	12.8386	23.9881	53.3332	40.9219	76.7556	52.485	67.4433	65.5613	12.2442	23.3372	55.546	30.9009	36.5947	16.8424
	49	5		5	71.5885	23.5609	22.1743		27.1962	38.4449	5	5	48.2772	87.4326	28.2138	16.8889		36.4274	39.654	20	49.4603		34.7301	20.8316	20	20		20	0
	65	22.4973	24.7594	27.3959					24.8842	2.4517	52.6171	47.282	45.379					48.426	3.75223
	85	5	5	5			21.6824		5	0	5	5	76.5732		12.034	25.731	31.8151	28.8577	41.3228		37.2955		37.2955			61.6817	67.4428	64.5622	4.0737
