# Supplementary material for: Kinetics and mapping of Ca-driven calmodulin conformations on skeletal and cardiac muscle ryanodine receptors
Source: Nat Commun. 2024 Jun 15;15:5120. doi: 10.1038/s41467-024-48951-5 (PMC11180167; doi:10.1038/s41467-024-48951-5)
Supplement: Supplementary file 4 — Source Data [file 41467_2024_48951_MOESM4_ESM.zip › SupplFig5.xlsx]

## Sheet: SuppFig5A
RyR1 Gaussian Fit parameters for AF568-99-CaM
R1
		WT-30nM						WT-30uM						1234-30nM						1234-30uM
	D-X-FKBP	Run1	Run2	Run3	Run4	mean	SD	Run1	Run2	Run3	Run4	mean	SD	Run1	Run2	Run3	Run4	mean	SD	Run1	Run2	Run3	Run4	mean	SD
	1	101.568	101.278	100.331		101.059	0.646805	93.3491	95.8203	97.8558		95.6751	2.25685	98.3837	106.331	103.649		102.788	4.04304	93.2903	98.8807	103.062		98.4109	4.90268
	6	101.992	100.627	120.375		101.309	0.964926	98.0108	99.6366	98.8539		98.8338	0.813073	115.14	102.561	115.705		111.135	7.43096	102.134	98.0682	103.688		101.297	2.90189
	14	95.1645	99.1151	76.9333	79.6979	87.7277	11.045	88.6594	83.3181		88.7015	86.893	6.67883	90.7586	93.5768	92.7806		92.372	1.45281	91.6765	93.5746		94.9964	93.4158	1.66564
	32	86.1395	92.301	92.7399		90.3935	3.69058	87.6146	90.3604	87.8942		88.6231	1.51103	90.5012	93.4502	92.7495	93.4626	92.5409	1.40003	88.8428	87.5657	89.8135	92.1014	89.5809	1.91595
	44	85.6289		86.8726	88.1429	86.8814	1.25702	81.0529	78.1425	75.7007	80.7911	78.9218	2.51784	87.4854	84.403	87.5746		86.4877	1.80593	90.1467	83.4381	87.3423		86.9757	3.36926
	49	85.6243	84.8715	82.9851	81.1347	83.6539	2.0132	79.3959	74.0922	76.8177	77.4343	76.935	2.19091	86.4651		84.9191	87.3778	86.254	1.2429	85.4853	82.4817	82.6551	88.3412	84.7408	2.7671
	65	103.292	102.653	104.638		103.528	1.01344	91.9275	93.9344	96.679		94.1803	2.38523	102.873	107.985	107.42		106.093	2.80286	104.047	100.598	105.905		103.517	2.69285
	85	89.9235	83.4168	80.0001		81.7085	5.04124	86.1276	79.3105	80.2178		81.8853	3.70182	89.6113	90.6747	87.0387	87.5796	88.7261	1.70706	88.8763	90.6469	88.9122		89.4785	1.01208

## Sheet: SuppFig5B
RyR1 Gaussian Fit parameters for AF568-99-CaM
R1-FWHM
		WT-30nM						WT-30uM						1234-30nM						1234-30uM
	D-X-FKBP	Run1	Run2	Run3	Run4	mean	SD	Run1	Run2	Run3	Run4	mean	SD	Run1	Run2	Run3	Run4	mean	SD	Run1	Run2	Run3	Run4	mean	SD
	1	28.989	28.3733	23.8557		27.0727	2.80296	10.0421	23.3624	29.3341		20.9129	9.87654	24.0038	38.1194	31.8427		31.322	7.07219	43.2552	30.2375	34.333		35.9419	6.65632
	6	21.3882	21.2783	79.7896		21.3332	0.0777315	31.8661	19.917	30.7949		27.526	6.6113	44.1702	20.9239	86.2841		32.5471	16.4376	25.9131	28.0775	30.0756		28.0221	2.08181
	14	8.05632	29.4334	10	9.49367	14.2458	10.1584	20.7366	12.968	0.1	20.7318	18.1455	9.73717		19.8396	19.5501	23.614	21.0012	2.26732	15.9922	18.7327	8.30143		14.3421	5.40786
	32	8.39134	12.3845	17.8755		12.8838	4.76175	21.8354	24.2468	14.5663		20.2162	5.03933	20.6546	24.7523	26.0182	22.3523	23.4443	2.40211	11.9794	16.439		19.913	16.1104	3.97699
	44	13.9523		7.40532	7.63597	9.66452	3.7151	17.3686	8.74151	10.3998	12.7847	12.3236	3.75043	19.6847		19.0334		19.359	0.460481	24.293		18.397		21.345	4.16907
	49	13.9441	20	3.65239	8.52936	11.5315	7.03869	19.8202	12.8039	8.00453	17.0103	14.4097	5.1524	21.6179	15.7226	17.865	19.7254	18.7327	2.5248	19.8053	15.3413	16.0776	20.3492	17.8934	2.5493
	65	21.6138	19.7584	20.1953		20.5225	0.970011	12.3181	20.7652	19.9867		17.69	4.66844	21.124	31.7771	31.8795		28.2602	6.18036	27.3793	31.9453	30.1483		29.8243	2.30018
	85	21.149	10	5		12.0497	8.26731	28.2118	14.7457	16.4149		19.7908	7.34038	25.6465	24.4451	17.7223	25.0629	23.2192	3.6973	24.859	27.308	28.8823	20.7238	25.4432	3.55525

## Sheet: SuppFig3C
RyR2 Gaussian Fit parameters for AF568-99-CaM
R1
		WT-30nM						WT-30uM						1234-30nM						1234-30uM
	D-X-FKBP	Run1	Run2	Run3	Run4	mean	SD	Run1	Run2	Run3	Run4	mean	SD	Run1	Run2	Run3	Run4	mean	SD	Run1	Run2	Run3	Run4	mean	SD
	1	118.624	114.88	113.931		115.812	2.48173	103.937	94.0336	105.446		101.139	6.19958	110.286	106.117	98.3904		104.931	6.03603	110.114	116.538	117.684		114.779	4.08038
	6	110.823	106.686	114.884		110.797	4.09872	95.5016	98.434	99.8896		97.9417	2.23504	99.2991	88.9348	91.0166		93.0835	5.48262	92.7496	110.369	86.4517		96.5235	12.3973
	14	94.3276	85.3861	78.2997		86.0045	8.0318		77.511	81.3086	85.9933	81.6043	4.24889	93.5768	101.689	89.8987		95.0549	6.03259	93.5746	98.3061	96.351		96.0772	2.37759
	32	101.756				101.756		94.1997	93.5636			93.8816	0.449796		93.4502	98.3061	88.3939	93.3834	4.95642	76.9	87.5657	87.4788	93.283	86.3069	6.83407
	44	86.3135	94.0267	92.5193	91.1079	90.9918	3.33888	78.0892	94.4684	90.8787	80.0385	85.8687	8.03258	87.4854		84.9539		86.2197	1.79005		84.0366	84.465		84.2508	0.302901
	49	90.9993	88.9237	91.3429	91.0538	90.5799	1.1144	90.9951	87.7085	89	87.3109	88.7536	1.65916	85.8822	83.8832	84.9191	80.8954	83.895	2.15987		87.6222	82.6551	89.6628	86.6467	3.60424
	65	110.61	102.937	112.352		108.633	5.00927	104.295	99.3399	101.002		101.546	2.52186	97.5758	94.4853	95.3491		95.8034	1.59456	86.3142	87.7982	84.5114		86.2079	1.64599
	85	92.0729	95.54	101.084		96.2323	4.54531	94.7181	95.8362	94.0843		94.8796	0.887042		87.0387	85.5055	86.1137	86.2193	0.772081		88.9122	91.3008		90.1065	1.68904

## Sheet: SuppFig3D
RyR2 Gaussian Fit parameters for AF568-99-CaM
R1-FWHM
		WT-30nM						WT-30uM						1234-30nM						1234-30uM
	D-X-FKBP	Run1	Run2	Run3	Run4	mean	SD	Run1	Run2	Run3	Run4	mean	SD	Run1	Run2	Run3	Run4	mean	SD	Run1	Run2	Run3	Run4	mean	SD
	1	96.828	36.2237	51.8282		61.6266	31.4679	60.2878	30.1651	48.7007		46.3845	15.1943	56.2905	36.8356	47.0196		46.7152	9.73101	65.8424	47.0012	59.7024		57.5153	9.6091
	6	43.2249	43.6543	35.6099		40.8297	4.52556	27.435	41.9986	12.9076		27.4471	14.5455	25.3565	36.7278	30.4126		30.8323	5.69725	17.7814	39.9434	16.7762		24.8337	13.0951
	14	29.1363	30.2708	13.1717		24.1929	9.56152		11.3219	18.7681	21.6452	17.2451	5.32747	19.8396	40.3397	21.9164		27.3652	11.2841	18.7327	18.5873	31.8779		23.066	7.63171
	32	5				5		5	12.2854			8.64272	5.15159		24.7523	18.5873	32.6234	25.321	7.03531		16.439	17.0382	40.173	24.5501	13.5332
	44	23.2461	32.3011	28.6849	38.2539	30.6215	6.304	10.0042	32.8077	36.0962	11.446	22.5885	13.7769	19.6847		19.7439		19.7143	0.0418671			15.3303		15.3303
	49	5	10.0136	32.0001	5	13.0034	12.8831	29.8534	23.0724	18.199	0.010163	17.7837	12.7765	26.8744	20.6371	17.865	28.4448	23.4553	5.02589			16.0776	34.0179	25.0478	12.6857
	65	43.1594	25.2649	43.5598		37.3281	10.4489	37.5815	32.6195	34.2166		34.8059	2.53292	33.6191	34.9328	31.1907		33.2475	1.8985	27.6638	23.2951	22.5209		24.4933	2.77289
	85		24.7251	44.8645		34.7948	14.2407	33.7499	35.3247	27.9897		32.3548	3.86142	0.010041	17.7223	18.1175	27.523	15.8432	11.4864		28.8823	39.5458		34.2141	7.54025
