# Supplementary material for: Kinetics and mapping of Ca-driven calmodulin conformations on skeletal and cardiac muscle ryanodine receptors
Source: Nat Commun. 2024 Jun 15;15:5120. doi: 10.1038/s41467-024-48951-5 (PMC11180167; doi:10.1038/s41467-024-48951-5)
Supplement: Supplementary file 4 — Source Data [file 41467_2024_48951_MOESM4_ESM.zip › SupplFig6.xlsx]

## Sheet: SuppFig6A
RyR1 Gaussian Fit parameters for AF568-110-CaM
R
		WT-30nM						WT-30uM						1234-30nM						1234-30uM
	D-X-FKBP	Run1	Run2	Run3	Run4	mean	SD	Run1	Run2	Run3	Run4	mean	SD	Run1	Run2	Run3	Run4	mean	SD	Run1	Run2	Run3	Run4	mean	SD
	1	106.714	108.849	111.159		108.907	2.22329	102.923	110.341	101.34		104.868	4.8052	112.52	100.588	106.592		106.567	5.96595	101.55	110.287	99.0289		103.622	5.90837
	6	108.02	105.773	123.743		112.512	9.79095	95.1218	93.7726	99.0356		95.9767	2.73367	101.328	108.114	128.234		112.559	13.9931	106.025	105.871	117.826		105.948	6.85827
	14	95.9454	96.6064	80.2842	78.9895	87.9564	9.62487	81.4162	79.4859		81.5593	80.8205	3.63767	95.8129	98.2479	96.5361	98.0575	97.1636	1.18224	95.2181	96.2495	93.3739	96.1183	95.24	1.32582
	32	94.4758	97.7868	97.5139		96.5921	1.83791	78.2122	81.9786	83.576		81.2556	2.75403	99.9949	100.984	99.4077	101.368	100.439	0.898317	98.771	104.801	97.2027	103.81	101.146	3.7259
	44	81.3398	80.3765	82.9635	83.6598	82.0849	1.49739	74.2435	75.2949	69.9603	76.4052	73.976	2.81883	86.7318	85.7454	89.6018		87.3597	2.00341	89.1538	84.3766	87.8439		87.1248	2.46843
	49	94.7393	87.1125	83.7025	81.812	86.8416	5.70374	75.0782	72.7286	73.9494	74.9026	74.1647	1.07823	93.9855		91.1152	93.6293	92.91	1.56449	88.3902	91.7191	91.2105	94.5591	91.4697	2.527
	65	106.593	106.505	107.374		106.824	0.478197	90.8631	88.7584	93.1966		90.9394	2.22008	108.568	111.477	115.515	97.7137	111.853	3.48869	108.662	110.735	105.909		108.435	2.42104
	85	95.615	88.2317	87.397		87.8143	4.52301	83.0751	81.5133	78.5725		81.0537	2.28622	96.623	92.6368			95.6578	2.67248	95.6618	96.3682	93.8793	92.3966	94.5765	1.79126

## Sheet: SuppFig6B
RyR1 Gaussian Fit parameters for AF568-110-CaM
R-FWHM
		WT-30nM						WT-30uM						1234-30nM						1234-30uM
	D-X-FKBP	Run1	Run2	Run3	Run4	mean	SD	Run1	Run2	Run3	Run4	mean	SD	Run1	Run2	Run3	Run4	mean	SD	Run1	Run2	Run3	Run4	mean	SD
	1	28.8485	37.3014	40.5922		35.5807	6.058	40.4268	53.8099	34.3782		42.8716	9.94387	40.0197	21.979	39.7579		33.9188	10.341	2.62497	37.9655	15.7279		26.8467	17.8659
	6	30.0202	20.8839	66.6972		25.4521	6.46034	22.6152	19.5437	36.9921		26.3837	9.31468	22.0115	23.9654	73.5016		22.9885	1.3816	21.3516	19.938	51.9966		20.6448	0.999559
	14	15.4517	21.3654	12.7595	2.22804	12.9511	8.00153	10.6448	10.6448	4.14492	10.5743	10.6213	3.23838	18.2526		19.4591	23.7041	20.4719	2.86343	21.7531	18.8393		19.2965	19.963	1.56704
	32	7.55034	7.49713	16.8118		10.6198	5.36254	12.1588	10.8709	16.5928		13.2075	3.00163	20.0479	21.5331		21.9687	21.1832	1.00704	17.1419	34.9205		21.9511	24.6711	9.19613
	44	10.0681	9.52571	8.46817	11.8196	9.97041	1.40044	15.6852	17.55	4.51796	19.8599	14.4033	6.80782	15.6066		19.0516		17.3291	2.43599	21.3171		19.5447		20.4309	1.25328
	49	28.7171	23.6659	3.4855	2.23153	14.525	13.6378	15.9268	12.1609	11.5877	17.1619	14.2093	2.75294	27.1105	22.121	22.1482	19.7109	22.7727	3.10945	13.722	19.5536	20	20.567	18.4606	3.18621
	65	22.3836	19.7099	19.7575		20.617	1.53013	16.2478	16.1904	20.0947		17.511	2.2378	21.7674	31.4295	33.04		28.7456	6.09675	28.1026	37.092	20.1665		28.4537	8.46822
	85	21.149	12.9652	18.1848		17.433	4.14335	33.9809	28.2627	24.7464		28.9967	4.66082	30.3225	6.16892	7.10881	33.8164	19.3542	14.7565	30.6172	26.6847	24.3082	23.2488	26.2147	3.26775

## Sheet: SuppFig6C
RyR2 Gaussian Fit parameters for AF568-110-CaM
R
		WT-30nM						WT-30uM						1234-30nM						1234-30uM
	D-X-FKBP	Run1	Run2	Run3	Run4	mean	SD	Run1	Run2	Run3	Run4	mean	SD	Run1	Run2	Run3	Run4	mean	SD	Run1	Run2	Run3	Run4	mean	SD
	1	117.378	120.667	120.612		61.6266	31.4679	99.9218	103.936	108.827		46.3845	15.1943	120.622	120.622	118.097		46.7152	9.73101	123.888	115.977	109.687		57.5153	9.6091
	6	107.905	111.452	112.881		40.8297	4.52556	90.5845	95.2306	98.7035		27.4471	14.5455	96.6049	90.5399	88.6805		30.8323	5.69725	87.2972	95.4173	112.436		24.8337	13.0951
	14	98.9959	108.147	71.4053		24.1929	9.56152		80.5035	87.3732	84.761	17.2451	5.32747	98.2479		95.0694		27.3652	11.2841	96.2495	101.042	96.8602		23.066	7.63171
	32	107.599				5		89.2503				8.64272	5.15159		100.984	101.042	99.3358	25.321	7.03531		104.801	96.4634	104.121	24.5501	13.5332
	44	82.2256	90.6591	90.4355	88.0521	30.6215	6.304	74.4343	90.8913	77.432	68.8172	22.5885	13.7769	86.7318		83.3561		19.7143	0.0418671	89.1538	90.0379	83.6294		15.3303	#DIV/0!
	49	95.2457	93.4931	93.0532	95.975	13.0034	12.8831	85.1622	81.1672	83.1517	86.8746	17.7837	12.7765	89.1817	89.1836	91.1152	86.4147	23.4553	5.02589	98.3108	95.2371	91.2105		25.0478	12.6857
	65	113.767	106.074	115.409		37.3281	10.4489	100.403	97.6376	97.7245		34.8059	2.53292	95.3898	95.6412	92.0286		33.2475	1.8985	96.4603	94.8841	93.4606		24.4933	2.77289
	85	127.536	98.4443	102.596		34.7948	14.2407	82.5615	93.6129	90.9918		32.3548	3.86142		88.2496	88.6037	91.0291	15.8432	11.4864	68.3565	93.8793	93.4731		34.2141	7.54025

## Sheet: SuppFig6D
RyR2 Gaussian Fit parameters for AF568-110-CaM
R-FWHM
		WT-30nM						WT-30uM						1234-30nM						1234-30uM
	D-X-FKBP	Run1	Run2	Run3	Run4	mean	SD	Run1	Run2	Run3	Run4	mean	SD	Run1	Run2	Run3	Run4	mean	SD	Run1	Run2	Run3	Run4	mean	SD
	1	97.2292	40.1365	50.9353		62.767	30.3296	66.6145	39.9481	48.4897		51.6841	13.6172	76.7749	44.1458	65.2533		62.058	16.5475	80.484	49.9433	53.4124		61.2799	16.7214
	6	33.4	14.6626	21.467		23.1765	9.48496	25.7593	33.7919	14.3462		24.6325	9.7717	5	42.7117	14.5918		20.7678	19.5997	20	35.7581	21.2677		25.6753	8.75494
	14	30.499	55.1956	17.808		34.5009	19.0123		19.1887	31.2144	23.986	24.7964	6.05365	7.31479	49.4446	15.4074		24.0556	22.3567	18.8393		25.6073		22.2233	4.78571
	32	5				5		35.0159				35.0159			21.5331		52.837	37.1851	22.1352		34.9205	18.6909	58.8741	37.4952	20.2149
	44	25.1872	28.7451	35.4329	34.2306	30.899	4.79303	21.0244	29.0232	25.7976	11.2367	21.7705	7.75322	15.6066		22.1887		18.8976	4.65423	21.3171	23.6034	19.882		21.6009	1.87684
	49	5	10	2.96936	5	5.74234	2.99551	4.687	20.7113	18.4272	24.9158	17.1853	8.75487	18.952	17.8657	22.1482	28.45	21.854	4.75821	11.9129	28.6977	20		20.2035	8.39428
	65	43.3834	22.1808	44.4634		36.6758	12.5647	31.8968	31.534	32.5786		32.0031	0.530372	32.8591	22.5297	22.991		26.1266	5.83505	34.9251	30.7222	40.6537		35.4337	4.98525
	85		24.4007	38.8791		31.6399	10.2377	47.3953	43.945	34.0952		39.0201	6.90189		7.10881	18.1165	30.2878	13.8808	13.2337	0.01	24.3082	31.2168		18.5117	16.391
